# Supplementary material for: A Robust and Universal Metaproteomics Workflow for Research Studies and Routine Diagnostics Within 24 h Using Phenol Extraction, FASP Digest, and the MetaProteomeAnalyzer
Source: Front Microbiol. 2019 Aug 16;10:1883. doi: 10.3389/fmicb.2019.01883 (PMC6707425; doi:10.3389/fmicb.2019.01883)
Supplement: TABLE S3 — Sample metadata. [file Table_3.XLSX]

## Sheet: DESCRIPTION
General description
This file contains the metadata for all 108 data anayses from MPAv1 and MPAv2, the metadata was directly obtained from the MPA graphical user interface unless noted otherwise
Overview table sheets
Table	Content
MPA Sample Metadata	Metaprotein list of all 54 result datasets obtained with MPA v1.08
MPA Sample Metadata + ID	Metaprotein list of all 54 result datasets obtained with MPA v2.12
Table sheet description/legend
MPA Sample Metadata
This table sheet contains the metadata directly obtained from the MPA
Column	Description
Sample	Which of the 54 LC-MS/MS runs
Version	Which MPA version was used
Tot Sp	Total amount of spectra during LC-MS/MS run
Id Spectra	Amount of spectra that have a PSM at the given FDR
Dnct Pep	Distinct peptides (Peptides with a unique sequence)
Unq Pep	Unique peptides (Peptides that are exclusive to a single protein)
Prot	Number of proteins identified
MetaProt	Number of metaproteins
Species	Number of species identified
PW	Number of KEGG pathways with at least one protein associated
Export MP	Export for metaproteins was done
Export TaxMP	Export for metaprotein Taxonomy was done
FDR?	False Discovery rate for this analysis (1% default, 5% for soil/compost)
MPA Sample Metadata + ID
This table sheet contains the rows of the previous table and additional rows from analysis in Supplementary Table 14
Column	Description
Id SP Sum	Total number if identified spectra obtained from annotation analysis, is the sum of "Known SP and Unknown SP", this should be nearly identical to column "Id Spectra"
Known SP	From Annotation analysis, Number of metaproteins with a full annotation via BLAST or UniProt
Unknown SP	From Annotation analysis, Number of metaproteins without an annotation, metageonme proteins that did not yield a result via BLAST

## Sheet: MPA Sample Metadata
Sample	Version	Tot Sp	Id Spectra	Dnct Pep	Unq Pep	Prot	MetaProt	Species	PW	Export MP	Export TaxMP	FDR?
NewWF_BGP_1_A	MPA v1	33672	10398	4264	2656	3802	1583	263	71	Yes	Yes	FDR 1%
NewWF_BGP_1_B	MPA v1	33684	9471	3943	2467	3568	1499	247	73	Yes	Yes	FDR 1%
NewWF_BGP_1_C	MPA v1	33849	8175	3523	2200	3319	1388	251	68	Yes	Yes	FDR 1%
NewWF_BGP_2_A	MPA v1	33801	8292	3692	2329	3262	1365	253	70	Yes	Yes	FDR 1%
NewWF_BGP_2_B	MPA v1	33722	6603	3094	1963	2828	1245	249	52	Yes	Yes	FDR 1%
NewWF_BGP_2_C	MPA v1	30795	6143	3040	1888	2876	1155	245	55	Yes	Yes	FDR 1%
NewWF_BGP_3_A	MPA v1	33434	6587	3152	1961	3018	1261	232	47	Yes	Yes	FDR 1%
NewWF_BGP_3_B	MPA v1	33227	5560	2707	1719	2449	1014	210	49	Yes	Yes	FDR 1%
NewWF_BGP_3_C	MPA v1	32901	4680	2387	1524	2280	983	193	48	Yes	Yes	FDR 1%
NewWF_Compost_A	MPA v1	28274	184	149	79	253	105	169	75	Yes	Yes	FDR 5%
NewWF_Compost_B	MPA v1	27988	165	145	85	243	97	173	78	Yes	Yes	FDR 5%
NewWF_Compost_C	MPA v1	28023	55	51	40	63	36	47	56	Yes	Yes	FDR 5%
NewWF_Hgut_1_A	MPA v1	31995	2773	1743	641	2012	976	162	161	Yes	Yes	FDR 1%
NewWF_Hgut_1_B	MPA v1	29989	2370	1488	542	2661	878	140	119	Yes	Yes	FDR 1%
NewWF_Hgut_1_C	MPA v1	32489	1897	1210	480	2061	699	130	62	Yes	Yes	FDR 1%
NewWF_Hgut_2_A	MPA v1	33202	3566	2073	729	3614	1086	199	109	Yes	Yes	FDR 1%
NewWF_Hgut_2_B	MPA v1	30837	2331	1464	528	2542	826	153	92	Yes	Yes	FDR 1%
NewWF_Hgut_2_C	MPA v1	31171	2599	1615	585	2839	894	177	153	Yes	Yes	FDR 1%
NewWF_Hgut_3_A	MPA v1	32128	3817	1915	465	3823	915	226	124	Yes	Yes	FDR 1%
NewWF_Hgut_3_B	MPA v1	32961	3272	1668	489	2994	778	182	121	Yes	Yes	FDR 1%
NewWF_Hgut_3_C	MPA v1	31680	2721	1540	455	2845	806	187	123	Yes	Yes	FDR 1%
NewWF_Soil_A	MPA v1	24882	56	42	35	38	27	23	48	Yes	Yes	FDR 5%
NewWF_Soil_B	MPA v1	25810	76	62	43	91	47	66	51	Yes	Yes	FDR 5%
NewWF_Soil_C	MPA v1	24382	33	33	29	41	25	25	34	Yes	Yes	FDR 5%
NewWF_WWTP_A	MPA v1	27951	445	318	206	457	215	68	50	Yes	Yes	FDR 1%
NewWF_WWTP_B	MPA v1	28699	230	179	113	278	134	63	51	Yes	Yes	FDR 1%
NewWF_WWTP_C	MPA v1	27319	151	103	60	161	83	30	40	Yes	Yes	FDR 1%
OldWF_BGP_1_A	MPA v1	24788	6265	2969	1804	2790	1205	215	60	Yes	Yes	FDR 1%
OldWF_BGP_1_B	MPA v1	21250	3554	1916	1123	1987	837	157	38	Yes	Yes	FDR 1%
OldWF_BGP_1_C	MPA v1	21348	3740	1984	1171	2027	880	150	49	Yes	Yes	FDR 1%
OldWF_BGP_2_A	MPA v1	20984	541	358	204	463	219	60	25	Yes	Yes	FDR 1%
OldWF_BGP_2_B	MPA v1	22809	1007	660	380	757	337	76	28	Yes	Yes	FDR 1%
OldWF_BGP_2_C	MPA v1	21247	734	518	306	609	285	57	23	Yes	Yes	FDR 1%
OldWF_BGP_3_A	MPA v1	23143	1398	931	554	1023	458	90	22	Yes	Yes	FDR 1%
OldWF_BGP_3_B	MPA v1	24184	1419	938	550	1014	458	85	29	Yes	Yes	FDR 1%
OldWF_BGP_3_C	MPA v1	23848	1201	794	463	892	405	82	25	Yes	Yes	FDR 1%
OldWF_Compost_A	MPA v1	20521	18	22	20	22	13	18	13	Yes	Yes	FDR 5%
OldWF_Compost_B	MPA v1	19945	16	11	10	11	10	6	0	Yes	Yes	FDR 5%
OldWF_Compost_C	MPA v1	21083	0	0	0	0	0	0	0	Yes	Yes	FDR 5%
OldWF_Hgut_1_A	MPA v1	27973	731	545	269	914	397	84	77	Yes	Yes	FDR 1%
OldWF_Hgut_1_B	MPA v1	27741	211	158	69	304	122	33	35	Yes	Yes	FDR 1%
OldWF_Hgut_1_C	MPA v1	27523	675	444	210	768	329	63	79	Yes	Yes	FDR 1%
OldWF_Hgut_2_A	MPA v1	28806	632	442	197	780	312	69	66	Yes	Yes	FDR 1%
OldWF_Hgut_2_B	MPA v1	28060	566	386	155	703	266	50	39	Yes	Yes	FDR 1%
OldWF_Hgut_2_C	MPA v1	28134	270	210	98	356	153	37	24	Yes	Yes	FDR 1%
OldWF_Hgut_3_A	MPA v1	31168	1996	1125	328	2018	580	128	80	Yes	Yes	FDR 1%
OldWF_Hgut_3_B	MPA v1	28891	965	609	237	1072	377	85	79	Yes	Yes	FDR 1%
OldWF_Hgut_3_C	MPA v1	28843	763	494	184	945	318	83	65	Yes	Yes	FDR 1%
OldWF_Soil_A	MPA v1	23083	0	0	0	0	0	0	0	Yes	Yes	FDR 5%
OldWF_Soil_B	MPA v1	22422	0	0	0	0	0	0	0	Yes	Yes	FDR 5%
OldWF_Soil_C	MPA v1	22350	0	0	0	0	0	0	0	Yes	Yes	FDR 5%
OldWF_WWTP_A	MPA v1	23945	0	0	0	0	0	0	0	Yes	Yes	FDR 1%
OldWF_WWTP_B	MPA v1	25509	0	0	0	0	0	0	0	Yes	Yes	FDR 1%
OldWF_WWTP_C	MPA v1	27145	73	42	31	66	36	13	16	Yes	Yes	FDR 1%
NewWF_BGP_1_A	MPA v2	33672	10153	3983	2227	10212	1405	377	163	Yes	Yes	FDR 1%
NewWF_BGP_1_B	MPA v2	33684	9362	3741	2103	9556	1365	369	159	Yes	Yes	FDR 1%
NewWF_BGP_1_C	MPA v2	33849	8207	3380	1878	8908	1264	367	158	Yes	Yes	FDR 1%
NewWF_BGP_2_A	MPA v2	33801	8308	3555	2047	9722	1261	352	168	Yes	Yes	FDR 1%
NewWF_BGP_2_B	MPA v2	33722	6686	3005	1723	9947	1140	336	156	Yes	Yes	FDR 1%
NewWF_BGP_2_C	MPA v2	30795	6206	2919	1644	9265	1061	329	171	Yes	Yes	FDR 1%
NewWF_BGP_3_A	MPA v2	33434	6624	3028	1709	10232	1146	334	146	Yes	Yes	FDR 1%
NewWF_BGP_3_B	MPA v2	33227	5622	2616	1499	8894	912	296	141	Yes	Yes	FDR 1%
NewWF_BGP_3_C	MPA v2	32901	4656	2307	1302	7628	891	271	126	Yes	Yes	FDR 1%
NewWF_Compost_A	MPA v2	28274	197	133	42	3288	81	69	86	Yes	Yes	FDR 5%
NewWF_Compost_B	MPA v2	27988	186	125	38	3804	71	75	88	Yes	Yes	FDR 5%
NewWF_Compost_C	MPA v2	28023	102	73	42	1323	54	54	72	Yes	Yes	FDR 5%
NewWF_Hgut_1_A	MPA v2	31995	2935	1782	442	21785	716	214	213	Yes	Yes	FDR 1%
NewWF_Hgut_1_B	MPA v2	29989	2516	1504	366	18718	674	190	190	Yes	Yes	FDR 1%
NewWF_Hgut_1_C	MPA v2	32489	2014	1211	330	17310	556	192	155	Yes	Yes	FDR 1%
NewWF_Hgut_2_A	MPA v2	33202	3734	2079	544	23028	827	251	184	Yes	Yes	FDR 1%
NewWF_Hgut_2_B	MPA v2	30837	2523	1486	397	20019	625	200	170	Yes	Yes	FDR 1%
NewWF_Hgut_2_C	MPA v2	31171	2694	1557	378	19870	676	206	205	Yes	Yes	FDR 1%
NewWF_Hgut_3_A	MPA v2	32128	4130	1949	385	20949	706	224	188	Yes	Yes	FDR 1%
NewWF_Hgut_3_B	MPA v2	32961	3471	1679	322	16157	562	191	173	Yes	Yes	FDR 1%
NewWF_Hgut_3_C	MPA v2	31680	2944	1576	322	19149	588	184	185	Yes	Yes	FDR 1%
NewWF_Soil_A	MPA v2	24882	76	56	27	562	37	39	57	Yes	Yes	FDR 5%
NewWF_Soil_B	MPA v2	25810	104	75	40	1994	48	40	68	Yes	Yes	FDR 5%
NewWF_Soil_C	MPA v2	24382	67	51	37	1082	41	35	69	Yes	Yes	FDR 5%
NewWF_WWTP_A	MPA v2	27951	563	367	178	3786	227	127	125	Yes	Yes	FDR 1%
NewWF_WWTP_B	MPA v2	28699	358	256	151	3803	163	95	101	Yes	Yes	FDR 1%
NewWF_WWTP_C	MPA v2	27319	151	95	29	2854	71	44	82	Yes	Yes	FDR 1%
OldWF_BGP_1_A	MPA v2	24788	6253	2786	1490	8505	1071	319	157	Yes	Yes	FDR 1%
OldWF_BGP_1_B	MPA v2	21250	3620	1831	930	6300	766	249	134	Yes	Yes	FDR 1%
OldWF_BGP_1_C	MPA v2	21348	3774	1889	949	6432	792	269	162	Yes	Yes	FDR 1%
OldWF_BGP_2_A	MPA v2	20984	641	401	221	1841	230	102	63	Yes	Yes	FDR 1%
OldWF_BGP_2_B	MPA v2	22809	1041	631	303	2645	301	123	83	Yes	Yes	FDR 1%
OldWF_BGP_2_C	MPA v2	21247	797	514	261	2474	269	111	79	Yes	Yes	FDR 1%
OldWF_BGP_3_A	MPA v2	23143	1477	914	476	4052	429	156	88	Yes	Yes	FDR 1%
OldWF_BGP_3_B	MPA v2	24184	1477	894	443	4129	418	147	106	Yes	Yes	FDR 1%
OldWF_BGP_3_C	MPA v2	23848	1276	785	389	3236	372	139	94	Yes	Yes	FDR 1%
OldWF_Compost_A	MPA v2	20521	25	21	8	1053	18	17	53	Yes	Yes	FDR 5%
OldWF_Compost_B	MPA v2	19945	66	44	32	63	25	30	36	Yes	Yes	FDR 5%
OldWF_Compost_C	MPA v2	21083	5	6	4	9	6	9	1	Yes	Yes	FDR 5%
OldWF_Hgut_1_A	MPA v2	27973	831	584	162	10276	355	148	148	Yes	Yes	FDR 1%
OldWF_Hgut_1_B	MPA v2	27741	431	312	168	2391	222	118	94	Yes	Yes	FDR 1%
OldWF_Hgut_1_C	MPA v2	27523	811	519	158	6546	309	122	140	Yes	Yes	FDR 1%
OldWF_Hgut_2_A	MPA v2	28806	815	543	194	7090	318	132	114	Yes	Yes	FDR 1%
OldWF_Hgut_2_B	MPA v2	28060	639	407	114	6284	256	111	103	Yes	Yes	FDR 1%
OldWF_Hgut_2_C	MPA v2	28134	417	294	128	3675	196	95	80	Yes	Yes	FDR 1%
OldWF_Hgut_3_A	MPA v2	31168	2155	1133	199	14751	440	157	136	Yes	Yes	FDR 1%
OldWF_Hgut_3_B	MPA v2	28891	1071	636	116	10654	289	114	143	Yes	Yes	FDR 1%
OldWF_Hgut_3_C	MPA v2	28843	835	512	95	9301	269	119	143	Yes	Yes	FDR 1%
OldWF_Soil_A	MPA v2	23083	13	11	7	14	10	13	7	Yes	Yes	FDR 5%
OldWF_Soil_B	MPA v2	22422	11	9	7	10	8	9	3	Yes	Yes	FDR 5%
OldWF_Soil_C	MPA v2	22350	7	5	3	7	5	7	23	Yes	Yes	FDR 5%
OldWF_WWTP_A	MPA v2	23945	154	89	84	66	61	34	29	Yes	Yes	FDR 1%
OldWF_WWTP_B	MPA v2	25509	105	74	68	66	57	41	26	Yes	Yes	FDR 1%
OldWF_WWTP_C	MPA v2	27145	216	136	109	830	115	70	54	Yes	Yes	FDR 1%

## Sheet: MPA Sample Metadata + ID
Sample	Version	Id Spectra	Id SP Sum	Known SP	Unknown SP	Tot Sp	Dnct Pep	Unq Pep	Prot	MetaProt	Species	PW	Export MP	Export TaxMP	FDR?
NewWF_BGP_1_A	MPA v1	10398	10474	1030	9444	33672	4264	2656	3802	1583	263	71	Yes	Yes	FDR 1%
NewWF_BGP_1_B	MPA v1	9471	9550	823	8727	33684	3943	2467	3568	1499	247	73	Yes	Yes	FDR 1%
NewWF_BGP_1_C	MPA v1	8175	8255	714	7541	33849	3523	2200	3319	1388	251	68	Yes	Yes	FDR 1%
NewWF_BGP_2_A	MPA v1	8292	8344	766	7578	33801	3692	2329	3262	1365	253	70	Yes	Yes	FDR 1%
NewWF_BGP_2_B	MPA v1	6603	6647	562	6085	33722	3094	1963	2828	1245	249	52	Yes	Yes	FDR 1%
NewWF_BGP_2_C	MPA v1	6143	6183	576	5607	30795	3040	1888	2876	1155	245	55	Yes	Yes	FDR 1%
NewWF_BGP_3_A	MPA v1	6587	6625	474	6151	33434	3152	1961	3018	1261	232	47	Yes	Yes	FDR 1%
NewWF_BGP_3_B	MPA v1	5560	5587	324	5263	33227	2707	1719	2449	1014	210	49	Yes	Yes	FDR 1%
NewWF_BGP_3_C	MPA v1	4680	4641	342	4299	32901	2387	1524	2280	983	193	48	Yes	Yes	FDR 1%
NewWF_Compost_A	MPA v1	184	186	164	22	28274	149	79	253	105	169	75	Yes	Yes	FDR 5%
NewWF_Compost_B	MPA v1	165	169	143	26	27988	145	85	243	97	173	78	Yes	Yes	FDR 5%
NewWF_Compost_C	MPA v1	55	56	45	11	28023	51	40	63	36	47	56	Yes	Yes	FDR 5%
NewWF_Hgut_1_A	MPA v1	2773	2800	392	2408	31995	1743	641	2012	976	162	161	Yes	Yes	FDR 1%
NewWF_Hgut_1_B	MPA v1	2370	2405	459	1946	29989	1488	542	2661	878	140	119	Yes	Yes	FDR 1%
NewWF_Hgut_1_C	MPA v1	1897	1923	234	1689	32489	1210	480	2061	699	130	62	Yes	Yes	FDR 1%
NewWF_Hgut_2_A	MPA v1	3566	3607	431	3176	33202	2073	729	3614	1086	199	109	Yes	Yes	FDR 1%
NewWF_Hgut_2_B	MPA v1	2331	2355	388	1967	30837	1464	528	2542	826	153	92	Yes	Yes	FDR 1%
NewWF_Hgut_2_C	MPA v1	2599	2623	414	2209	31171	1615	585	2839	894	177	153	Yes	Yes	FDR 1%
NewWF_Hgut_3_A	MPA v1	3817	3862	1125	2737	32128	1915	465	3823	915	226	124	Yes	Yes	FDR 1%
NewWF_Hgut_3_B	MPA v1	3272	3321	673	2648	32961	1668	489	2994	778	182	121	Yes	Yes	FDR 1%
NewWF_Hgut_3_C	MPA v1	2721	2754	559	2195	31680	1540	455	2845	806	187	123	Yes	Yes	FDR 1%
NewWF_Soil_A	MPA v1	56	57	44	13	24882	42	35	38	27	23	48	Yes	Yes	FDR 5%
NewWF_Soil_B	MPA v1	76	76	53	23	25810	62	43	91	47	66	51	Yes	Yes	FDR 5%
NewWF_Soil_C	MPA v1	33	34	24	10	24382	33	29	41	25	25	34	Yes	Yes	FDR 5%
NewWF_WWTP_A	MPA v1	445	447	94	353	27951	318	206	457	215	68	50	Yes	Yes	FDR 1%
NewWF_WWTP_B	MPA v1	230	234	50	184	28699	179	113	278	134	63	51	Yes	Yes	FDR 1%
NewWF_WWTP_C	MPA v1	151	152	30	122	27319	103	60	161	83	30	40	Yes	Yes	FDR 1%
OldWF_BGP_1_A	MPA v1	6265	6306	591	5715	24788	2969	1804	2790	1205	215	60	Yes	Yes	FDR 1%
OldWF_BGP_1_B	MPA v1	3554	3571	416	3155	21250	1916	1123	1987	837	157	38	Yes	Yes	FDR 1%
OldWF_BGP_1_C	MPA v1	3740	3760	590	3170	21348	1984	1171	2027	880	150	49	Yes	Yes	FDR 1%
OldWF_BGP_2_A	MPA v1	541	543	69	474	20984	358	204	463	219	60	25	Yes	Yes	FDR 1%
OldWF_BGP_2_B	MPA v1	1007	1010	118	892	23809	660	380	757	337	76	28	Yes	Yes	FDR 1%
OldWF_BGP_2_C	MPA v1	734	737	107	630	21247	518	306	609	285	57	23	Yes	Yes	FDR 1%
OldWF_BGP_3_A	MPA v1	1398	1404	88	1316	23143	931	554	1023	458	90	22	Yes	Yes	FDR 1%
OldWF_BGP_3_B	MPA v1	1419	1429	144	1285	24184	938	550	1014	458	85	29	Yes	Yes	FDR 1%
OldWF_BGP_3_C	MPA v1	1201	1211	107	1104	23848	794	463	892	405	82	25	Yes	Yes	FDR 1%
OldWF_Compost_A	MPA v1	18	18	16	2	20521	22	20	22	13	18	13	Yes	Yes	FDR 5%
OldWF_Compost_B	MPA v1	16	16	16	0	19945	11	10	11	10	6	0	Yes	Yes	FDR 5%
OldWF_Compost_C	MPA v1	0	0	0	0	21083	0	0	0	0	0	0	Yes	Yes	FDR 5%
OldWF_Hgut_1_A	MPA v1	731	744	128	616	27973	545	269	914	397	84	77	Yes	Yes	FDR 1%
OldWF_Hgut_1_B	MPA v1	211	214	53	161	27741	158	69	304	122	33	35	Yes	Yes	FDR 1%
OldWF_Hgut_1_C	MPA v1	675	685	103	582	27523	444	210	768	329	63	79	Yes	Yes	FDR 1%
OldWF_Hgut_2_A	MPA v1	632	635	125	510	28806	442	197	780	312	69	66	Yes	Yes	FDR 1%
OldWF_Hgut_2_B	MPA v1	566	568	83	485	28060	386	155	703	266	50	39	Yes	Yes	FDR 1%
OldWF_Hgut_2_C	MPA v1	270	270	46	224	28134	210	98	356	153	37	24	Yes	Yes	FDR 1%
OldWF_Hgut_3_A	MPA v1	1996	2006	470	1536	31168	1125	328	2018	580	128	80	Yes	Yes	FDR 1%
OldWF_Hgut_3_B	MPA v1	965	968	131	837	28891	609	237	1072	377	85	79	Yes	Yes	FDR 1%
OldWF_Hgut_3_C	MPA v1	763	769	183	586	28843	494	184	945	318	83	65	Yes	Yes	FDR 1%
OldWF_Soil_A	MPA v1	0	0	0	0	23083	0	0	0	0	0	0	Yes	Yes	FDR 5%
OldWF_Soil_B	MPA v1	0	0	0	0	22422	0	0	0	0	0	0	Yes	Yes	FDR 5%
OldWF_Soil_C	MPA v1	0	0	0	0	22350	0	0	0	0	0	0	Yes	Yes	FDR 5%
OldWF_WWTP_A	MPA v1	0	0	0	0	23945	0	0	0	0	0	0	Yes	Yes	FDR 1%
OldWF_WWTP_B	MPA v1	0	0	0	0	25509	0	0	0	0	0	0	Yes	Yes	FDR 1%
OldWF_WWTP_C	MPA v1	73	73	7	66	27145	42	31	66	36	13	16	Yes	Yes	FDR 1%
NewWF_BGP_1_A	MPA v2	10547	11018	8852	2166	33672	4425	2755	4090	1649	654	157	Yes	Yes	FDR 1%
NewWF_BGP_1_B	MPA v2	9664	10126	8126	2000	33684	4119	2582	3840	1561	637	156	Yes	Yes	FDR 1%
NewWF_BGP_1_C	MPA v2	8433	8903	7069	1834	33849	3739	2335	3600	1444	607	150	Yes	Yes	FDR 1%
NewWF_BGP_2_A	MPA v2	8496	8957	7231	1726	33801	3866	2453	3479	1421	560	152	Yes	Yes	FDR 1%
NewWF_BGP_2_B	MPA v2	6808	7167	5462	1705	33722	3250	2070	3045	1298	523	132	Yes	Yes	FDR 1%
NewWF_BGP_2_C	MPA v2	6273	6772	5320	1452	30795	3161	1859	3074	1189	539	139	Yes	Yes	FDR 1%
NewWF_BGP_3_A	MPA v2	6755	7224	5623	1601	33434	3299	2076	3202	1295	524	127	Yes	Yes	FDR 1%
NewWF_BGP_3_B	MPA v2	5708	6033	4526	1507	33227	2818	1808	2548	1046	480	125	Yes	Yes	FDR 1%
NewWF_BGP_3_C	MPA v2	4732	4954	3780	1174	32901	2490	1613	2380	1004	438	114	Yes	Yes	FDR 1%
NewWF_Compost_A	MPA v2	197	264	261	3	28274	169	100	264	114	182	79	Yes	Yes	FDR 5%
NewWF_Compost_B	MPA v2	186	260	256	4	27988	175	112	252	111	182	81	Yes	Yes	FDR 5%
NewWF_Compost_C	MPA v2	102	151	147	4	28023	102	81	118	64	87	64	Yes	Yes	FDR 5%
NewWF_Hgut_1_A	MPA v2	2946	3559	3180	379	31995	1974	828	3326	1069	224	166	Yes	Yes	FDR 1%
NewWF_Hgut_1_B	MPA v2	2530	2988	2643	345	29989	1671	667	2980	954	193	131	Yes	Yes	FDR 1%
NewWF_Hgut_1_C	MPA v2	2028	2327	2114	213	32489	1383	591	2326	745	184	67	Yes	Yes	FDR 1%
NewWF_Hgut_2_A	MPA v2	3775	4465	3972	493	33202	2348	898	4047	1184	256	102	Yes	Yes	FDR 1%
NewWF_Hgut_2_B	MPA v2	2536	3034	2721	313	30837	1687	662	2921	918	211	100	Yes	Yes	FDR 1%
NewWF_Hgut_2_C	MPA v2	2730	3124	2812	312	31171	1752	715	3014	953	208	161	Yes	Yes	FDR 1%
NewWF_Hgut_3_A	MPA v2	3881	4913	4564	349	32128	2032	1396	2216	948	316	162	Yes	Yes	FDR 1%
NewWF_Hgut_3_B	MPA v2	3509	4052	3775	277	32961	1900	622	3289	818	242	132	Yes	Yes	FDR 1%
NewWF_Hgut_3_C	MPA v2	2983	3394	3123	271	31680	1752	552	3200	854	241	149	Yes	Yes	FDR 1%
NewWF_Soil_A	MPA v2	76	85	83	2	24882	72	62	68	43	43	51	Yes	Yes	FDR 5%
NewWF_Soil_B	MPA v2	104	127	120	7	25810	94	72	115	64	80	55	Yes	Yes	FDR 5%
NewWF_Soil_C	MPA v2	69	75	73	2	24382	65	58	66	44	37	51	Yes	Yes	FDR 5%
NewWF_WWTP_A	MPA v2	566	662	589	73	27951	437	264	628	263	131	76	Yes	Yes	FDR 1%
NewWF_WWTP_B	MPA v2	368	420	375	45	28699	289	170	442	201	93	58	Yes	Yes	FDR 1%
NewWF_WWTP_C	MPA v2	251	153	137	16	27319	188	104	319	141	60	47	Yes	Yes	FDR 1%
OldWF_BGP_1_A	MPA v2	6403	6690	5309	1381	24788	3088	1890	2948	1233	514	134	Yes	Yes	FDR 1%
OldWF_BGP_1_B	MPA v2	3685	3855	3137	718	21250	2022	1172	2153	858	406	120	Yes	Yes	FDR 1%
OldWF_BGP_1_C	MPA v2	3848	4044	3278	766	21348	2087	1225	2187	907	419	119	Yes	Yes	FDR 1%
OldWF_BGP_2_A	MPA v2	647	677	514	163	20984	437	263	535	241	157	52	Yes	Yes	FDR 1%
OldWF_BGP_2_B	MPA v2	1048	1101	865	236	23809	689	423	743	348	191	74	Yes	Yes	FDR 1%
OldWF_BGP_2_C	MPA v2	800	838	662	176	21247	562	339	647	293	179	63	Yes	Yes	FDR 1%
OldWF_BGP_3_A	MPA v2	1494	1586	1191	395	23143	1006	619	1080	488	256	71	Yes	Yes	FDR 1%
OldWF_BGP_3_B	MPA v2	1487	1567	1160	407	24184	987	603	1047	468	246	97	Yes	Yes	FDR 1%
OldWF_BGP_3_C	MPA v2	1290	1367	1011	356	23848	856	517	952	425	231	78	Yes	Yes	FDR 1%
OldWF_Compost_A	MPA v2	25	29	27	2	20521	30	27	30	18	19	16	Yes	Yes	FDR 5%
OldWF_Compost_B	MPA v2	69	73	72	1	19945	56	55	43	32	28	35	Yes	Yes	FDR 5%
OldWF_Compost_C	MPA v2	5	6	6	0	21083	9	9	9	6	9	1	Yes	Yes	FDR 5%
OldWF_Hgut_1_A	MPA v2	834	994	906	88	27973	675	332	1139	460	123	93	Yes	Yes	FDR 1%
OldWF_Hgut_1_B	MPA v2	431	491	440	51	27741	359	198	564	254	81	67	Yes	Yes	FDR 1%
OldWF_Hgut_1_C	MPA v2	811	917	817	100	27523	579	276	976	399	108	98	Yes	Yes	FDR 1%
OldWF_Hgut_2_A	MPA v2	815	910	815	95	28806	616	258	1072	392	125	80	Yes	Yes	FDR 1%
OldWF_Hgut_2_B	MPA v2	639	734	653	81	28060	474	218	822	313	87	49	Yes	Yes	FDR 1%
OldWF_Hgut_2_C	MPA v2	417	485	432	53	28134	345	151	575	222	73	45	Yes	Yes	FDR 1%
OldWF_Hgut_3_A	MPA v2	2181	2542	2351	191	31168	1301	417	2307	628	199	86	Yes	Yes	FDR 1%
OldWF_Hgut_3_B	MPA v2	1071	1257	1160	97	28891	731	310	1219	419	120	105	Yes	Yes	FDR 1%
OldWF_Hgut_3_C	MPA v2	836	974	903	71	28843	585	253	1060	362	117	89	Yes	Yes	FDR 1%
OldWF_Soil_A	MPA v2	13	15	15	0	23083	15	15	14	10	13	7	Yes	Yes	FDR 5%
OldWF_Soil_B	MPA v2	11	12	12	0	22422	11	11	10	8	9	3	Yes	Yes	FDR 5%
OldWF_Soil_C	MPA v2	7	7	7	0	22350	7	7	7	5	7	23	Yes	Yes	FDR 5%
OldWF_WWTP_A	MPA v2	154	164	145	19	23945	94	61	97	56	21	8	Yes	Yes	FDR 1%
OldWF_WWTP_B	MPA v2	105	106	97	9	25509	83	49	108	54	26	10	Yes	Yes	FDR 1%
OldWF_WWTP_C	MPA v2	216	230	201	29	27145	151	87	222	106	45	22	Yes	Yes	FDR 1%
