# Supplementary material for: A Robust and Universal Metaproteomics Workflow for Research Studies and Routine Diagnostics Within 24 h Using Phenol Extraction, FASP Digest, and the MetaProteomeAnalyzer
Source: Front Microbiol. 2019 Aug 16;10:1883. doi: 10.3389/fmicb.2019.01883 (PMC6707425; doi:10.3389/fmicb.2019.01883)
Supplement: TABLE S9 — Literature comparison. [file Table_9.XLSX]

## Sheet: Comparison with literature
			Sample type	Metaproteins	Peptides	Proteins	Methode	Sample preparation	Number of fractions	Protein identifications per fraction
			Biogas plant samples	OLD Workflow	1229.78	564.889	120 min LC gradient coupled to an Orbitrap Elite™ Hybrid Ion Trap-Orbitrap MS/MS	Bead beating, phenol extraction, SDS-PAGE, in gel digestion	1	564.889
				New Workflow	3463	1323	120 min LC gradient coupled to an Orbitrap Elite™ Hybrid Ion Trap-Orbitrap MS/MS	Bead beating, phenol extraction, FASP digestion	1	1323
				Jia et al. (2017)	----	157	SDS-PAGE fractionation and LC gradient coupled to a Q-Exactive hybrid quadrupole Orbitrap MS/MS	Bead beating, phenol extraction, FASP digestion	7	22.4286
				Hagen et al. (2017)	----	2194	SDS-PAGE fractionation and LC gradient coupled to a Q-Exactive hybrid quadrupole Orbitrap MS/MS	a.) Bacterial cells: cell washing, bead beating, TCA precipitation, SDS-PAGE, in gel digestion b.) Extracellure proteins: centrifugation and supernatant digested on a FASP filter	16	137.125
				Kohrs et al. 2015	3452	1663	Liquid IEF and SDS-PAGE and 120 min LC gradient coupled to an amaZon ETD ESI-Iontrap MS/MS	Bead beating, phenol extraction, SDS-PAGE, in gel digestion	120	13.8583
				Joyce et al. (2018)	6627	562	SDS-PAGE fractionation and 60 min LC gradient coupled to a TripleTOF 5600 electrospray MS/MS	Cell washing by centrifugation, ultrasonic sound and filtration, bead beating, all-in-one chromatographic spin, SDS-PAGE, in gel digestion	3	187.333
				Bize et al. (2015)	----	736	180 min LC gradient coupled to a Q Exactive MS/MS	Bead beating, ultrasonic sound, phenol extraction, SDS-PAGE, in gel digestion	1	736
			Hgut	OLD Workflow	490.333	317.111	120 min LC gradient coupled to an Orbitrap Elite™ Hybrid Ion Trap-Orbitrap MS/MS	Bead beating, phenol extraction, SDS-PAGE, in gel digestion	1	317.111
				New Workflow	1833.22	938.111	120 min LC gradient coupled to an Orbitrap Elite™ Hybrid Ion Trap-Orbitrap MS/MS	Bead beating, phenol extraction, FASP digestion	1	938.111
				Brown et al. (2018)	----	2904	22 h 2D-LC coupled to a hybrid LTQ-Orbitrap MS/MS	Filtration (20 µm), boiled in SDS buffer, ultrasonic sound, TCA precipitation, FASP digestion	12	242
				Rechenberger et al. (2019)	<25,000	----	SDS-PAGE fractionation and 60 min LC gradient coupled to a Q Exactive HF MS/MS	Homogenisation and washing steps, heated in lysis buffer and ultrasonic sound, SDS-PAGE, in gel digestion	1	no data available
				Zhang et al. (2018)	32882	14603	240 min LC gradient coupled to an Q Exactive MS/MS	Centrifugation, lysis with SDS buffer and ultrasonic sound, acetone precipitation, in solution digestion	1	14,603*
				Tanca et al. (2016)	≈6,000	---	153 min LC gradient coupled to an LTQ-Orbitrap VelosMS/MS	Cell washing by centrifugation, bead beating, FASP digestion	1	no data available
			Soil+Compost	OLD Workflow	5.5	3.83333	120 min LC gradient coupled to an Orbitrap Elite™ Hybrid Ion Trap-Orbitrap MS/MS	Bead beating, phenol extraction, SDS-PAGE, in gel digestion	1	3.83333
				New Workflow	112.833	73.3333	120 min LC gradient coupled to an Orbitrap Elite™ Hybrid Ion Trap-Orbitrap MS/MS	Bead beating, phenol extraction, FASP digestion	1	73.3333
				Liu et al. (2015)	----	220	Seven SDS-PAGE fractionation and LC gradient coupled to a Q Exactive MS/MS	Ultrasonic sound, SDS-phenol extraction, SDS-PAGE, in gel digestion	7	31.4286
				Thorn et al. (2018)	178-723	63-428	SDS-PAGE and 60 min LC gradient coupled to an LCQ-Star XL MS/MS	Phenol:chloroform:isoamyl alcohol, bead beating, SDS-PAGE, in gel digestion	2	32-214
				Keiblinger et al. (2012)	----	494	2D-LC with 26x 60 min gradients coupled to a hybrid LTQ-Orbitrap MS/MS	Ultrasonic sound, SDS-phenol extraction, in solution digestion	26	19
				Mattarozzi et al. (2017)	-----	107	30 min LC gradient coupled to a 5600+ TripleTOF MS/MS	Bead beating, TCA precipication, insolution digestion, NoviPureTM kit	1	107
				Bastida et al. (2016)	3447	1579	SDS-PAGE fractionation and 120 min LC gradient coupled to an Orbitrap FusionMS/MS	Boiling in SDS-buffer,TCA precipication, SDS-PAGE, in gel digestion	3	526.333
				Bagnoud et al. (2016)	----	791	24 h 2D-LC coupled to a hybrid LTQ-Orbitrap MS/MS	Boiling in SDS-buffer, TCA precipication, tryptic digestion	10 (assumed)	79.1
			WWTP	OLD Workflow	14	12	120 min LC gradient coupled to an Orbitrap Elite™ Hybrid Ion Trap-Orbitrap MS/MS	Bead beating, phenol extraction, SDS-PAGE, in gel digestion	1	12
				New Workflow	304.667	201.667	120 min LC gradient coupled to an Orbitrap Elite™ Hybrid Ion Trap-Orbitrap MS/MS	Bead beating, phenol extraction, FASP digestion	1	201.667
				Puettker et al. (2015)	2037	936	Liquid IEF and SDS-PAGE and 120 min LC gradient coupled to an amaZon ETD ESI-Iontrap MS/MS	Bead beating, phenol extraction, SDS-PAGE, in gel digestion	120	7.8
				Hansen et al. (2014)	≈4,000	≈2,500	125 min LC gradient coupled to a Q Exactive MS/MS	Bead beating, NoviPureTM kit, SDS-PAGE, in gel digestion	1	2500
				Zhang et al. (2015)	----	130	50 min LC gradient coupled to an LTQ Velos MS/MS	Centrifugation, TCA precipitation, FASP digestion	1	130
				Supplementary file 12 ANALYSIS: Comparison with other workflows. For the different studies only the best number of identification and the associated sample preparation protocol is reported. TCA: Trichloroacetic acid, *cells were separated by centrifugation from the sample matrix and a two step search was applied comprising only protein entries identified in a first round.
					References
					Bagnoud, A., Chourey, K., Hettich, R.L., De Bruijn, I., Andersson, A.F., Leupin, O.X., Schwyn, B., and Bernier-Latmani, R. (2016). Reconstructing a hydrogen-driven microbial metabolic network in Opalinus Clay rock. Nature Communications 7.
					Bastida, F., Jehmlich, N., Lima, K., Morris, B.E.L., Richnow, H.H., Hernandez, T., Von Bergen, M., and Garcia, C. (2016). The ecological and physiological responses of the microbial community from a semiarid soil to hydrocarbon contamination and its bioremediation using compost amendment. Journal of Proteomics 135, 162-169.
					Bize, A., Cardona, L., Desmond-Le Quemener, E., Battimelli, A., Badalato, N., Bureau, C., Madigou, C., Chevret, D., Guillot, A., Monnet, V., Godon, J.J., and Bouchez, T. (2015). Shotgun metaproteomic profiling of biomimetic anaerobic digestion processes treating sewage sludge. Proteomics 15, 3532-3543.
					Brown, C.T., Xiong, W., Olm, M.R., Thomas, B.C., Baker, R., Firek, B., Morowitz, M.J., Hettich, R.L., and Banfield, J.F. (2018). Hospitalized Premature Infants Are Colonized by Related Bacterial Strains with Distinct Proteomic Profiles. MBio 9.
					Hagen, L.H., Frank, J.A., Zamanzadeh, M., Eijsink, V.G.H., Pope, P.B., Horn, S.J., and Arntzen, M.O. (2017). Quantitative Metaproteomics Highlight the Metabolic Contributions of Uncultured Phylotypes in a Thermophilic Anaerobic Digester. Applied and Environmental Microbiology 83.
					Hansen, S.H., Stensballe, A., Nielsen, P.H., and Herbst, F.A. (2014). Metaproteomics: Evaluation of protein extraction from activated sludge. Proteomics 14, 2535-2539.
					Jia, X., Xi, B.D., Li, M.X., Yang, Y., and Wang, Y. (2017). Metaproteomics analysis of the functional insights into microbial communities of combined hydrogen and methane production by anaerobic fermentation from reed straw. Plos One 12.
					Joyce, A., Ijaz, U.Z., Nzeteu, C., Vaughan, A., Shirran, S.L., Botting, C.H., Quince, C., O'flaherty, V., and Abram, F. (2018). Linking Microbial Community Structure and Function During the Acidified Anaerobic Digestion of Grass. Front Microbiol 9, 540.
					Keiblinger, K.M., Wilhartitz, I.C., Schneider, T., Roschitzki, B., Schmid, E., Eberl, L., Riedel, K., and Zechmeister-Boltenstern, S. (2012). Soil metaproteomics - Comparative evaluation of protein extraction protocols. Soil Biol Biochem 54, 14-24.
					Kohrs, F., Heyer, R., Magnussen, A., Benndorf, D., Muth, T., Behne, A., Rapp, E., Kausmann, R., Heiermann, M., Klocke, M., and Reichl, U. (2014). Sample prefractionation with liquid isoelectric focusing enables in depth microbial metaproteome analysis of mesophilic and thermophilic biogas plants. Anaerobe 29, 59-67.
					Liu, D.M., Li, M.X., Xi, B.D., Zhao, Y., Wei, Z.M., Song, C.H., and Zhu, C.W. (2015). Metaproteomics reveals major microbial players and their biodegradation functions in a large-scale aerobic composting plant. Microbial Biotechnology 8, 950-960.
					Mattarozzi, M., Manfredi, M., Montanini, B., Gosetti, F., Sanangelantoni, A.M., Marengo, E., Careri, M., and Visioli, G. (2017). A metaproteomic approach dissecting major bacterial functions in the rhizosphere of plants living in serpentine soil. Anal Bioanal Chem 409, 2327-2339.
					Puttker, S., Kohrs, F., Benndorf, D., Heyer, R., Rapp, E., and Reichl, U. (2015). Metaproteomics of activated sludge from a wastewater treatment plant - A pilot study. Proteomics 15, 3596-3601.
					Rechenberger, J., Samaras, P., Jarzab, A., Behr, J., Frejno, M., Djukovic, A., Sanz, J., Gonzalez-Barbera, E.M., Salavert, M., Lopez-Hontangas, J.L., Xavier, K.B., Debrauwer, L., Rolain, J.M., Sanz, M., Garcia-Garcera, M., Wilhelm, M., Ubeda, C., and Kuster, B. (2019). Challenges in Clinical Metaproteomics Highlighted by the Analysis of Acute Leukemia Patients with Gut Colonization by Multidrug-R…
					Tanca, A., Palomba, A., Fraumene, C., Pagnozzi, D., Manghina, V., Deligios, M., Muth, T., Rapp, E., Martens, L., Addis, M.F., and Uzzau, S. (2016). The impact of sequence database choice on metaproteomic results in gut microbiota studies. Microbiome 4.
					Thorn, C.E., Bergesch, C., Joyce, A., Sambrano, G., Mcdonnell, K., Brennan, F., Heyer, R., Benndorf, D., and Abram, F. (2018). A robust, cost-effective method for DNA, RNA and protein co-extraction from soil, other complex microbiomes, and pure cultures. Mol Ecol Resour.
					Zhang, P., Shen, Y., Guo, J.S., Li, C., Wang, H., Chen, Y.P., Yan, P., Yang, J.X., and Fang, F. (2015). Extracellular protein analysis of activated sludge and their functions in wastewater treatment plant by shotgun proteomics. Scientific Reports 5.
					Zhang, X., Deeke, S.A., Ning, Z.B., Starr, A.E., Butcher, J., Li, J., Mayne, J., Cheng, K., Liao, B., Li, L.Y., Singleton, R., Mack, D., Stintzi, A., and Figeys, D. (2018). Metaproteomics reveals associations between microbiome and intestinal extracellular vesicle proteins in pediatric inflammatory bowel disease. Nature Communications 9.
