# Supplementary material for: A Robust and Universal Metaproteomics Workflow for Research Studies and Routine Diagnostics Within 24 h Using Phenol Extraction, FASP Digest, and the MetaProteomeAnalyzer
Source: Front Microbiol. 2019 Aug 16;10:1883. doi: 10.3389/fmicb.2019.01883 (PMC6707425; doi:10.3389/fmicb.2019.01883)
Supplement: TABLE S11 — Effect of BLAST. [file Table_11.XLSX]

## Sheet: DESCRIPTION
General description
This file contains the analysis on the influence of BLAST annotation (MPAv1 vs. MPAv2) is analyzed based on analysis metadata from new laborabtory workflow
The (fully formatted) figure from table sheet "FIGURE %Change with BLAST" is used in the manuscript
Overview table sheets
Table	Content
COPY Sample Metadata + ID	A copy of the metadata table from Supplementary Table 4
NewWF only %Change by BLAST	Compiles data relevant for the figure and calculates percentages
FIGURE %Change with BLAST	Contains the figure for the influence of BLAST and associated data/formatting
Table sheet description/legend
COPY of MPA Sample Metadata + ID
This table is an exact copy of the table "MPA Sample Metadata + ID" in Supplementary table 4, It is the basis for all calculations and figures in this file
Column	Description
Sample	Which of the 54 LC-MS/MS runs
Version	Which MPA version was used
Tot Sp	Total amount of spectra during LC-MS/MS run
Id Spectra	Amount of spectra that have a PSM at the given FDR
Dnct Pep	Distinct peptides (Peptides with a unique sequence)
Unq Pep	Unique peptides (Peptides that are exclusive to a single protein)
Prot	Number of proteins identified
MetaProt	Number of metaproteins
Species	Number of species identified
PW	Number of KEGG pathways with at least one protein associated
Export MP	Export for metaproteins was done
Export TaxMP	Export for metaprotein Taxonomy was done
FDR?	False Discovery rate for this analysis (1% default, 5% for soil/compost)
Id SP Sum	Total number if identified spectra obtained from annotation analysis, is the sum of "Known SP and Unknown SP", this should be nearly identical to column "Id Spectra"
Known SP	From Annotation analysis, Number of metaproteins with a full annotation via BLAST or UniProt
Unknown SP	From Annotation analysis, Number of metaproteins without an annotation, metageonme proteins that did not yield a result via BLAST
NewWF only %Change by BLAST
This table sheet calculates the percentage of proteins with annotation
The table was Separated for MPAv1 and MPAv2 in preparation for the figure
Column	Description
Sample	Which of the 54 LC-MS/MS runs
Version	Which MPA version was used
Known SP	From Annotation analysis, Number of metaproteins with a full annotation via BLAST or UniProt
Unknown SP	From Annotation analysis, Number of metaproteins without an annotation, metageonme proteins that did not yield a result via BLAST
% Known	Percentage of known of total (Known SP / (Known SP + Unknown SP)
FIGURE %Change with BLAST
Figure displaying the % change from BLAST annotation and associated tables
The Figures show the incease of metaprotein annotation between MPA version 1.08 and MPA version 2.12 due to automatic BLAST
The figure is withouth further annotation for formatting, the full description seen in the manuscript was added in MS Powerpoint
A students t test was performed for the data used in the figure (below the data table)
Column	Description
Data Point #	Up to 9 data points per sample type, used for figure, Average calculation for indicator in Figure
BGP MPAv1	9 Biogas samples MPAv1.08
BGP MPAv2	9 Biogas samples MPAv2.12
Hgut MPAv1	9 Human Gut samples MPAv1.08
Hgut MPAv2	9 Human Gut samples MPAv2.12
Soil+Compost MPAv1	3 Soil and 3 Compost samples MPAv1.08
Soil+Compost MPAv2	3 Soil and 3 Compost samples MPAv2.12
WWTP MPAv1	3 Wastewater samples MPAv1.08
WWTP MPAv2	3 Wastewatersamples MPAv2.12
FOR FORMATTING	This column is only used to format the figures correctly

## Sheet: COPY Sample Metadata + ID
Sample	Version	Idd Spectra	Id SP Sum	Known SP	Unknown SP	Tot Sp	Dnct Pep	Unq Pep	Prot	MetaProt	Species	PW	Export MP	Export TaxMP	FDR?
NewWF_BGP_1_A	MPA v1	10398	10474	1030	9444	33672	4264	2656	3802	1583	263	71	Yes	Yes	FDR 1%
NewWF_BGP_1_B	MPA v1	9471	9550	823	8727	33684	3943	2467	3568	1499	247	73	Yes	Yes	FDR 1%
NewWF_BGP_1_C	MPA v1	8175	8255	714	7541	33849	3523	2200	3319	1388	251	68	Yes	Yes	FDR 1%
NewWF_BGP_2_A	MPA v1	8292	8344	766	7578	33801	3692	2329	3262	1365	253	70	Yes	Yes	FDR 1%
NewWF_BGP_2_B	MPA v1	6603	6647	562	6085	33722	3094	1963	2828	1245	249	52	Yes	Yes	FDR 1%
NewWF_BGP_2_C	MPA v1	6143	6183	576	5607	30795	3040	1888	2876	1155	245	55	Yes	Yes	FDR 1%
NewWF_BGP_3_A	MPA v1	6587	6625	474	6151	33434	3152	1961	3018	1261	232	47	Yes	Yes	FDR 1%
NewWF_BGP_3_B	MPA v1	5560	5587	324	5263	33227	2707	1719	2449	1014	210	49	Yes	Yes	FDR 1%
NewWF_BGP_3_C	MPA v1	4680	4641	342	4299	32901	2387	1524	2280	983	193	48	Yes	Yes	FDR 1%
NewWF_Compost_A	MPA v1	184	186	164	22	28274	149	79	253	105	169	75	Yes	Yes	FDR 5%
NewWF_Compost_B	MPA v1	165	169	143	26	27988	145	85	243	97	173	78	Yes	Yes	FDR 5%
NewWF_Compost_C	MPA v1	55	56	45	11	28023	51	40	63	36	47	56	Yes	Yes	FDR 5%
NewWF_Hgut_1_A	MPA v1	2773	2800	392	2408	31995	1743	641	2012	976	162	161	Yes	Yes	FDR 1%
NewWF_Hgut_1_B	MPA v1	2370	2405	459	1946	29989	1488	542	2661	878	140	119	Yes	Yes	FDR 1%
NewWF_Hgut_1_C	MPA v1	1897	1923	234	1689	32489	1210	480	2061	699	130	62	Yes	Yes	FDR 1%
NewWF_Hgut_2_A	MPA v1	3566	3607	431	3176	33202	2073	729	3614	1086	199	109	Yes	Yes	FDR 1%
NewWF_Hgut_2_B	MPA v1	2331	2355	388	1967	30837	1464	528	2542	826	153	92	Yes	Yes	FDR 1%
NewWF_Hgut_2_C	MPA v1	2599	2623	414	2209	31171	1615	585	2839	894	177	153	Yes	Yes	FDR 1%
NewWF_Hgut_3_A	MPA v1	3817	3862	1125	2737	32128	1915	465	3823	915	226	124	Yes	Yes	FDR 1%
NewWF_Hgut_3_B	MPA v1	3272	3321	673	2648	32961	1668	489	2994	778	182	121	Yes	Yes	FDR 1%
NewWF_Hgut_3_C	MPA v1	2721	2754	559	2195	31680	1540	455	2845	806	187	123	Yes	Yes	FDR 1%
NewWF_Soil_A	MPA v1	56	57	44	13	24882	42	35	38	27	23	48	Yes	Yes	FDR 5%
NewWF_Soil_B	MPA v1	76	76	53	23	25810	62	43	91	47	66	51	Yes	Yes	FDR 5%
NewWF_Soil_C	MPA v1	33	34	24	10	24382	33	29	41	25	25	34	Yes	Yes	FDR 5%
NewWF_WWTP_A	MPA v1	445	447	94	353	27951	318	206	457	215	68	50	Yes	Yes	FDR 1%
NewWF_WWTP_B	MPA v1	230	234	50	184	28699	179	113	278	134	63	51	Yes	Yes	FDR 1%
NewWF_WWTP_C	MPA v1	151	152	30	122	27319	103	60	161	83	30	40	Yes	Yes	FDR 1%
OldWF_BGP_1_A	MPA v1	6265	6306	591	5715	24788	2969	1804	2790	1205	215	60	Yes	Yes	FDR 1%
OldWF_BGP_1_B	MPA v1	3554	3571	416	3155	21250	1916	1123	1987	837	157	38	Yes	Yes	FDR 1%
OldWF_BGP_1_C	MPA v1	3740	3760	590	3170	21348	1984	1171	2027	880	150	49	Yes	Yes	FDR 1%
OldWF_BGP_2_A	MPA v1	541	543	69	474	20984	358	204	463	219	60	25	Yes	Yes	FDR 1%
OldWF_BGP_2_B	MPA v1	1007	1010	118	892	23809	660	380	757	337	76	28	Yes	Yes	FDR 1%
OldWF_BGP_2_C	MPA v1	734	737	107	630	21247	518	306	609	285	57	23	Yes	Yes	FDR 1%
OldWF_BGP_3_A	MPA v1	1398	1404	88	1316	23143	931	554	1023	458	90	22	Yes	Yes	FDR 1%
OldWF_BGP_3_B	MPA v1	1419	1429	144	1285	24184	938	550	1014	458	85	29	Yes	Yes	FDR 1%
OldWF_BGP_3_C	MPA v1	1201	1211	107	1104	23848	794	463	892	405	82	25	Yes	Yes	FDR 1%
OldWF_Compost_A	MPA v1	18	18	16	2	20521	22	20	22	13	18	13	Yes	Yes	FDR 5%
OldWF_Compost_B	MPA v1	16	16	16	0	19945	11	10	11	10	6	0	Yes	Yes	FDR 5%
OldWF_Compost_C	MPA v1	0	0	0	0	21083	0	0	0	0	0	0	Yes	Yes	FDR 5%
OldWF_Hgut_1_A	MPA v1	731	744	128	616	27973	545	269	914	397	84	77	Yes	Yes	FDR 1%
OldWF_Hgut_1_B	MPA v1	211	214	53	161	27741	158	69	304	122	33	35	Yes	Yes	FDR 1%
OldWF_Hgut_1_C	MPA v1	675	685	103	582	27523	444	210	768	329	63	79	Yes	Yes	FDR 1%
OldWF_Hgut_2_A	MPA v1	632	635	125	510	28806	442	197	780	312	69	66	Yes	Yes	FDR 1%
OldWF_Hgut_2_B	MPA v1	566	568	83	485	28060	386	155	703	266	50	39	Yes	Yes	FDR 1%
OldWF_Hgut_2_C	MPA v1	270	270	46	224	28134	210	98	356	153	37	24	Yes	Yes	FDR 1%
OldWF_Hgut_3_A	MPA v1	1996	2006	470	1536	31168	1125	328	2018	580	128	80	Yes	Yes	FDR 1%
OldWF_Hgut_3_B	MPA v1	965	968	131	837	28891	609	237	1072	377	85	79	Yes	Yes	FDR 1%
OldWF_Hgut_3_C	MPA v1	763	769	183	586	28843	494	184	945	318	83	65	Yes	Yes	FDR 1%
OldWF_Soil_A	MPA v1	0	0	0	0	23083	0	0	0	0	0	0	Yes	Yes	FDR 5%
OldWF_Soil_B	MPA v1	0	0	0	0	22422	0	0	0	0	0	0	Yes	Yes	FDR 5%
OldWF_Soil_C	MPA v1	0	0	0	0	22350	0	0	0	0	0	0	Yes	Yes	FDR 5%
OldWF_WWTP_A	MPA v1	0	0	0	0	23945	0	0	0	0	0	0	Yes	Yes	FDR 1%
OldWF_WWTP_B	MPA v1	0	0	0	0	25509	0	0	0	0	0	0	Yes	Yes	FDR 1%
OldWF_WWTP_C	MPA v1	73	73	7	66	27145	42	31	66	36	13	16	Yes	Yes	FDR 1%
NewWF_BGP_1_A	MPA v2	10547	11018	8852	2166	33672	4425	2755	4090	1649	654	157	Yes	Yes	FDR 1%
NewWF_BGP_1_B	MPA v2	9664	10126	8126	2000	33684	4119	2582	3840	1561	637	156	Yes	Yes	FDR 1%
NewWF_BGP_1_C	MPA v2	8433	8903	7069	1834	33849	3739	2335	3600	1444	607	150	Yes	Yes	FDR 1%
NewWF_BGP_2_A	MPA v2	8496	8957	7231	1726	33801	3866	2453	3479	1421	560	152	Yes	Yes	FDR 1%
NewWF_BGP_2_B	MPA v2	6808	7167	5462	1705	33722	3250	2070	3045	1298	523	132	Yes	Yes	FDR 1%
NewWF_BGP_2_C	MPA v2	6273	6772	5320	1452	30795	3161	1859	3074	1189	539	139	Yes	Yes	FDR 1%
NewWF_BGP_3_A	MPA v2	6755	7224	5623	1601	33434	3299	2076	3202	1295	524	127	Yes	Yes	FDR 1%
NewWF_BGP_3_B	MPA v2	5708	6033	4526	1507	33227	2818	1808	2548	1046	480	125	Yes	Yes	FDR 1%
NewWF_BGP_3_C	MPA v2	4732	4954	3780	1174	32901	2490	1613	2380	1004	438	114	Yes	Yes	FDR 1%
NewWF_Compost_A	MPA v2	197	264	261	3	28274	169	100	264	114	182	79	Yes	Yes	FDR 5%
NewWF_Compost_B	MPA v2	186	260	256	4	27988	175	112	252	111	182	81	Yes	Yes	FDR 5%
NewWF_Compost_C	MPA v2	102	151	147	4	28023	102	81	118	64	87	64	Yes	Yes	FDR 5%
NewWF_Hgut_1_A	MPA v2	2946	3559	3180	379	31995	1974	828	3326	1069	224	166	Yes	Yes	FDR 1%
NewWF_Hgut_1_B	MPA v2	2530	2988	2643	345	29989	1671	667	2980	954	193	131	Yes	Yes	FDR 1%
NewWF_Hgut_1_C	MPA v2	2028	2327	2114	213	32489	1383	591	2326	745	184	67	Yes	Yes	FDR 1%
NewWF_Hgut_2_A	MPA v2	3775	4465	3972	493	33202	2348	898	4047	1184	256	102	Yes	Yes	FDR 1%
NewWF_Hgut_2_B	MPA v2	2536	3034	2721	313	30837	1687	662	2921	918	211	100	Yes	Yes	FDR 1%
NewWF_Hgut_2_C	MPA v2	2730	3124	2812	312	31171	1752	715	3014	953	208	161	Yes	Yes	FDR 1%
NewWF_Hgut_3_A	MPA v2	3881	4913	4564	349	32128	2032	1396	2216	948	316	162	Yes	Yes	FDR 1%
NewWF_Hgut_3_B	MPA v2	3509	4052	3775	277	32961	1900	622	3289	818	242	132	Yes	Yes	FDR 1%
NewWF_Hgut_3_C	MPA v2	2983	3394	3123	271	31680	1752	552	3200	854	241	149	Yes	Yes	FDR 1%
NewWF_Soil_A	MPA v2	76	85	83	2	24882	72	62	68	43	43	51	Yes	Yes	FDR 5%
NewWF_Soil_B	MPA v2	104	127	120	7	25810	94	72	115	64	80	55	Yes	Yes	FDR 5%
NewWF_Soil_C	MPA v2	69	75	73	2	24382	65	58	66	44	37	51	Yes	Yes	FDR 5%
NewWF_WWTP_A	MPA v2	566	662	589	73	27951	437	264	628	263	131	76	Yes	Yes	FDR 1%
NewWF_WWTP_B	MPA v2	368	420	375	45	28699	289	170	442	201	93	58	Yes	Yes	FDR 1%
NewWF_WWTP_C	MPA v2	251	153	137	16	27319	188	104	319	141	60	47	Yes	Yes	FDR 1%
OldWF_BGP_1_A	MPA v2	6403	6690	5309	1381	24788	3088	1890	2948	1233	514	134	Yes	Yes	FDR 1%
OldWF_BGP_1_B	MPA v2	3685	3855	3137	718	21250	2022	1172	2153	858	406	120	Yes	Yes	FDR 1%
OldWF_BGP_1_C	MPA v2	3848	4044	3278	766	21348	2087	1225	2187	907	419	119	Yes	Yes	FDR 1%
OldWF_BGP_2_A	MPA v2	647	677	514	163	20984	437	263	535	241	157	52	Yes	Yes	FDR 1%
OldWF_BGP_2_B	MPA v2	1048	1101	865	236	23809	689	423	743	348	191	74	Yes	Yes	FDR 1%
OldWF_BGP_2_C	MPA v2	800	838	662	176	21247	562	339	647	293	179	63	Yes	Yes	FDR 1%
OldWF_BGP_3_A	MPA v2	1494	1586	1191	395	23143	1006	619	1080	488	256	71	Yes	Yes	FDR 1%
OldWF_BGP_3_B	MPA v2	1487	1567	1160	407	24184	987	603	1047	468	246	97	Yes	Yes	FDR 1%
OldWF_BGP_3_C	MPA v2	1290	1367	1011	356	23848	856	517	952	425	231	78	Yes	Yes	FDR 1%
OldWF_Compost_A	MPA v2	25	29	27	2	20521	30	27	30	18	19	16	Yes	Yes	FDR 5%
OldWF_Compost_B	MPA v2	69	73	72	1	19945	56	55	43	32	28	35	Yes	Yes	FDR 5%
OldWF_Compost_C	MPA v2	5	6	6	0	21083	9	9	9	6	9	1	Yes	Yes	FDR 5%
OldWF_Hgut_1_A	MPA v2	834	994	906	88	27973	675	332	1139	460	123	93	Yes	Yes	FDR 1%
OldWF_Hgut_1_B	MPA v2	431	491	440	51	27741	359	198	564	254	81	67	Yes	Yes	FDR 1%
OldWF_Hgut_1_C	MPA v2	811	917	817	100	27523	579	276	976	399	108	98	Yes	Yes	FDR 1%
OldWF_Hgut_2_A	MPA v2	815	910	815	95	28806	616	258	1072	392	125	80	Yes	Yes	FDR 1%
OldWF_Hgut_2_B	MPA v2	639	734	653	81	28060	474	218	822	313	87	49	Yes	Yes	FDR 1%
OldWF_Hgut_2_C	MPA v2	417	485	432	53	28134	345	151	575	222	73	45	Yes	Yes	FDR 1%
OldWF_Hgut_3_A	MPA v2	2181	2542	2351	191	31168	1301	417	2307	628	199	86	Yes	Yes	FDR 1%
OldWF_Hgut_3_B	MPA v2	1071	1257	1160	97	28891	731	310	1219	419	120	105	Yes	Yes	FDR 1%
OldWF_Hgut_3_C	MPA v2	836	974	903	71	28843	585	253	1060	362	117	89	Yes	Yes	FDR 1%
OldWF_Soil_A	MPA v2	13	15	15	0	23083	15	15	14	10	13	7	Yes	Yes	FDR 5%
OldWF_Soil_B	MPA v2	11	12	12	0	22422	11	11	10	8	9	3	Yes	Yes	FDR 5%
OldWF_Soil_C	MPA v2	7	7	7	0	22350	7	7	7	5	7	23	Yes	Yes	FDR 5%
OldWF_WWTP_A	MPA v2	154	164	145	19	23945	94	61	97	56	21	8	Yes	Yes	FDR 1%
OldWF_WWTP_B	MPA v2	105	106	97	9	25509	83	49	108	54	26	10	Yes	Yes	FDR 1%
OldWF_WWTP_C	MPA v2	216	230	201	29	27145	151	87	222	106	45	22	Yes	Yes	FDR 1%

## Sheet: NewWF only %Change by BLAST
Sample MPAv1	Version	Known SP	Unknown SP	% Known	Sample	Version	Known SP	Unknown SP	% Known
NewWF_BGP_1_A	MPA v1	1030	9444	0.0983387	NewWF_BGP_1_A	MPA v2	8852	2166	0.803413
NewWF_BGP_1_B	MPA v1	823	8727	0.086178	NewWF_BGP_1_B	MPA v2	8126	2000	0.802489
NewWF_BGP_1_C	MPA v1	714	7541	0.086493	NewWF_BGP_1_C	MPA v2	7069	1834	0.794002
NewWF_BGP_2_A	MPA v1	766	7578	0.0918025	NewWF_BGP_2_A	MPA v2	7231	1726	0.807302
NewWF_BGP_2_B	MPA v1	562	6085	0.0845494	NewWF_BGP_2_B	MPA v2	5462	1705	0.762104
NewWF_BGP_2_C	MPA v1	576	5607	0.0931587	NewWF_BGP_2_C	MPA v2	5320	1452	0.785588
NewWF_BGP_3_A	MPA v1	474	6151	0.0715472	NewWF_BGP_3_A	MPA v2	5623	1601	0.778378
NewWF_BGP_3_B	MPA v1	324	5263	0.0579918	NewWF_BGP_3_B	MPA v2	4526	1507	0.750207
NewWF_BGP_3_C	MPA v1	342	4299	0.073691	NewWF_BGP_3_C	MPA v2	3780	1174	0.76302
NewWF_Compost_A	MPA v1	164	22	0.88172	NewWF_Compost_A	MPA v2	261	3	0.988636
NewWF_Compost_B	MPA v1	143	26	0.846154	NewWF_Compost_B	MPA v2	256	4	0.984615
NewWF_Compost_C	MPA v1	45	11	0.803571	NewWF_Compost_C	MPA v2	147	4	0.97351
NewWF_Hgut_1_A	MPA v1	392	2408	0.14	NewWF_Hgut_1_A	MPA v2	3180	379	0.893509
NewWF_Hgut_1_B	MPA v1	459	1946	0.190852	NewWF_Hgut_1_B	MPA v2	2643	345	0.884538
NewWF_Hgut_1_C	MPA v1	234	1689	0.121685	NewWF_Hgut_1_C	MPA v2	2114	213	0.908466
NewWF_Hgut_2_A	MPA v1	431	3176	0.11949	NewWF_Hgut_2_A	MPA v2	3972	493	0.889586
NewWF_Hgut_2_B	MPA v1	388	1967	0.164756	NewWF_Hgut_2_B	MPA v2	2721	313	0.896836
NewWF_Hgut_2_C	MPA v1	414	2209	0.157835	NewWF_Hgut_2_C	MPA v2	2812	312	0.900128
NewWF_Hgut_3_A	MPA v1	1125	2737	0.2913	NewWF_Hgut_3_A	MPA v2	4564	349	0.928964
NewWF_Hgut_3_B	MPA v1	673	2648	0.20265	NewWF_Hgut_3_B	MPA v2	3775	277	0.931639
NewWF_Hgut_3_C	MPA v1	559	2195	0.202977	NewWF_Hgut_3_C	MPA v2	3123	271	0.920153
NewWF_Soil_A	MPA v1	44	13	0.77193	NewWF_Soil_A	MPA v2	83	2	0.976471
NewWF_Soil_B	MPA v1	53	23	0.697368	NewWF_Soil_B	MPA v2	120	7	0.944882
NewWF_Soil_C	MPA v1	24	10	0.705882	NewWF_Soil_C	MPA v2	73	2	0.973333
NewWF_WWTP_A	MPA v1	94	353	0.210291	NewWF_WWTP_A	MPA v2	589	73	0.889728
NewWF_WWTP_B	MPA v1	50	184	0.213675	NewWF_WWTP_B	MPA v2	375	45	0.892857
NewWF_WWTP_C	MPA v1	30	122	0.197368	NewWF_WWTP_C	MPA v2	137	16	0.895425

## Sheet: FIGURE %Change with BLAST 
Data Point #	BGP MPAv1	BGP MPAv2	Hgut MPAv1	Hgut MPAv2	Soil+Compost MPAv1	Soil+Compost MPAv2	WWTP MPAv1	WWTP MPAv2	FOR FORMATTING
1	0.0983387	0.803413	0.14	0.893509	0.88172	0.988636	0.210291	0.889728	0.05
2	0.086178	0.802489	0.190852	0.884538	0.846154	0.984615	0.213675	0.892857	0.1
3	0.086493	0.794002	0.121685	0.908466	0.803571	0.97351	0.197368	0.895425	0.15
4	0.0918025	0.807302	0.11949	0.889586	0.77193	0.976471			0.2
5	0.0845494	0.762104	0.164756	0.896836	0.697368	0.944882			0.25
6	0.0931587	0.785588	0.157835	0.900128	0.705882	0.973333			0.3
7	0.0715472	0.778378	0.2913	0.928964					0.36
8	0.0579918	0.750207	0.20265	0.931639					0.4
9	0.073691	0.76302	0.202977	0.920153					0.45
Average	0.0826389	0.782945	0.176838	0.90598	0.784438	0.973575	0.207111	0.89267	0.6
TTEST MPAv1 vs. MPAv2	1.34226e-19		6.02495e-12		0.00126634		9.58245e-06
This (fully formatted) figure is used in the manuscript, further annotation was added using MS Powerpoint
Data Point #	BGP MPAv1	BGP MPAv2	Hgut MPAv1	Hgut MPAv2	Soil+Compost MPAv1	Soil+Compost MPAv2	WWTP MPAv1	WWTP MPAv2	FOR FORMATTING
1	1030	8852	392	3180	164	261	94	589	0.05
2	823	8126	459	2643	143	256	50	375	0.1
3	714	7069	234	2114	45	147	30	137	0.15
4	766	7231	431	3972	44	83			0.2
5	562	5462	388	2721	53	120			0.25
6	576	5320	414	2812	24	73			0.3
7	474	5623	1125	4564					0.36
8	324	4526	673	3775					0.4
9	342	3780	559	3123					0.45
Average	623.444	6221	519.444	3211.56	78.8333	156.667	58	367	0.251111
TTEST MPAv1 vs. MPAv2	7.36489e-06		1.82848e-06		0.0943815		0.138826
