# Supplementary material for: A Robust and Universal Metaproteomics Workflow for Research Studies and Routine Diagnostics Within 24 h Using Phenol Extraction, FASP Digest, and the MetaProteomeAnalyzer
Source: Front Microbiol. 2019 Aug 16;10:1883. doi: 10.3389/fmicb.2019.01883 (PMC6707425; doi:10.3389/fmicb.2019.01883)
Supplement: TABLE S12 — PeptideDB lookup. [file Table_12.XLSX]

## Sheet: DESCRIPTION
General description
This file contains the analysis for the influence of peptide database lookup between MPAv1.08 and MPAv2.12 on protein and metaprotein coutns
While the number of proteins drastically increases, the number of metaproteins decreases slightly
Overview table sheets
Table	Content
COPY of Sample Metadata	A copy of the sample metadata table from Supplementary Table 4, the basis for this analysis
Averages Techical Replicate	Contains calculation of averages for technical replicates
Averages Biological Replicate	Contains calculation of averages for biological replicates
FIGURE v1 vs. v2 Comparison	Contains a summary table for the data in previous table sheet and contains two comparison figures for (proteins and metaproteins)
Table sheet description/legend
COPY of MPA Sample Metadata
This table sheet contains a copy of the metadata from supplementary table 4 and is the basis for the calculations in this file
Column	Description
Sample	Which of the 54 LC-MS/MS runs
Version	Which MPA version was used
Tot Sp	Total amount of spectra during LC-MS/MS run
Id Spectra	Amount of spectra that have a PSM at the given FDR
Dnct Pep	Distinct peptides (Peptides with a unique sequence)
Unq Pep	Unique peptides (Peptides that are exclusive to a single protein)
Prot	Number of proteins identified
MetaProt	Number of metaproteins
Species	Number of species identified
PW	Number of KEGG pathways with at least one protein associated
Export MP	Export for metaproteins was done
Export TaxMP	Export for metaprotein Taxonomy was done
FDR?	False Discovery rate for this analysis (1% default, 5% for soil/compost)
Averages Technical Replicate
This table sheet contains the calculation of averages for the technical replicates
Column	Description
Sample	Which of the 54 LC-MS/MS runs
Version	Which MPA version was used
Prot	Number of proteins identified
MetaProt	Number of metaproteins
Technical Replicate	This row represents a biological sample, combining the techincal replicates A+B+C
Avg. Prot	Average number of proteins for this technical replicate
Avg. MetaProt	Average number of metaproteins for this technical replicate
Averages Biological Replicate
This table sheet contains the calculation of averages for the biological replicates
The table summarizes the analysis in the table sheet "Averages Technical Replicate" using the averages caluclated there and labeling each row appropriately
Column	Description
Workflow	Which workflow was used, i.e. new workflow (NewWF) or old workflow (OldWF)
Version	Which MPA version was used
Technical Replicate	Which technical replicate is shown in this row
Avg. Prot Technical replicate	Average number of proteins for this technical replicate, taken from table sheet "Averages Techical Replicate"
Avg. MetaProt Technical replicate	Average number of metaproteins for this technical replicate, taken from table sheet "Averages Techical Replicate"
Biol. Replicate	Label for this biological replicate, i.e. BGP, Gut, WWTP, Soil, Compost
Avg. Prot Biological replicate	Average number of proteins for this biological replicate
Avg. MetaProt Biological replicate	Average number of metaproteins for this biological replicate
FIGURE v1 vs. v2 Comparison
Contains a summary table for the data in previous table sheet and contains two comparison figures for (proteins and metaproteins)
The comparison figures consider only the new workflow
Column	Description
Workflow	Which workflow was used, i.e. new workflow (NewWF) or old workflow (OldWF)
Biol. Replicate	Label for this biological replicate, i.e. BGP, Gut, WWTP, Soil, Compost, taken from table sheet "Averages Biological Replicate"
Proteins MPAv1	Average number of proteins for this biological replicate for MPAv1.08
Proteins MPAv2	Average number of proteins for this biological replicate for MPAv2.12
Metaproteins MPAv1	Average number of metaproteins for this biological replicate for MPAv1.08
Metaproteins MPAv2	Average number of metaproteins for this biological replicate for MPAv2.12

## Sheet: COPY of Sample Metadata
Sample	Version	Tot Sp	Id Sp	Dnct Pep	Unq Pep	Prot	MetaProt	Species	PW	Export MP	Export TaxMP	FDR?
NewWF_BGP_1_A	MPA v1	33672	10398	4264	2656	3802	1583	263	71	Yes	Yes	FDR 1%
NewWF_BGP_1_B	MPA v1	33684	9471	3943	2467	3568	1499	247	73	Yes	Yes	FDR 1%
NewWF_BGP_1_C	MPA v1	33849	8175	3523	2200	3319	1388	251	68	Yes	Yes	FDR 1%
NewWF_BGP_2_A	MPA v1	33801	8292	3692	2329	3262	1365	253	70	Yes	Yes	FDR 1%
NewWF_BGP_2_B	MPA v1	33722	6603	3094	1963	2828	1245	249	52	Yes	Yes	FDR 1%
NewWF_BGP_2_C	MPA v1	30795	6143	3040	1888	2876	1155	245	55	Yes	Yes	FDR 1%
NewWF_BGP_3_A	MPA v1	33434	6587	3152	1961	3018	1261	232	47	Yes	Yes	FDR 1%
NewWF_BGP_3_B	MPA v1	33227	5560	2707	1719	2449	1014	210	49	Yes	Yes	FDR 1%
NewWF_BGP_3_C	MPA v1	32901	4680	2387	1524	2280	983	193	48	Yes	Yes	FDR 1%
NewWF_Compost_A	MPA v1	28274	184	149	79	253	105	169	75	Yes	Yes	FDR 5%
NewWF_Compost_B	MPA v1	27988	165	145	85	243	97	173	78	Yes	Yes	FDR 5%
NewWF_Compost_C	MPA v1	28023	55	51	40	63	36	47	56	Yes	Yes	FDR 5%
NewWF_Hgut_1_A	MPA v1	31995	2773	1743	641	2012	976	162	161	Yes	Yes	FDR 1%
NewWF_Hgut_1_B	MPA v1	29989	2370	1488	542	2661	878	140	119	Yes	Yes	FDR 1%
NewWF_Hgut_1_C	MPA v1	32489	1897	1210	480	2061	699	130	62	Yes	Yes	FDR 1%
NewWF_Hgut_2_A	MPA v1	33202	3566	2073	729	3614	1086	199	109	Yes	Yes	FDR 1%
NewWF_Hgut_2_B	MPA v1	30837	2331	1464	528	2542	826	153	92	Yes	Yes	FDR 1%
NewWF_Hgut_2_C	MPA v1	31171	2599	1615	585	2839	894	177	153	Yes	Yes	FDR 1%
NewWF_Hgut_3_A	MPA v1	32128	3817	1915	465	3823	915	226	124	Yes	Yes	FDR 1%
NewWF_Hgut_3_B	MPA v1	32961	3272	1668	489	2994	778	182	121	Yes	Yes	FDR 1%
NewWF_Hgut_3_C	MPA v1	31680	2721	1540	455	2845	806	187	123	Yes	Yes	FDR 1%
NewWF_Soil_A	MPA v1	24882	56	42	35	38	27	23	48	Yes	Yes	FDR 5%
NewWF_Soil_B	MPA v1	25810	76	62	43	91	47	66	51	Yes	Yes	FDR 5%
NewWF_Soil_C	MPA v1	24382	33	33	29	41	25	25	34	Yes	Yes	FDR 5%
NewWF_WWTP_A	MPA v1	27951	445	318	206	457	215	68	50	Yes	Yes	FDR 1%
NewWF_WWTP_B	MPA v1	28699	230	179	113	278	134	63	51	Yes	Yes	FDR 1%
NewWF_WWTP_C	MPA v1	27319	151	103	60	161	83	30	40	Yes	Yes	FDR 1%
OldWF_BGP_1_A	MPA v1	24788	6265	2969	1804	2790	1205	215	60	Yes	Yes	FDR 1%
OldWF_BGP_1_B	MPA v1	21250	3554	1916	1123	1987	837	157	38	Yes	Yes	FDR 1%
OldWF_BGP_1_C	MPA v1	21348	3740	1984	1171	2027	880	150	49	Yes	Yes	FDR 1%
OldWF_BGP_2_A	MPA v1	20984	541	358	204	463	219	60	25	Yes	Yes	FDR 1%
OldWF_BGP_2_B	MPA v1	22809	1007	660	380	757	337	76	28	Yes	Yes	FDR 1%
OldWF_BGP_2_C	MPA v1	21247	734	518	306	609	285	57	23	Yes	Yes	FDR 1%
OldWF_BGP_3_A	MPA v1	23143	1398	931	554	1023	458	90	22	Yes	Yes	FDR 1%
OldWF_BGP_3_B	MPA v1	24184	1419	938	550	1014	458	85	29	Yes	Yes	FDR 1%
OldWF_BGP_3_C	MPA v1	23848	1201	794	463	892	405	82	25	Yes	Yes	FDR 1%
OldWF_Compost_A	MPA v1	20521	18	22	20	22	13	18	13	Yes	Yes	FDR 5%
OldWF_Compost_B	MPA v1	19945	16	11	10	11	10	6	0	Yes	Yes	FDR 5%
OldWF_Compost_C	MPA v1	21083	0	0	0	0	0	0	0	Yes	Yes	FDR 5%
OldWF_Hgut_1_A	MPA v1	27973	731	545	269	914	397	84	77	Yes	Yes	FDR 1%
OldWF_Hgut_1_B	MPA v1	27741	211	158	69	304	122	33	35	Yes	Yes	FDR 1%
OldWF_Hgut_1_C	MPA v1	27523	675	444	210	768	329	63	79	Yes	Yes	FDR 1%
OldWF_Hgut_2_A	MPA v1	28806	632	442	197	780	312	69	66	Yes	Yes	FDR 1%
OldWF_Hgut_2_B	MPA v1	28060	566	386	155	703	266	50	39	Yes	Yes	FDR 1%
OldWF_Hgut_2_C	MPA v1	28134	270	210	98	356	153	37	24	Yes	Yes	FDR 1%
OldWF_Hgut_3_A	MPA v1	31168	1996	1125	328	2018	580	128	80	Yes	Yes	FDR 1%
OldWF_Hgut_3_B	MPA v1	28891	965	609	237	1072	377	85	79	Yes	Yes	FDR 1%
OldWF_Hgut_3_C	MPA v1	28843	763	494	184	945	318	83	65	Yes	Yes	FDR 1%
OldWF_Soil_A	MPA v1	23083	0	0	0	0	0	0	0	Yes	Yes	FDR 5%
OldWF_Soil_B	MPA v1	22422	0	0	0	0	0	0	0	Yes	Yes	FDR 5%
OldWF_Soil_C	MPA v1	22350	0	0	0	0	0	0	0	Yes	Yes	FDR 5%
OldWF_WWTP_A	MPA v1	23945	0	0	0	0	0	0	0	Yes	Yes	FDR 1%
OldWF_WWTP_B	MPA v1	25509	0	0	0	0	0	0	0	Yes	Yes	FDR 1%
OldWF_WWTP_C	MPA v1	27145	73	42	31	66	36	13	16	Yes	Yes	FDR 1%
NewWF_BGP_1_A	MPA v2	33672	10153	3983	2227	10212	1405	377	163	Yes	Yes	FDR 1%
NewWF_BGP_1_B	MPA v2	33684	9362	3741	2103	9556	1365	369	159	Yes	Yes	FDR 1%
NewWF_BGP_1_C	MPA v2	33849	8207	3380	1878	8908	1264	367	158	Yes	Yes	FDR 1%
NewWF_BGP_2_A	MPA v2	33801	8308	3555	2047	9722	1261	352	168	Yes	Yes	FDR 1%
NewWF_BGP_2_B	MPA v2	33722	6686	3005	1723	9947	1140	336	156	Yes	Yes	FDR 1%
NewWF_BGP_2_C	MPA v2	30795	6206	2919	1644	9265	1061	329	171	Yes	Yes	FDR 1%
NewWF_BGP_3_A	MPA v2	33434	6624	3028	1709	10232	1146	334	146	Yes	Yes	FDR 1%
NewWF_BGP_3_B	MPA v2	33227	5622	2616	1499	8894	912	296	141	Yes	Yes	FDR 1%
NewWF_BGP_3_C	MPA v2	32901	4656	2307	1302	7628	891	271	126	Yes	Yes	FDR 1%
NewWF_Compost_A	MPA v2	28274	197	133	42	3288	81	69	86	Yes	Yes	FDR 5%
NewWF_Compost_B	MPA v2	27988	186	125	38	3804	71	75	88	Yes	Yes	FDR 5%
NewWF_Compost_C	MPA v2	28023	102	73	42	1323	54	54	72	Yes	Yes	FDR 5%
NewWF_Hgut_1_A	MPA v2	31995	2935	1782	442	21785	716	214	213	Yes	Yes	FDR 1%
NewWF_Hgut_1_B	MPA v2	29989	2516	1504	366	18718	674	190	190	Yes	Yes	FDR 1%
NewWF_Hgut_1_C	MPA v2	32489	2014	1211	330	17310	556	192	155	Yes	Yes	FDR 1%
NewWF_Hgut_2_A	MPA v2	33202	3734	2079	544	23028	827	251	184	Yes	Yes	FDR 1%
NewWF_Hgut_2_B	MPA v2	30837	2523	1486	397	20019	625	200	170	Yes	Yes	FDR 1%
NewWF_Hgut_2_C	MPA v2	31171	2694	1557	378	19870	676	206	205	Yes	Yes	FDR 1%
NewWF_Hgut_3_A	MPA v2	32128	4130	1949	385	20949	706	224	188	Yes	Yes	FDR 1%
NewWF_Hgut_3_B	MPA v2	32961	3471	1679	322	16157	562	191	173	Yes	Yes	FDR 1%
NewWF_Hgut_3_C	MPA v2	31680	2944	1576	322	19149	588	184	185	Yes	Yes	FDR 1%
NewWF_Soil_A	MPA v2	24882	76	56	27	562	37	39	57	Yes	Yes	FDR 5%
NewWF_Soil_B	MPA v2	25810	104	75	40	1994	48	40	68	Yes	Yes	FDR 5%
NewWF_Soil_C	MPA v2	24382	67	51	37	1082	41	35	69	Yes	Yes	FDR 5%
NewWF_WWTP_A	MPA v2	27951	563	367	178	3786	227	127	125	Yes	Yes	FDR 1%
NewWF_WWTP_B	MPA v2	28699	358	256	151	3803	163	95	101	Yes	Yes	FDR 1%
NewWF_WWTP_C	MPA v2	27319	151	95	29	2854	71	44	82	Yes	Yes	FDR 1%
OldWF_BGP_1_A	MPA v2	24788	6253	2786	1490	8505	1071	319	157	Yes	Yes	FDR 1%
OldWF_BGP_1_B	MPA v2	21250	3620	1831	930	6300	766	249	134	Yes	Yes	FDR 1%
OldWF_BGP_1_C	MPA v2	21348	3774	1889	949	6432	792	269	162	Yes	Yes	FDR 1%
OldWF_BGP_2_A	MPA v2	20984	641	401	221	1841	230	102	63	Yes	Yes	FDR 1%
OldWF_BGP_2_B	MPA v2	22809	1041	631	303	2645	301	123	83	Yes	Yes	FDR 1%
OldWF_BGP_2_C	MPA v2	21247	797	514	261	2474	269	111	79	Yes	Yes	FDR 1%
OldWF_BGP_3_A	MPA v2	23143	1477	914	476	4052	429	156	88	Yes	Yes	FDR 1%
OldWF_BGP_3_B	MPA v2	24184	1477	894	443	4129	418	147	106	Yes	Yes	FDR 1%
OldWF_BGP_3_C	MPA v2	23848	1276	785	389	3236	372	139	94	Yes	Yes	FDR 1%
OldWF_Compost_A	MPA v2	20521	25	21	8	1053	18	17	53	Yes	Yes	FDR 5%
OldWF_Compost_B	MPA v2	19945	66	44	32	63	25	30	36	Yes	Yes	FDR 5%
OldWF_Compost_C	MPA v2	21083	5	6	4	9	6	9	1	Yes	Yes	FDR 5%
OldWF_Hgut_1_A	MPA v2	27973	831	584	162	10276	355	148	148	Yes	Yes	FDR 1%
OldWF_Hgut_1_B	MPA v2	27741	431	312	168	2391	222	118	94	Yes	Yes	FDR 1%
OldWF_Hgut_1_C	MPA v2	27523	811	519	158	6546	309	122	140	Yes	Yes	FDR 1%
OldWF_Hgut_2_A	MPA v2	28806	815	543	194	7090	318	132	114	Yes	Yes	FDR 1%
OldWF_Hgut_2_B	MPA v2	28060	639	407	114	6284	256	111	103	Yes	Yes	FDR 1%
OldWF_Hgut_2_C	MPA v2	28134	417	294	128	3675	196	95	80	Yes	Yes	FDR 1%
OldWF_Hgut_3_A	MPA v2	31168	2155	1133	199	14751	440	157	136	Yes	Yes	FDR 1%
OldWF_Hgut_3_B	MPA v2	28891	1071	636	116	10654	289	114	143	Yes	Yes	FDR 1%
OldWF_Hgut_3_C	MPA v2	28843	835	512	95	9301	269	119	143	Yes	Yes	FDR 1%
OldWF_Soil_A	MPA v2	23083	13	11	7	14	10	13	7	Yes	Yes	FDR 5%
OldWF_Soil_B	MPA v2	22422	11	9	7	10	8	9	3	Yes	Yes	FDR 5%
OldWF_Soil_C	MPA v2	22350	7	5	3	7	5	7	23	Yes	Yes	FDR 5%
OldWF_WWTP_A	MPA v2	23945	154	89	84	66	61	34	29	Yes	Yes	FDR 1%
OldWF_WWTP_B	MPA v2	25509	105	74	68	66	57	41	26	Yes	Yes	FDR 1%
OldWF_WWTP_C	MPA v2	27145	216	136	109	830	115	70	54	Yes	Yes	FDR 1%

## Sheet: Averages Technical Replicate
Sample	Version	Prot	MetaProt	Technical Replicate	Avg. Prot	Avg. MetaProt
NewWF_BGP_1_A	MPA v1	3802	1583
NewWF_BGP_1_B	MPA v1	3568	1499
NewWF_BGP_1_C	MPA v1	3319	1388	BGP_1	3563	1490
NewWF_BGP_2_A	MPA v1	3262	1365
NewWF_BGP_2_B	MPA v1	2828	1245
NewWF_BGP_2_C	MPA v1	2876	1155	BGP_2	2988.67	1255
NewWF_BGP_3_A	MPA v1	3018	1261
NewWF_BGP_3_B	MPA v1	2449	1014
NewWF_BGP_3_C	MPA v1	2280	983	BGP_3	2582.33	1086
NewWF_Hgut_1_A	MPA v1	2012	976
NewWF_Hgut_1_B	MPA v1	2661	878
NewWF_Hgut_1_C	MPA v1	2061	699	Hgut_1	2244.67	851
NewWF_Hgut_2_A	MPA v1	3614	1086
NewWF_Hgut_2_B	MPA v1	2542	826
NewWF_Hgut_2_C	MPA v1	2839	894	Hgut_2	2998.33	935.333
NewWF_Hgut_3_A	MPA v1	3823	915
NewWF_Hgut_3_B	MPA v1	2994	778
NewWF_Hgut_3_C	MPA v1	2845	806	Hgut_3	3220.67	833
NewWF_Compost_A	MPA v1	253	105
NewWF_Compost_B	MPA v1	243	97
NewWF_Compost_C	MPA v1	63	36	Compost	186.333	79.3333
NewWF_Soil_A	MPA v1	38	27
NewWF_Soil_B	MPA v1	91	47
NewWF_Soil_C	MPA v1	41	25	Soil	56.6667	33
NewWF_WWTP_A	MPA v1	457	215
NewWF_WWTP_B	MPA v1	278	134
NewWF_WWTP_C	MPA v1	161	83	WWTP	298.667	144
OldWF_BGP_1_A	MPA v1	2790	1205
OldWF_BGP_1_B	MPA v1	1987	837
OldWF_BGP_1_C	MPA v1	2027	880	BGP_1	2268	974
OldWF_BGP_2_A	MPA v1	463	219
OldWF_BGP_2_B	MPA v1	757	337
OldWF_BGP_2_C	MPA v1	609	285	BGP_2	609.667	280.333
OldWF_BGP_3_A	MPA v1	1023	458
OldWF_BGP_3_B	MPA v1	1014	458
OldWF_BGP_3_C	MPA v1	892	405	BGP_3	976.333	440.333
OldWF_Hgut_1_A	MPA v1	914	397
OldWF_Hgut_1_B	MPA v1	304	122
OldWF_Hgut_1_C	MPA v1	768	329	Hgut_1	662	282.667
OldWF_Hgut_2_A	MPA v1	780	312
OldWF_Hgut_2_B	MPA v1	703	266
OldWF_Hgut_2_C	MPA v1	356	153	Hgut_2	613	243.667
OldWF_Hgut_3_A	MPA v1	2018	580
OldWF_Hgut_3_B	MPA v1	1072	377
OldWF_Hgut_3_C	MPA v1	945	318	Hgut_3	1345	425
OldWF_Compost_A	MPA v1	22	13
OldWF_Compost_B	MPA v1	11	10
OldWF_Compost_C	MPA v1	0	0	Compost	11	7.66667
OldWF_Soil_A	MPA v1	0	0
OldWF_Soil_B	MPA v1	0	0
OldWF_Soil_C	MPA v1	0	0	Soil	0	0
OldWF_WWTP_A	MPA v1	0	0
OldWF_WWTP_B	MPA v1	0	0
OldWF_WWTP_C	MPA v1	66	36	WWTP	22	12
NewWF_BGP_1_A	MPA v2	10212	1405
NewWF_BGP_1_B	MPA v2	9556	1365
NewWF_BGP_1_C	MPA v2	8908	1264	BGP_1	9558.67	1344.67
NewWF_BGP_2_A	MPA v2	9722	1261
NewWF_BGP_2_B	MPA v2	9947	1140
NewWF_BGP_2_C	MPA v2	9265	1061	BGP_2	9644.67	1154
NewWF_BGP_3_A	MPA v2	10232	1146
NewWF_BGP_3_B	MPA v2	8894	912
NewWF_BGP_3_C	MPA v2	7628	891	BGP_3	8918	983
NewWF_Hgut_1_A	MPA v2	21785	716
NewWF_Hgut_1_B	MPA v2	18718	674
NewWF_Hgut_1_C	MPA v2	17310	556	Hgut_1	19271	648.667
NewWF_Hgut_2_A	MPA v2	23028	827
NewWF_Hgut_2_B	MPA v2	20019	625
NewWF_Hgut_2_C	MPA v2	19870	676	Hgut_2	20972.3	709.333
NewWF_Hgut_3_A	MPA v2	20949	706
NewWF_Hgut_3_B	MPA v2	16157	562
NewWF_Hgut_3_C	MPA v2	19149	588	Hgut_3	18751.7	618.667
NewWF_Compost_A	MPA v2	3288	81
NewWF_Compost_B	MPA v2	3804	71
NewWF_Compost_C	MPA v2	1323	54	Compost	2805	68.6667
NewWF_Soil_A	MPA v2	562	37
NewWF_Soil_B	MPA v2	1994	48
NewWF_Soil_C	MPA v2	1082	41	Soil	1212.67	42
NewWF_WWTP_A	MPA v2	3786	227
NewWF_WWTP_B	MPA v2	3803	163
NewWF_WWTP_C	MPA v2	2854	71	WWTP	3481	153.667
OldWF_BGP_1_A	MPA v2	8505	1071
OldWF_BGP_1_B	MPA v2	6300	766
OldWF_BGP_1_C	MPA v2	6432	792	BGP_1	7079	876.333
OldWF_BGP_2_A	MPA v2	1841	230
OldWF_BGP_2_B	MPA v2	2645	301
OldWF_BGP_2_C	MPA v2	2474	269	BGP_2	2320	266.667
OldWF_BGP_3_A	MPA v2	4052	429
OldWF_BGP_3_B	MPA v2	4129	418
OldWF_BGP_3_C	MPA v2	3236	372	BGP_3	3805.67	406.333
OldWF_Hgut_1_A	MPA v2	10276	355
OldWF_Hgut_1_B	MPA v2	2391	222
OldWF_Hgut_1_C	MPA v2	6546	309	Hgut_1	6404.33	295.333
OldWF_Hgut_2_A	MPA v2	7090	318
OldWF_Hgut_2_B	MPA v2	6284	256
OldWF_Hgut_2_C	MPA v2	3675	196	Hgut_2	5683	256.667
OldWF_Hgut_3_A	MPA v2	14751	440
OldWF_Hgut_3_B	MPA v2	10654	289
OldWF_Hgut_3_C	MPA v2	9301	269	Hgut_3	11568.7	332.667
OldWF_Compost_A	MPA v2	1053	18
OldWF_Compost_B	MPA v2	63	25
OldWF_Compost_C	MPA v2	9	6	Compost	375	16.3333
OldWF_Soil_A	MPA v2	14	10
OldWF_Soil_B	MPA v2	10	8
OldWF_Soil_C	MPA v2	7	5	Soil	10.3333	7.66667
OldWF_WWTP_A	MPA v2	66	61
OldWF_WWTP_B	MPA v2	66	57
OldWF_WWTP_C	MPA v2	830	115	WWTP	320.667	77.6667

## Sheet: Averages Biological Replicate
Workflow	Version	Technical Replicate	Avg. Prot Technical replicate	Avg. MetaProt Technical replicate	Biol. Replicate	Avg. Prot Biological replicate	Avg. MetaProt Biological replicate
NewWF	MPA v1	BGP_1	3563	1490
NewWF	MPA v1	BGP_2	2988.67	1255
NewWF	MPA v1	BGP_3	2582.33	1086	BGP	3044.67	1277
NewWF	MPA v1	Hgut_1	2244.67	851
NewWF	MPA v1	Hgut_2	2998.33	935.333
NewWF	MPA v1	Hgut_3	3220.67	833	Hgut	2821.22	873.111
NewWF	MPA v1	Compost	186.333	79.3333
NewWF	MPA v1	Soil	56.6667	33	Soil+Compost	121.5	56.1667
NewWF	MPA v1	WWTP	298.667	144	WWTP	298.667	144
OldWF	MPA v1	BGP_1	2268	974
OldWF	MPA v1	BGP_2	609.667	280.333
OldWF	MPA v1	BGP_3	976.333	440.333	BGP	1284.67	564.889
OldWF	MPA v1	Hgut_1	662	282.667
OldWF	MPA v1	Hgut_2	613	243.667
OldWF	MPA v1	Hgut_3	1345	425	Hgut	873.333	317.111
OldWF	MPA v1	Compost	11	7.66667
OldWF	MPA v1	Soil	0	0	Soil+Compost	5.5	3.83333
OldWF	MPA v1	WWTP	22	12	WWTP	22	12
NewWF	MPA v2	BGP_1	9558.67	1344.67
NewWF	MPA v2	BGP_2	9644.67	1154
NewWF	MPA v2	BGP_3	8918	983	BGP	9373.78	1160.56
NewWF	MPA v2	Hgut_1	19271	648.667
NewWF	MPA v2	Hgut_2	20972.3	709.333
NewWF	MPA v2	Hgut_3	18751.7	618.667	Hgut	19665	658.889
NewWF	MPA v2	Compost	2805	68.6667
NewWF	MPA v2	Soil	1212.67	42	Soil+Compost	2008.83	55.3333
NewWF	MPA v2	WWTP	3481	153.667	WWTP	3481	153.667
OldWF	MPA v2	BGP_1	7079	876.333
OldWF	MPA v2	BGP_2	2320	266.667
OldWF	MPA v2	BGP_3	3805.67	406.333	BGP	4401.56	516.444
OldWF	MPA v2	Hgut_1	6404.33	295.333
OldWF	MPA v2	Hgut_2	5683	256.667
OldWF	MPA v2	Hgut_3	11568.7	332.667	Hgut	7885.33	294.889
OldWF	MPA v2	Compost	375	16.3333
OldWF	MPA v2	Soil	10.3333	7.66667	Soil+Compost	192.667	12
OldWF	MPA v2	WWTP	320.667	77.6667	WWTP	320.667	77.6667

## Sheet: FIGURE v1 vs. v2 Comparison
Workflow	Biol. Replicate	Proteins MPAv1	Proteins MPAv2	Metaproteins MPAv1	Metaproteins MPAv2
NewWF	BGP	3044.67	9373.78	1277	1160.56
NewWF	Hgut	2821.22	19665	873.111	658.889
NewWF	Soil+Compost	121.5	2008.83	56.1667	55.3333
NewWF	WWTP	298.667	3481	144	153.667
OldWF	BGP	1284.67	4401.56	564.889	516.444
OldWF	Hgut	873.333	7885.33	317.111	294.889
OldWF	Soil+Compost	5.5	192.667	3.83333	12
OldWF	WWTP	22	320.667	12	77.6667
