# Supplementary material for: A Robust and Universal Metaproteomics Workflow for Research Studies and Routine Diagnostics Within 24 h Using Phenol Extraction, FASP Digest, and the MetaProteomeAnalyzer
Source: Front Microbiol. 2019 Aug 16;10:1883. doi: 10.3389/fmicb.2019.01883 (PMC6707425; doi:10.3389/fmicb.2019.01883)
Supplement: TABLE S14 — Calculation of scatterplots. [file Table_14.XLSX]

## Sheet: Readme
	Run Commands
	1.) Copy Data from Signficance Test to Input data
	2.) Sort Input data after the choosen p-value (Ttest, Mann-Whitney, Bonferoni or Benjamin Hochberger correction)
	3.) Scattern plot: copy variable names, averages and the p-value and adapt the figure

## Sheet: Input
				Description	NewWF_BGP_1_A	NewWF_BGP_1_B	NewWF_BGP_1_C	NewWF_BGP_2_A	NewWF_BGP_2_B	NewWF_BGP_2_C	NewWF_BGP_3_A	NewWF_BGP_3_B	NewWF_BGP_3_C	OldWF_BGP_2_B	OldWF_BGP_2_C	OldWF_BGP_2_A	OldWF_BGP_3_A	OldWF_BGP_3_B	OldWF_BGP_3_C	OldWF_BGP_1_A	OldWF_BGP_1_B	OldWF_BGP_1_C	NewWF_Hgut_1_A	NewWF_Hgut_1_B	NewWF_Hgut_1_C	NewWF_Hgut_2_A	NewWF_Hgut_2_B	NewWF_Hgut_2_C	NewWF_Hgut_3_A	NewWF_Hgut_3_B	NewWF_Hgut_3_C	OldWF_Hgut_1_A	OldWF_Hgut_1_B	OldWF_Hgut_1_C	OldWF_Hgut_2_A	OldWF_Hgut_2_B	OldWF_Hgut_2_C	OldWF_Hgut_3_A	OldWF_Hgut_3_B	OldWF_Hgut_3_C	NewWF_Soil_A	NewWF_Soil_B	NewWF_Soil_C	NewWF_Compost_A	NewWF_Compost_B	NewWF_Compost_C	OldWF_Soil_A	OldWF_Soil_B	OldWF_Soil_C
				Meta-Protein 911BLAST_RPOB_MOOTA DNA-directed RNA polymerase subunit beta OS=Moorella thermoacetica (strain ATCC 39073 / JCM 9320) GN=rpoB PE=3 SV=1_Q2RFN9	0	0	0	1	1	0	0	0	0	0	0	0	0	0	0	0	0	0	0	0	0	0	0	0	0	0	0	0	0	0	0	0	0	0	0	0	0	0	0	0	0	0	0	0	0
				Meta-Protein 5026Metagenome unknown	0	0	0	0	0	0	0	0	0	0	0	0	0	0	0	0	0	0	0	0	0	0	0	0	0	0	0	0	0	0	0	0	0	0	0	0	0	1	0	0	0	0	0	0	0
				Meta-Protein 3171HUTG_AROAE Formimidoylglutamase OS=Aromatoleum aromaticum (strain EbN1) GN=hutG PE=3 SV=1	1	0	0	0	0	0	0	0	0	0	0	0	0	0	0	0	0	0	0	0	0	0	0	0	0	0	0	0	0	0	0	0	0	0	0	0	0	0	0	0	0	0	0	0	0
				Meta-Protein 2325BLAST_RS15_LACP7 30S ribosomal protein S15 OS=Lachnoclostridium phytofermentans (strain ATCC 700394 / DSM 18823 / ISDg) GN=rpsO PE=3 SV=1_A9KNL0	0	0	0	0	0	0	0	0	0	0	0	0	0	0	0	0	0	0	0	0	0	0	0	0	1	1	0	2	0	0	0	0	0	1	0	1	0	0	0	0	0	0	0	0	0
				Meta-Protein 623BLAST_COLL7_MIMIV Collagen-like protein 7 OS=Acanthamoeba polyphaga mimivirus GN=MIMI_L669 PE=4 SV=1_Q5UNS9	7	7	4	4	3	4	4	5	4	0	0	0	2	2	1	4	3	3	0	0	0	0	0	0	0	0	0	0	0	0	0	0	0	0	0	0	0	0	0	0	0	0	0	0	0
				Meta-Protein 3812Metagenome unknown	0	0	0	0	1	1	0	0	0	2	1	1	2	2	1	1	2	1	0	0	0	0	0	0	0	0	0	0	0	0	0	0	0	0	0	0	0	0	0	0	0	0	0	0	0
				Meta-Protein 1669AACT_HUMAN Alpha-1-antichymotrypsin OS=Homo sapiens GN=SERPINA3 PE=1 SV=2	0	0	0	0	0	0	0	0	0	0	0	0	0	0	0	0	0	0	3	5	0	3	0	4	9	6	6	2	0	1	0	0	0	2	1	0	0	0	0	0	0	0	0	0	0
				Meta-Protein 1089BLAST_PFP_AMYME Pyrophosphate--fructose 6-phosphate 1-phosphotransferase OS=Amycolatopsis methanolica GN=pfp PE=1 SV=2_Q59126	0	0	0	0	0	1	0	0	0	0	0	0	0	0	0	0	0	0	0	0	0	0	0	0	0	0	0	0	0	0	0	0	0	0	0	0	0	0	0	0	0	0	0	0	0
				Meta-Protein 12BLAST_RS11_MOOTA 30S ribosomal protein S11 OS=Moorella thermoacetica (strain ATCC 39073 / JCM 9320) GN=rpsK PE=3 SV=1_Q2RFS4	1	0	0	0	0	0	0	0	0	0	0	0	0	0	0	0	0	0	0	0	0	0	0	0	0	0	0	0	0	0	0	0	0	0	0	0	0	0	0	0	0	0	0	0	0
				Meta-Protein 2707BLAST_MDH_DECAR Malate dehydrogenase OS=Dechloromonas aromatica (strain RCB) GN=mdh PE=3 SV=1_Q47C34	0	0	0	0	0	0	0	0	0	0	0	0	0	0	0	0	0	0	0	0	0	0	0	0	0	0	0	0	0	0	0	0	0	0	0	0	0	0	0	0	0	0	0	0	0
				Meta-Protein 3944DHQS_METTH 3-dehydroquinate synthase OS=Methanothermobacter thermautotrophicus (strain ATCC 29096 / DSM 1053 / JCM 10044 / NBRC 100330 / Delta H) GN=aroB PE=3 SV=2	0	0	0	0	0	1	0	0	0	0	0	0	0	0	0	0	0	0	0	0	0	0	0	0	0	0	0	0	0	0	0	0	0	0	0	0	0	0	0	0	0	0	0	0	0
				Meta-Protein 1744BLAST_PHSL1_SOLTU Alpha-1;4 glucan phosphorylase L-1 isozyme; chloroplastic/amyloplastic OS=Solanum tuberosum PE=1 SV=2_P04045	0	0	0	0	0	0	0	0	0	0	0	0	0	0	0	0	0	0	1	1	0	0	0	0	0	0	0	0	0	0	0	0	0	0	0	0	0	0	0	0	0	0	0	0	0
				Meta-Protein 803BLAST_SUSC_BACTN TonB-dependent receptor SusC OS=Bacteroides thetaiotaomicron (strain ATCC 29148 / DSM 2079 / NCTC 10582 / E50 / VPI-5482) GN=susC PE=1 SV=1_Q8A1G1	0	1	0	2	2	5	0	0	0	0	0	0	0	0	0	0	0	0	0	0	0	0	0	0	0	0	0	0	0	0	0	0	0	0	0	0	0	0	0	0	0	0	0	0	0
				Meta-Protein 545BLAST_UBIG_RUEST Ubiquinone biosynthesis O-methyltransferase OS=Ruegeria sp. (strain TM1040) GN=ubiG PE=3 SV=1_Q1GCH8	1	1	1	3	1	1	3	1	1	1	0	0	0	2	1	2	2	1	0	0	0	0	0	0	0	0	0	0	0	0	0	0	0	0	0	0	0	0	0	0	0	0	0	0	0
				Meta-Protein 4081Metagenome unknown	0	0	0	0	0	0	0	1	0	0	0	0	0	0	0	0	0	0	0	0	0	0	0	0	0	0	0	0	0	0	0	0	0	0	0	0	0	0	0	0	0	0	0	0	0
				Meta-Protein 3028Metagenome unknown	1	0	0	1	0	2	0	0	0	0	0	0	0	0	0	0	0	0	0	0	0	0	0	0	0	0	0	0	0	0	0	0	0	0	0	0	0	0	0	0	0	0	0	0	0
				Meta-Protein 5033CH602_PROAC 60 kDa chaperonin 2 OS=Propionibacterium acnes (strain KPA171202 / DSM 16379) GN=groL2 PE=3 SV=1	0	0	0	0	0	0	0	0	0	0	0	0	0	0	0	0	0	0	0	0	0	0	0	0	0	0	0	0	0	0	0	0	0	0	0	0	0	1	0	1	2	0	0	0	0
				Meta-Protein 3295BLAST_ENO_BACHD Enolase OS=Bacillus halodurans (strain ATCC BAA-125 / DSM 18197 / FERM 7344 / JCM 9153 / C-125) GN=eno PE=3 SV=1_Q9K717	1	0	1	0	0	0	0	0	0	0	0	0	0	0	0	0	0	0	0	0	0	0	0	0	0	0	0	0	0	0	0	0	0	0	0	0	0	0	0	0	0	0	0	0	0
				Meta-Protein 2912BLAST_HSPS_METJA Small heat shock protein HSP16.5 OS=Methanocaldococcus jannaschii (strain ATCC 43067 / DSM 2661 / JAL-1 / JCM 10045 / NBRC 100440) GN=MJ0285 PE=1 SV=1_Q57733	5	5	5	5	3	3	3	3	1	0	0	0	0	0	0	1	0	3	0	0	0	0	0	0	0	0	0	0	0	0	0	0	0	0	0	0	0	0	0	0	0	0	0	0	0
				Meta-Protein 2678GLPK_MYCVP Glycerol kinase OS=Mycobacterium vanbaalenii (strain DSM 7251 / PYR-1) GN=glpK PE=3 SV=1	0	0	0	0	0	0	0	0	0	0	0	0	0	0	0	0	0	0	0	0	0	0	0	0	0	0	0	0	0	0	0	0	0	0	0	0	0	0	0	0	0	0	0	0	0
				Meta-Protein 554BLAST_HIS2_LISMH Phosphoribosyl-ATP pyrophosphatase OS=Listeria monocytogenes serotype 4a (strain HCC23) GN=hisE PE=3 SV=1_B8DA64	2	3	2	1	0	0	1	1	1	0	0	0	0	0	0	0	0	0	0	0	0	0	0	0	0	0	0	0	0	0	0	0	0	0	0	0	0	0	0	0	0	0	0	0	0
				Meta-Protein 3261Metagenome unknown	2	2	0	0	0	0	0	0	0	0	0	0	0	0	0	8	2	1	0	0	0	0	0	0	0	0	0	0	0	0	0	0	0	0	0	0	0	0	0	0	0	0	0	0	0
				Meta-Protein 1598Metagenome Unknown	0	0	0	0	0	0	0	0	0	0	0	0	0	0	0	0	0	0	15	12	0	2	3	13	7	6	10	5	0	9	3	2	1	10	9	8	0	0	0	0	0	0	0	0	0
				Meta-Protein 540BLAST_PCKG_PYRHO Phosphoenolpyruvate carboxykinase [GTP] OS=Pyrococcus horikoshii (strain ATCC 700860 / DSM 12428 / JCM 9974 / NBRC 100139 / OT-3) GN=pckG PE=3 SV=1_O58050	4	1	3	0	0	0	0	0	0	0	0	0	0	0	0	0	0	0	0	0	0	0	0	0	0	0	0	0	0	0	0	0	0	0	0	0	0	0	0	0	0	0	0	0	0
				Meta-Protein 4592BLAST_PHSG_THELN Maltodextrin phosphorylase OS=Thermococcus litoralis (strain ATCC 51850 / DSM 5473 / JCM 8560 / NS-C) GN=malP PE=1 SV=1_Q9YGA7	0	0	0	0	0	0	0	0	0	0	0	0	0	0	0	0	0	0	0	0	1	2	1	0	0	0	0	0	0	0	0	0	0	0	0	0	0	0	0	0	0	0	0	0	0
				Meta-Protein 4605BLAST_RS7_PARD8 30S ribosomal protein S7 OS=Parabacteroides distasonis (strain ATCC 8503 / DSM 20701 / CIP 104284 / JCM 5825 / NCTC 11152) GN=rpsG PE=3 SV=1_A6LEJ4	0	0	0	0	0	0	0	0	0	0	0	0	0	0	0	0	0	0	0	0	1	0	1	0	0	0	0	0	0	0	0	0	0	0	0	0	0	0	0	0	0	0	0	0	0
				Meta-Protein 2956Metagenome unknown	3	3	3	6	5	2	4	0	3	0	0	0	0	0	0	1	0	0	0	0	0	0	0	0	0	0	0	0	0	0	0	0	0	0	0	0	0	0	0	0	0	0	0	0	0
				Meta-Protein 4349BLAST_GUAA_BACV8 GMP synthase [glutamine-hydrolyzing] OS=Bacteroides vulgatus (strain ATCC 8482 / DSM 1447 / JCM 5826 / NBRC 14291 / NCTC 11154) GN=guaA PE=3 SV=1_A6L686	0	0	0	0	0	0	0	0	0	0	0	0	0	0	0	0	0	0	1	0	0	0	0	0	0	0	0	0	0	0	0	0	0	0	0	0	0	0	0	0	0	0	0	0	0
				Meta-Protein 4020ARGA_VIBCH Amino-acid acetyltransferase OS=Vibrio cholerae serotype O1 (strain ATCC 39315 / El Tor Inaba N16961) GN=argA PE=3 SV=2	0	0	0	0	0	0	1	0	0	0	0	0	0	0	0	0	0	0	0	0	0	0	0	0	0	0	0	0	0	0	0	0	0	0	0	0	0	0	0	0	0	0	0	0	0
				Meta-Protein 3905BLAST_SUSC_BACTN TonB-dependent receptor SusC OS=Bacteroides thetaiotaomicron (strain ATCC 29148 / DSM 2079 / NCTC 10582 / E50 / VPI-5482) GN=susC PE=1 SV=1_Q8A1G1	0	0	0	0	0	1	0	0	0	0	0	0	0	0	0	0	0	0	0	0	0	0	0	0	0	0	0	0	0	0	0	0	0	0	0	0	0	0	0	0	0	0	0	0	0
				Meta-Protein 929BLAST_FTHS_PEPD6 Formate--tetrahydrofolate ligase OS=Peptoclostridium difficile (strain 630) GN=fhs PE=3 SV=1_Q189R2	0	0	0	1	1	0	0	0	0	0	0	0	0	0	0	0	0	0	0	0	0	0	0	0	0	0	0	0	0	0	0	0	0	0	0	0	0	0	0	0	0	0	0	0	0
				Meta-Protein 2915BLAST_NU1M_GADMO NADH-ubiquinone oxidoreductase chain 1 OS=Gadus morhua GN=MT-ND1 PE=3 SV=1_P55779	1	1	3	1	1	1	0	0	0	0	0	0	0	0	0	0	2	2	0	0	0	0	0	0	0	0	0	0	0	0	0	0	0	0	0	0	0	0	0	0	0	0	0	0	0
				Meta-Protein 1209Metagenome unknown	0	0	0	0	0	0	0	0	0	0	0	0	0	0	0	1	0	0	0	0	0	0	0	0	0	0	0	0	0	0	0	0	0	0	0	0	0	0	0	0	0	0	0	0	0
				Meta-Protein 5037BLAST_TAKP_RHOS4 Alpha-keto acid-binding periplasmic protein TakP OS=Rhodobacter sphaeroides (strain ATCC 17023 / 2.4.1 / NCIB 8253 / DSM 158) GN=takP PE=1 SV=1_Q3J1R2	0	0	0	0	0	0	0	0	0	0	0	0	0	0	0	0	0	0	0	0	0	0	0	0	0	0	0	0	0	0	0	0	0	0	0	0	0	1	0	0	0	0	0	0	0
				Meta-Protein 3143BLAST_SECD_LEPBD Protein translocase subunit SecD OS=Leptotrichia buccalis (strain ATCC 14201 / DSM 1135 / JCM 12969 / NCTC 10249 / C-1013-b) GN=secD PE=3 SV=1_C7NC37	1	0	1	0	0	0	0	0	0	0	0	0	0	0	0	0	0	0	0	0	0	0	0	0	0	0	0	0	0	0	0	0	0	0	0	0	0	0	0	0	0	0	0	0	0
				Meta-Protein 4053BLAST_CAT2_CLOK5 4-hydroxybutyrate coenzyme A transferase OS=Clostridium kluyveri (strain ATCC 8527 / DSM 555 / NCIMB 10680) GN=cat2 PE=3 SV=3_P38942	0	0	0	0	0	0	0	1	1	0	0	0	0	0	0	0	0	0	0	0	0	0	0	0	0	0	0	0	0	0	0	0	0	0	0	0	0	0	0	0	0	0	0	0	0
				Meta-Protein 1424BLAST_AMYA_METJA Putative alpha-amylase OS=Methanocaldococcus jannaschii (strain ATCC 43067 / DSM 2661 / JAL-1 / JCM 10045 / NBRC 100440) GN=MJ1611 PE=3 SV=1_Q59006	0	0	0	0	0	0	0	0	0	0	0	0	0	0	0	0	0	0	1	1	3	7	2	0	0	0	0	0	0	0	0	0	1	0	0	0	0	0	0	0	0	0	0	0	0
				Meta-Protein 18BLAST_Y531_METJA Universal stress protein MJ0531 OS=Methanocaldococcus jannaschii (strain ATCC 43067 / DSM 2661 / JAL-1 / JCM 10045 / NBRC 100440) GN=MJ0531 PE=3 SV=1_Q57951	10	5	5	6	7	2	4	4	5	3	2	2	2	2	3	4	3	3	0	0	0	0	0	0	0	0	0	0	0	0	0	0	0	0	0	0	0	0	0	0	0	0	0	0	0
				Meta-Protein 3219BLAST_UBIB_MARHV Probable protein kinase UbiB OS=Marinobacter hydrocarbonoclasticus (strain ATCC 700491 / DSM 11845 / VT8) GN=ubiB PE=3 SV=1_A1U669	1	0	0	0	0	0	0	0	0	0	0	0	0	0	0	0	0	0	0	0	0	0	0	0	0	0	0	0	0	0	0	0	0	0	0	0	0	0	0	0	0	0	0	0	0
				Meta-Protein 1241BLAST_REGA_CLOSA HTH-type transcriptional regulator RegA OS=Clostridium saccharobutylicum GN=regA PE=4 SV=1_Q45831	0	0	0	0	0	0	0	0	0	0	0	0	0	0	0	1	0	0	0	0	0	0	0	0	0	0	0	0	0	0	0	0	0	0	0	0	0	0	0	0	0	0	0	0	0
				Meta-Protein 4328BLAST_HSP16_ONYPE Probable Hsp20 family chaperone OS=Onion yellows phytoplasma (strain OY-M) GN=PAM_028 PE=1 SV=1_P81958	0	0	0	0	0	0	0	0	0	0	0	0	0	0	0	0	0	0	1	0	0	0	0	0	0	0	0	0	1	0	0	0	0	0	0	0	0	0	0	0	0	0	0	0	0
				Meta-Protein 4886Metagenome Unknown	0	0	0	0	0	0	0	0	0	0	0	0	0	0	0	0	0	0	0	0	0	0	0	0	0	1	0	0	0	0	0	0	0	0	0	0	0	0	0	0	0	0	0	0	0
				Meta-Protein 4464BLAST_EABF_STRCX Extracellular exo-alpha-L-arabinofuranosidase OS=Streptomyces chartreusis PE=1 SV=1_P82593	0	0	0	0	0	0	0	0	0	0	0	0	0	0	0	0	0	0	0	1	0	0	0	0	0	0	0	0	0	0	0	0	0	0	0	0	0	0	0	0	0	0	0	0	0
				Meta-Protein 4597EFTU_CAMHC Elongation factor Tu OS=Campylobacter hominis (strain ATCC BAA-381 / LMG 19568 / NCTC 13146 / CH001A) GN=tuf PE=3 SV=1	0	0	0	0	0	0	0	0	0	0	0	0	0	0	0	0	0	0	0	0	1	0	0	0	0	0	0	0	0	0	0	0	0	0	0	0	0	0	0	0	0	0	0	0	0
				Meta-Protein 2731BLAST_YITS_BACSU DegV domain-containing protein YitS OS=Bacillus subtilis (strain 168) GN=yitS PE=3 SV=1_P70945	1	0	0	1	0	0	0	0	0	0	0	0	0	0	0	0	0	0	0	0	0	0	0	0	0	0	0	0	0	0	0	0	0	0	0	0	0	0	0	0	0	0	0	0	0
				Meta-Protein 5192Metagenome unknown	0	0	0	0	0	0	0	0	0	0	0	0	0	0	0	0	0	0	0	0	0	0	0	0	0	0	0	0	0	0	0	0	0	0	0	0	0	0	0	0	0	0	0	0	0
				Meta-Protein 3957BLAST_MALK_YERPN Maltose/maltodextrin import ATP-binding protein MalK OS=Yersinia pestis bv. Antiqua (strain Nepal516) GN=malK PE=3 SV=1_Q1CNR8	0	0	0	0	0	1	2	1	1	0	0	0	0	0	0	0	0	0	0	0	0	0	0	0	0	0	0	0	0	0	0	0	0	0	0	0	0	0	0	0	0	0	0	0	0
				Meta-Protein 1990BLAST_PEPD_ECOLI Cytosol non-specific dipeptidase OS=Escherichia coli (strain K12) GN=pepD PE=1 SV=3_P15288	0	0	0	0	0	0	0	0	0	0	0	0	0	0	0	0	0	0	0	0	2	4	2	0	0	0	0	0	0	0	0	0	0	0	0	0	0	0	0	0	0	0	0	0	0
				Meta-Protein 4340Metagenome Unknown	0	0	0	0	0	0	0	0	0	0	0	0	0	0	0	0	0	0	2	2	0	0	1	3	0	0	0	0	0	1	0	0	0	0	0	0	0	0	0	0	0	0	0	0	0
				Meta-Protein 4631Metagenome Unknown	0	0	0	0	0	0	0	0	0	0	0	0	0	0	0	0	0	0	0	0	0	1	0	0	0	0	0	0	0	0	0	0	0	0	0	0	0	0	0	0	0	0	0	0	0
				Meta-Protein 1196Metagenome unknown	0	0	0	0	0	0	0	0	0	0	0	0	0	1	0	2	3	3	0	0	0	0	0	0	0	0	0	0	0	0	0	0	0	0	0	0	0	0	0	0	0	0	0	0	0
				Meta-Protein 255BLAST_HBPA_HAEIN Heme-binding protein A OS=Haemophilus influenzae (strain ATCC 51907 / DSM 11121 / KW20 / Rd) GN=hbpA PE=1 SV=2_P33950	156	150	130	88	60	53	67	66	59	18	17	16	43	37	29	131	78	73	0	0	0	0	0	0	0	0	0	0	0	0	0	0	0	0	0	0	0	0	0	0	0	0	0	0	0
				Meta-Protein 3560BLAST_Y4WM_SINFN Uncharacterized protein y4wM OS=Sinorhizobium fredii (strain NBRC 101917 / NGR234) GN=NGR_a00920 PE=3 SV=1_P55691	0	0	0	4	3	4	2	1	1	0	1	1	1	1	1	0	0	0	0	0	0	0	0	0	0	0	0	0	0	0	0	0	0	0	0	0	0	0	0	0	0	0	0	0	0
				Meta-Protein 3018BLAST_SLAPH_BRECH Surface layer protein OS=Brevibacillus choshinensis PE=1 SV=1_P38538	1	1	1	0	0	0	0	0	0	0	0	0	0	0	0	0	0	0	0	0	0	0	0	0	0	0	0	0	0	0	0	0	0	0	0	0	0	0	0	0	0	0	0	0	0
				Meta-Protein 5041MDH_SINMW Malate dehydrogenase OS=Sinorhizobium medicae (strain WSM419) GN=mdh PE=3 SV=1	0	0	0	0	0	0	0	0	0	0	0	0	0	0	0	0	0	0	0	0	0	0	0	0	0	0	0	0	0	0	0	0	0	0	0	0	0	0	0	2	1	0	0	0	0
				Meta-Protein 4676Metagenome Unknown	0	0	0	0	0	0	0	0	0	0	0	0	0	0	0	0	0	0	0	0	0	1	0	0	0	0	0	0	0	0	0	0	0	0	0	0	0	0	0	0	0	0	0	0	0
				Meta-Protein 2551BLAST_FUCA_METVS L-fuculose phosphate aldolase OS=Methanococcus vannielii (strain ATCC 35089 / DSM 1224 / JCM 13029 / OCM 148 / SB) GN=fucA PE=3 SV=1_A6UPI8	0	0	0	0	0	0	0	0	0	0	0	0	0	0	0	0	0	0	0	0	0	0	0	0	0	0	0	0	0	0	0	0	0	1	0	0	0	0	0	0	0	0	0	0	0
				Meta-Protein 2385IF_HUMAN Gastric intrinsic factor OS=Homo sapiens GN=GIF PE=1 SV=2	0	0	0	0	0	0	0	0	0	0	0	0	0	0	0	0	0	0	0	0	0	0	0	0	4	1	0	0	0	0	0	0	0	3	0	0	0	0	0	0	0	0	0	0	0
				Meta-Protein 1026BLAST_GELLY_BACSP Gellan lyase OS=Bacillus sp. PE=1 SV=1_O82833	0	0	0	1	1	0	2	0	0	0	0	0	0	0	0	0	0	0	0	0	0	0	0	0	0	0	0	0	0	0	0	0	0	0	0	0	0	0	0	0	0	0	0	0	0
				Meta-Protein 284BLAST_UGPB_SHIFL sn-glycerol-3-phosphate-binding periplasmic protein UgpB OS=Shigella flexneri GN=ugpB PE=3 SV=1_Q83PU5	57	56	50	44	32	37	30	31	23	11	7	6	11	5	10	36	22	23	0	0	0	0	0	0	0	0	0	0	0	0	0	0	0	0	0	0	0	0	0	0	0	0	0	0	0
				Meta-Protein 2844Metagenome unknown	10	6	6	8	9	7	6	6	7	0	0	0	0	2	0	0	0	0	0	0	0	0	0	0	0	0	0	0	0	0	0	0	0	0	0	0	0	0	0	0	0	0	0	0	0
				Meta-Protein 436BLAST_KAL_ACESD 3-aminobutyryl-CoA ammonia lyase OS=Acetoanaerobium sticklandii (strain ATCC 12662 / DSM 519 / JCM 1433 / NCIMB 10654) GN=kal PE=3 SV=1_E3PRK1	2	2	2	1	0	0	0	0	0	0	0	0	0	0	0	2	2	2	0	0	0	0	0	0	0	0	0	0	0	0	0	0	0	0	0	0	0	0	0	0	0	0	0	0	0
				Meta-Protein 2270BLAST_SUSC_BACTN TonB-dependent receptor SusC OS=Bacteroides thetaiotaomicron (strain ATCC 29148 / DSM 2079 / NCTC 10582 / E50 / VPI-5482) GN=susC PE=1 SV=1_Q8A1G1	0	0	0	0	0	0	0	0	0	0	0	0	0	0	0	0	0	0	0	0	0	0	0	0	7	1	7	0	0	0	0	0	0	2	0	1	0	0	0	0	0	0	0	0	0
				Meta-Protein 3260BLAST_RSMF_THET8 Ribosomal RNA small subunit methyltransferase F OS=Thermus thermophilus (strain HB8 / ATCC 27634 / DSM 579) GN=rsmF PE=1 SV=1_Q5SII2	1	2	2	0	0	1	2	0	2	0	0	0	0	0	0	0	0	0	0	0	0	0	0	0	0	0	0	0	0	0	0	0	0	0	0	0	0	0	0	0	0	0	0	0	0
				Meta-Protein 4564Metagenome Unknown	0	0	0	0	0	0	0	0	0	0	0	0	0	0	0	0	0	0	0	0	3	1	2	0	0	0	0	0	0	0	0	0	0	0	0	0	0	0	0	0	0	0	0	0	0
				Meta-Protein 2176BLAST_DCTR_BACSU Probable C4-dicarboxylate response regulator DctR OS=Bacillus subtilis (strain 168) GN=dctR PE=3 SV=1_P96602	0	0	0	0	0	0	0	0	0	0	0	0	0	0	0	0	0	0	0	0	0	1	0	0	0	0	0	0	0	0	0	0	0	0	0	0	0	0	0	0	0	0	0	0	0
				Meta-Protein 494BLAST_DNAK_GEOSL Chaperone protein DnaK OS=Geobacter sulfurreducens (strain ATCC 51573 / DSM 12127 / PCA) GN=dnaK PE=3 SV=1_Q74H59	1	0	1	0	0	1	0	0	0	0	0	0	0	0	0	0	0	0	0	0	0	0	0	0	0	0	0	0	0	0	0	0	0	0	0	0	0	0	0	0	3	2	0	0	0
				Meta-Protein 2777Metagenome unknown	1	0	0	0	0	0	0	0	0	0	0	0	0	0	0	0	0	0	0	0	0	0	0	0	0	0	0	0	0	0	0	0	0	0	0	0	0	0	0	0	0	0	0	0	0
				Meta-Protein 1725BLAST_A1AG1_HUMAN Alpha-1-acid glycoprotein 1 OS=Homo sapiens GN=ORM1 PE=1 SV=1_P02763	0	0	0	0	0	0	0	0	0	0	0	0	0	0	0	0	0	0	1	0	0	0	0	2	0	0	0	0	0	0	0	0	0	0	0	0	0	0	0	0	0	0	0	0	0
				Meta-Protein 2125BLAST_XYN_PENCH Endo-1;4-beta-xylanase OS=Penicillium chrysogenum GN=Xyn PE=1 SV=1_Q6PRW6	0	0	0	0	0	0	0	0	0	0	0	0	0	0	0	0	0	0	0	0	0	2	1	0	0	0	0	0	0	0	0	0	0	0	0	0	0	0	0	0	0	0	0	0	0
				Meta-Protein 4600BLAST_RRBR1_CLOAB Reverse rubrerythrin-1 OS=Clostridium acetobutylicum (strain ATCC 824 / DSM 792 / JCM 1419 / LMG 5710 / VKM B-1787) GN=rbr3A PE=1 SV=1_Q97D82	0	0	0	0	0	0	0	0	0	0	0	0	0	0	0	0	0	0	0	0	1	0	1	0	0	0	0	0	0	0	0	0	0	0	0	0	0	0	0	0	0	0	0	0	0
				Meta-Protein 633RS28_METAC 30S ribosomal protein S28e OS=Methanosarcina acetivorans (strain ATCC 35395 / DSM 2834 / JCM 12185 / C2A) GN=rps28e PE=3 SV=1	1	0	0	0	0	0	0	0	0	0	0	0	0	0	0	0	0	0	0	0	0	0	0	0	0	0	0	0	0	0	0	0	0	0	0	0	0	0	0	0	0	0	0	0	0
				Meta-Protein 833BLAST_VATB_CLOTH V-type ATP synthase beta chain OS=Clostridium thermocellum (strain ATCC 27405 / DSM 1237 / NBRC 103400 / NCIMB 10682 / NRRL B-4536 / VPI 7372) GN=atpB PE=3 SV=1_A3DHP1	0	1	1	0	0	0	0	1	0	0	0	0	0	0	0	0	0	0	0	0	0	0	0	0	0	0	0	0	0	0	0	0	0	0	0	0	0	0	0	0	0	0	0	0	0
				Meta-Protein 3440Metagenome unknown	0	1	0	0	0	0	0	0	0	0	0	0	0	0	0	0	0	0	0	0	0	0	0	0	0	0	0	0	0	0	0	0	0	0	0	0	0	0	0	0	0	0	0	0	0
				Meta-Protein 1084Metagenome unknown	0	0	0	0	0	3	0	2	3	0	0	0	0	1	0	0	0	0	0	0	0	0	0	0	0	0	0	0	0	0	0	0	0	0	0	0	0	0	0	0	0	0	0	0	0
				Meta-Protein 4849VATE_CITLI V-type proton ATPase subunit E OS=Citrus limon GN=VATE PE=2 SV=1	0	0	0	0	0	0	0	0	0	0	0	0	0	0	0	0	0	0	0	0	0	0	0	0	1	0	1	0	0	0	0	0	0	0	0	0	0	0	0	0	0	0	0	0	0
				Meta-Protein 3587BLAST_FLAEY_CAUCR Regulatory protein FlaEY OS=Caulobacter crescentus (strain ATCC 19089 / CB15) GN=flaEY PE=4 SV=2_P15345	0	0	0	1	0	1	1	0	0	0	0	0	0	0	0	0	0	0	0	0	0	0	0	0	0	0	0	0	0	0	0	0	0	0	0	0	0	0	0	0	0	0	0	0	0
				Meta-Protein 3309BLAST_FLA_BACHD Flagellin OS=Bacillus halodurans (strain ATCC BAA-125 / DSM 18197 / FERM 7344 / JCM 9153 / C-125) GN=hag PE=1 SV=1_Q05203	1	2	0	0	0	0	0	0	0	0	0	0	0	0	0	0	0	0	0	0	0	0	0	0	0	0	0	0	0	0	0	0	0	0	0	0	0	0	0	0	0	0	0	0	0
				Meta-Protein 3865R1AB_BYVU Replicase polyprotein 1ab OS=Beet yellows virus (isolate Ukraine) GN=1a-1b PE=1 SV=2	0	0	0	0	1	1	0	0	0	0	0	0	0	0	0	0	0	0	0	0	0	0	0	0	0	0	0	0	0	0	0	0	0	0	0	0	0	0	0	0	0	0	0	0	0
				Meta-Protein 3580BLAST_CODY_CLOBJ GTP-sensing transcriptional pleiotropic repressor CodY OS=Clostridium botulinum (strain Kyoto / Type A2) GN=codY PE=3 SV=1_C1FSK6	0	0	0	1	0	0	0	0	0	0	0	0	0	0	0	0	0	0	0	0	0	0	0	0	0	0	0	0	0	0	0	0	0	0	0	0	0	0	0	0	0	0	0	0	0
				Meta-Protein 2460BLAST_ALF1_ECOLI Fructose-bisphosphate aldolase class 1 OS=Escherichia coli (strain K12) GN=fbaB PE=1 SV=2_P0A991	0	0	0	0	0	0	0	0	0	0	0	0	0	0	0	0	0	0	0	0	0	0	0	0	0	2	3	0	0	0	0	0	0	0	0	0	0	0	0	0	0	0	0	0	0
				Meta-Protein 1681MOEH_DROPS Moesin/ezrin/radixin homolog 1 OS=Drosophila pseudoobscura pseudoobscura GN=Moe PE=3 SV=3	0	0	0	0	0	0	0	0	0	0	0	0	0	0	0	0	0	0	2	1	2	1	1	1	0	0	0	0	0	0	0	0	0	0	0	0	0	0	0	0	0	0	0	0	0
				Meta-Protein 304Metagenome unknown	5	3	4	2	2	2	1	1	1	0	0	0	0	0	0	1	1	2	0	0	0	0	0	0	0	0	0	0	0	0	0	0	0	0	0	0	0	0	0	0	0	0	0	0	0
				Meta-Protein 3514BLAST_Y1037_HAEIN Putative glutamine amidotransferase HI_1037 OS=Haemophilus influenzae (strain ATCC 51907 / DSM 11121 / KW20 / Rd) GN=HI_1037 PE=4 SV=1_P44098	0	0	1	0	0	0	0	0	0	0	0	0	0	0	0	0	0	0	0	0	0	0	0	0	0	0	0	0	0	0	0	0	0	0	0	0	0	0	0	0	0	0	0	0	0
				Meta-Protein 1630BLAST_PURA_BACV8 Adenylosuccinate synthetase OS=Bacteroides vulgatus (strain ATCC 8482 / DSM 1447 / JCM 5826 / NBRC 14291 / NCTC 11154) GN=purA PE=3 SV=1_A6L1X1	0	0	0	0	0	0	0	0	0	0	0	0	0	0	0	0	0	0	5	3	0	0	0	4	0	0	0	0	0	0	0	0	0	0	0	0	0	0	0	0	0	0	0	0	0
				Meta-Protein 401CB3_ARATH Chlorophyll a-b binding protein 3; chloroplastic OS=Arabidopsis thaliana GN=LHCB3 PE=1 SV=1	2	3	0	2	0	0	0	0	0	0	0	0	0	0	0	1	0	0	0	0	0	0	0	0	0	0	0	0	0	0	0	0	0	0	0	0	0	0	0	0	0	0	0	0	0
				Meta-Protein 1605BLAST_CANSD_VIBCH Carboxynorspermidine synthase OS=Vibrio cholerae serotype O1 (strain ATCC 39315 / El Tor Inaba N16961) GN=VC_1624 PE=1 SV=1_Q9KRL3	0	0	0	0	0	0	0	0	0	0	0	0	0	0	0	0	0	0	1	0	2	3	0	5	0	0	0	1	0	0	0	0	0	0	0	0	0	0	0	0	0	0	0	0	0
				Meta-Protein 524BLAST_DBH_LACLA DNA-binding protein HU OS=Lactococcus lactis subsp. lactis (strain IL1403) GN=hup PE=3 SV=1_Q9CI64	1	0	0	0	0	0	0	0	0	0	0	0	0	0	0	0	1	1	0	0	0	0	0	0	0	0	0	0	0	0	0	0	0	0	0	0	0	0	0	0	0	0	0	0	0
				Meta-Protein 3238Metagenome unknown	1	0	0	0	0	0	0	0	0	0	0	0	0	0	0	0	0	0	0	0	0	0	0	0	0	0	0	0	0	0	0	0	0	0	0	0	0	0	0	0	0	0	0	0	0
				Meta-Protein 3226BLAST_CSLA_PEDHD Chondroitinase-AC OS=Pedobacter heparinus (strain ATCC 13125 / DSM 2366 / CIP 104194 / JCM 7457 / NBRC 12017 / NCIMB 9290 / NRRL B-14731 / HIM 762-3) GN=cslA PE=1 SV=1_Q59288	1	0	0	0	0	0	0	0	0	0	0	0	0	0	0	0	0	0	0	0	0	0	0	0	0	0	0	0	0	0	0	0	0	0	0	0	0	0	0	0	0	0	0	0	0
				Meta-Protein 2523BLAST_FABF_BACSU 3-oxoacyl-[acyl-carrier-protein] synthase 2 OS=Bacillus subtilis (strain 168) GN=fabF PE=1 SV=1_O34340	0	0	0	0	0	0	0	0	0	0	0	0	0	0	0	0	0	0	0	0	0	0	0	0	0	0	0	2	1	2	0	0	0	0	0	0	0	0	0	0	0	0	0	0	0
				Meta-Protein 680BLAST_EFTU1_CARHZ Elongation factor Tu 1 OS=Carboxydothermus hydrogenoformans (strain ATCC BAA-161 / DSM 6008 / Z-2901) GN=tuf1 PE=3 SV=1_Q3A9R3	2	2	1	0	0	0	0	0	0	0	0	0	0	0	0	0	0	0	0	0	0	0	0	0	0	0	0	0	0	0	0	0	0	0	0	0	0	0	0	0	0	0	0	0	0
				Meta-Protein 3253BLAST_TI214_VITVI Protein TIC 214 OS=Vitis vinifera GN=TIC214 PE=3 SV=1_Q0ZIW0	1	0	0	0	0	0	2	0	0	0	0	0	0	0	0	0	0	0	0	0	0	0	0	0	0	0	0	0	0	0	0	0	0	0	0	0	0	0	0	0	0	0	0	0	0
				Meta-Protein 2238BLAST_RL4B_YEAST 60S ribosomal protein L4-B OS=Saccharomyces cerevisiae (strain ATCC 204508 / S288c) GN=RPL4B PE=1 SV=2_P49626	0	0	0	0	0	0	0	0	0	0	0	0	0	0	0	0	0	0	0	0	0	0	0	2	0	0	0	0	0	0	0	0	0	0	0	0	0	0	0	0	0	0	0	0	0
				Meta-Protein 2687BLAST_SYQ_CUPNH Glutamine--tRNA ligase OS=Cupriavidus necator (strain ATCC 17699 / H16 / DSM 428 / Stanier 337) GN=glnS PE=3 SV=1_Q0K808	0	0	0	0	0	0	0	0	0	0	0	0	0	0	0	0	0	0	0	0	0	0	0	0	0	0	0	0	0	0	0	0	0	0	0	0	0	0	0	0	0	0	0	0	0
				Meta-Protein 3669BLAST_YL498_MIMIV Probable zinc-type alcohol dehydrogenase-like protein L498 OS=Acanthamoeba polyphaga mimivirus GN=MIMI_L498 PE=1 SV=1_Q5UQG2	0	0	0	1	2	0	2	1	2	0	0	0	0	0	0	0	0	0	0	0	0	0	0	0	0	0	0	0	0	0	0	0	0	0	0	0	0	0	0	0	0	0	0	0	0
				Meta-Protein 3745Metagenome unknown	0	0	0	1	0	0	0	0	0	0	0	0	0	0	0	0	0	0	0	0	0	0	0	0	0	0	0	0	0	0	0	0	0	0	0	0	0	0	0	0	0	0	0	0	0
				Meta-Protein 347ACDE1_METTE Acetyl-CoA decarbonylase/synthase complex subunit epsilon 1 OS=Methanosarcina thermophila GN=cdhB1 PE=1 SV=3	20	16	18	15	12	13	14	16	7	7	6	2	7	5	7	27	19	21	0	0	0	0	0	0	0	0	0	0	0	0	0	0	0	0	0	0	0	0	0	0	0	0	0	0	0
				Meta-Protein 520BLAST_PORD_METJA Pyruvate synthase subunit PorD OS=Methanocaldococcus jannaschii (strain ATCC 43067 / DSM 2661 / JAL-1 / JCM 10045 / NBRC 100440) GN=porD PE=3 SV=1_Q57716	5	7	4	7	6	10	7	2	5	1	0	0	0	1	0	0	0	0	0	0	0	0	0	0	0	0	0	0	0	0	0	0	0	0	0	0	0	0	0	0	0	0	0	0	0
				Meta-Protein 3454Metagenome unknown	0	1	0	0	0	0	0	1	0	0	0	0	0	0	0	0	0	0	0	0	0	0	0	0	0	0	0	0	0	0	0	0	0	0	0	0	0	0	0	0	0	0	0	0	0
				Meta-Protein 1223BLAST_RL10_ALKMQ 50S ribosomal protein L10 OS=Alkaliphilus metalliredigens (strain QYMF) GN=rplJ PE=3 SV=1_A6TWJ2	0	0	0	0	0	0	0	0	0	0	0	0	0	0	0	1	0	1	0	0	0	0	0	0	0	0	0	0	0	0	0	0	0	0	0	0	0	0	0	0	0	0	0	0	0
				Meta-Protein 814BLAST_FLGG_BACSU Flagellar basal-body rod protein FlgG OS=Bacillus subtilis (strain 168) GN=flgG PE=3 SV=2_P23446	0	1	1	0	0	0	0	0	0	0	0	0	0	0	0	1	1	0	0	0	0	0	0	0	0	0	0	0	0	0	0	0	0	0	0	0	0	0	0	0	0	0	0	0	0
				Meta-Protein 4162Metagenome unknown	0	0	0	0	0	0	0	0	0	0	0	0	0	0	0	1	0	0	0	0	0	0	0	0	0	0	0	0	0	0	0	0	0	0	0	0	0	0	0	0	0	0	0	0	0
				Meta-Protein 575BLAST_ACKA_SYNWW Acetate kinase OS=Syntrophomonas wolfei subsp. wolfei (strain DSM 2245B / Goettingen) GN=ackA PE=3 SV=1_Q0AYW5	3	2	3	3	2	1	2	2	2	0	0	0	0	0	0	0	0	0	0	0	0	0	0	0	0	0	0	0	0	0	0	0	0	0	0	0	0	0	0	0	0	0	0	0	0
				Meta-Protein 3091BLAST_DHAK1_LISIN PTS-dependent dihydroxyacetone kinase 1; dihydroxyacetone-binding subunit DhaK OS=Listeria innocua serovar 6a (strain ATCC BAA-680 / CLIP 11262) GN=dhaK-1 PE=3 SV=1_Q927E6	2	2	1	2	3	0	0	1	0	0	0	0	0	0	0	0	0	0	0	0	0	0	0	0	0	0	0	0	0	0	0	0	0	0	0	0	0	0	0	0	0	0	0	0	0
				Meta-Protein 3097BLAST_HIS7_CLOB6 Imidazoleglycerol-phosphate dehydratase OS=Clostridium botulinum (strain 657 / Type Ba4) GN=hisB PE=3 SV=1_C3KVX2	1	1	1	0	0	0	0	0	0	0	0	0	0	0	0	0	0	0	0	0	0	0	0	0	0	0	0	0	0	0	0	0	0	0	0	0	0	0	0	0	0	0	0	0	0
				Meta-Protein 1880BLAST_GUNB_CLOC7 Endoglucanase B OS=Clostridium cellulovorans (strain ATCC 35296 / DSM 3052 / OCM 3 / 743B) GN=engB PE=3 SV=1_P28621	0	0	0	0	0	0	0	0	0	0	0	0	0	0	0	0	0	0	0	0	8	17	10	0	0	0	0	0	0	0	5	8	1	0	0	0	0	0	0	0	0	0	0	0	0
				Meta-Protein 1956Metagenome Unknown	0	0	0	0	0	0	0	0	0	0	0	0	0	0	0	0	0	0	0	0	1	0	0	0	0	0	0	0	0	0	0	0	0	0	0	0	0	0	0	0	0	0	0	0	0
				Meta-Protein 5205BLAST_ACOCT_ACEAC Acetyl-CoA:oxalate CoA-transferase OS=Acetobacter aceti GN=uctC PE=1 SV=1_A9X6P9	0	0	0	0	0	0	0	0	0	0	0	0	0	0	0	0	0	0	0	0	0	0	0	0	0	0	0	0	0	0	0	0	0	0	0	0	0	0	0	0	0	0	0	0	0
				Meta-Protein 450BLAST_FDHA_METJA Formate dehydrogenase subunit alpha OS=Methanocaldococcus jannaschii (strain ATCC 43067 / DSM 2661 / JAL-1 / JCM 10045 / NBRC 100440) GN=fdhA PE=3 SV=2_P61159	1	1	0	5	2	2	1	0	1	0	0	0	0	0	0	0	0	0	0	0	0	0	0	0	0	0	0	0	0	0	0	0	0	0	0	0	0	0	0	0	0	0	0	0	0
				Meta-Protein 1888BLAST_SYG_LACP7 Glycine--tRNA ligase OS=Lachnoclostridium phytofermentans (strain ATCC 700394 / DSM 18823 / ISDg) GN=glyQS PE=3 SV=1_A9KJ36	0	0	0	0	0	0	0	0	0	0	0	0	0	0	0	0	0	0	0	0	1	0	0	0	3	0	1	1	0	0	0	0	0	0	0	0	0	0	0	0	0	0	0	0	0
				Meta-Protein 1647BLAST_ASAH2_HUMAN Neutral ceramidase OS=Homo sapiens GN=ASAH2 PE=1 SV=2_Q9NR71	0	0	0	0	0	0	0	0	0	0	0	0	0	0	0	0	0	0	7	6	6	14	9	13	13	9	10	0	0	0	0	0	0	2	0	0	0	0	0	0	0	0	0	0	0
				Meta-Protein 5088Metagenome unknown	0	0	0	0	0	0	0	0	0	0	0	0	0	0	0	0	0	0	0	0	0	0	0	0	0	0	0	0	0	0	0	0	0	0	0	0	0	0	0	0	0	0	0	0	0
				Meta-Protein 399BLAST_G3P1_STAAR Glyceraldehyde-3-phosphate dehydrogenase 1 OS=Staphylococcus aureus (strain MRSA252) GN=gapA1 PE=1 SV=1_Q6GIL8	9	7	8	1	0	5	10	6	1	0	0	0	0	0	0	3	3	3	11	10	7	13	12	10	12	13	8	3	0	3	2	2	1	3	5	3	0	0	0	0	0	0	0	0	0
				Meta-Protein 4008BLAST_Y1562_METJA Putative membrane protein MJ1562 OS=Methanocaldococcus jannaschii (strain ATCC 43067 / DSM 2661 / JAL-1 / JCM 10045 / NBRC 100440) GN=MJ1562 PE=3 SV=1_Q58957	0	0	0	0	0	0	4	0	0	0	0	0	0	0	0	0	0	0	0	0	0	0	0	0	0	0	0	0	0	0	0	0	0	0	0	0	0	0	0	0	0	0	0	0	0
				Meta-Protein 2311BLAST_GCSH_BACV8 Glycine cleavage system H protein OS=Bacteroides vulgatus (strain ATCC 8482 / DSM 1447 / JCM 5826 / NBRC 14291 / NCTC 11154) GN=gcvH PE=3 SV=1_A6L091	0	0	0	0	0	0	0	0	0	0	0	0	0	0	0	0	0	0	0	0	0	0	0	0	1	0	0	0	0	0	0	0	0	0	0	0	0	0	0	0	0	0	0	0	0
				Meta-Protein 1486Metagenome Unknown	0	0	0	0	0	0	0	0	0	0	0	0	0	0	0	0	0	0	2	0	0	0	0	1	0	0	0	0	0	0	0	0	0	0	0	0	0	0	0	0	0	0	0	0	0
				Meta-Protein 125Metagenome unknown	15	15	12	20	15	13	28	26	22	2	2	0	13	11	11	14	7	9	0	0	0	0	0	0	0	0	0	0	0	0	0	0	0	0	0	0	0	0	0	0	0	0	0	0	0
				Meta-Protein 4264BLAST_CH10_CLOTH 10 kDa chaperonin OS=Clostridium thermocellum (strain ATCC 27405 / DSM 1237 / NBRC 103400 / NCIMB 10682 / NRRL B-4536 / VPI 7372) GN=groS PE=1 SV=1_P48223	0	0	0	0	0	0	0	0	0	0	0	0	0	0	0	0	1	0	0	0	0	0	0	0	0	0	0	0	0	0	0	0	0	0	0	0	0	0	0	0	0	0	0	0	0
				Meta-Protein 4039BLAST_ETCC_PSEAE Electron transport complex subunit C OS=Pseudomonas aeruginosa (strain ATCC 15692 / DSM 22644 / CIP 104116 / JCM 14847 / LMG 12228 / 1C / PRS 101 / PAO1) GN=PA3491 PE=3 SV=1_Q9HYB8	0	0	0	0	0	0	1	0	0	0	0	0	0	0	0	0	0	0	0	0	0	0	0	0	0	0	0	0	0	0	0	0	0	0	0	0	0	0	0	0	0	0	0	0	0
				Meta-Protein 2387Metagenome Unknown	0	0	0	0	0	0	0	0	0	0	0	0	0	0	0	0	0	0	0	0	0	0	0	0	1	0	0	0	0	0	0	0	0	0	0	0	0	0	0	0	0	0	0	0	0
				Meta-Protein 4443BLAST_TRX1_YEAST Thioredoxin-1 OS=Saccharomyces cerevisiae (strain ATCC 204508 / S288c) GN=TRX1 PE=1 SV=3_P22217	0	0	0	0	0	0	0	0	0	0	0	0	0	0	0	0	0	0	2	0	0	0	0	0	0	0	0	0	0	0	0	0	0	0	0	0	0	0	0	0	0	0	0	0	0
				Meta-Protein 979Metagenome unknown	0	0	0	2	1	2	3	3	4	0	0	0	0	0	0	0	0	0	0	0	0	0	0	0	0	0	0	0	0	0	0	0	0	0	0	0	0	0	0	0	0	0	0	0	0
				Meta-Protein 1382BLAST_SUSC_BACTN TonB-dependent receptor SusC OS=Bacteroides thetaiotaomicron (strain ATCC 29148 / DSM 2079 / NCTC 10582 / E50 / VPI-5482) GN=susC PE=1 SV=1_Q8A1G1	0	0	0	0	0	0	0	0	0	0	0	0	0	0	0	0	0	0	15	16	0	0	0	26	0	2	5	8	1	7	0	0	0	0	0	0	0	0	0	0	0	0	0	0	0
				Meta-Protein 796BLAST_SLPA_DEIRA S-layer protein SlpA OS=Deinococcus radiodurans (strain ATCC 13939 / DSM 20539 / JCM 16871 / LMG 4051 / NBRC 15346 / NCIMB 9279 / R1 / VKM B-1422) GN=slpA PE=1 SV=1_Q9RRB6	0	1	0	0	0	0	1	1	0	0	0	0	0	0	0	1	0	0	0	0	0	0	0	0	0	0	0	0	0	0	0	0	0	0	0	0	0	0	0	0	0	0	0	0	0
				Meta-Protein 89BLAST_SLAP2_BACAN S-layer protein EA1 OS=Bacillus anthracis GN=eag PE=3 SV=1_P94217	403	373	348	265	226	212	230	260	210	41	27	25	68	73	57	263	155	156	0	0	0	0	0	0	0	0	0	0	0	0	0	0	0	0	0	0	0	0	0	0	0	0	0	0	0
				Meta-Protein 3703BLAST_RACD_THEK8 Aspartate racemase OS=Thermococcus sp. (strain KS-8) PE=1 SV=1_O93779	0	0	0	1	0	0	0	0	0	0	0	0	0	0	0	0	0	0	0	0	0	0	0	0	0	0	0	0	0	0	0	0	0	0	0	0	0	0	0	0	0	0	0	0	0
				Meta-Protein 3471Metagenome unknown	0	0	1	0	0	0	0	0	0	0	0	0	0	0	0	0	0	0	0	0	0	0	0	0	0	0	0	0	0	0	0	0	0	0	0	0	0	0	0	0	0	0	0	0	0
				Meta-Protein 3188BLAST_MGLP_BAC25 Thermostable monoacylglycerol lipase OS=Bacillus sp. (strain H-257) PE=1 SV=3_P82597	1	1	0	0	0	0	0	0	0	0	0	0	0	0	0	0	0	0	0	0	0	0	0	0	0	0	0	0	0	0	0	0	0	0	0	0	0	0	0	0	0	0	0	0	0
				Meta-Protein 1234BLAST_T1M1_ECOLX Type I restriction enzyme EcoR124II M protein OS=Escherichia coli GN=hsdM PE=3 SV=1_P10484	0	0	0	0	0	0	0	0	0	0	0	0	0	0	0	2	1	0	0	0	0	0	0	0	0	0	0	0	0	0	0	0	0	0	0	0	0	0	0	0	0	0	0	0	0
				Meta-Protein 291Metagenome unknown	14	12	11	5	3	7	7	3	5	0	0	0	1	2	0	5	7	4	0	0	0	0	0	0	0	0	0	0	0	0	0	0	0	0	0	0	0	0	0	0	0	0	0	0	0
				Meta-Protein 3654BLAST_CAPSD_BPSK9 Major capsid protein OS=Serratia phage KSP90 PE=1 SV=2_P85989	0	0	0	1	1	0	1	2	3	0	0	0	0	0	0	0	0	0	0	0	0	0	0	0	0	0	0	0	0	0	0	0	0	0	0	0	0	0	0	0	0	0	0	0	0
				Meta-Protein 2207Metagenome Unknown	0	0	0	0	0	0	0	0	0	0	0	0	0	0	0	0	0	0	0	0	0	0	0	1	0	0	0	0	0	0	0	0	0	0	0	0	0	0	0	0	0	0	0	0	0
				Meta-Protein 296BLAST_DBH_CLOPA DNA-binding protein HU OS=Clostridium pasteurianum GN=hup PE=1 SV=1_P05385	6	9	9	18	15	13	13	8	8	4	8	6	5	7	6	23	10	11	0	0	0	0	0	0	0	0	0	0	0	0	0	0	0	0	0	0	0	0	0	0	0	0	0	0	0
				Meta-Protein 4221BLAST_MALE_KLEAE Maltose-binding periplasmic protein OS=Klebsiella aerogenes GN=malE PE=3 SV=1_P18815	0	0	0	0	0	0	0	0	0	0	0	0	0	0	0	1	0	0	0	0	0	0	0	0	0	0	0	0	0	0	0	0	0	0	0	0	0	0	0	0	0	0	0	0	0
				Meta-Protein 864BLAST_YCL2_ECO11 Uncharacterized 37.6 kDa protein in cld 5region OS=Escherichia coli O111:H- PE=3 SV=1_Q04871	0	1	0	0	0	0	0	0	0	0	0	0	0	0	0	0	0	0	0	0	0	0	0	0	0	0	0	0	0	0	0	0	0	0	0	0	0	0	0	0	0	0	0	0	0
				Meta-Protein 2083BLAST_SYS_DICTD Serine--tRNA ligase OS=Dictyoglomus turgidum (strain Z-1310 / DSM 6724) GN=serS PE=3 SV=1_B8E0R9	0	0	0	0	0	0	0	0	0	0	0	0	0	0	0	0	0	0	0	0	0	1	0	0	0	0	0	1	0	0	0	0	0	0	0	0	0	0	0	0	0	0	0	0	0
				Meta-Protein 950BLAST_THIC_METMJ Phosphomethylpyrimidine synthase OS=Methanoculleus marisnigri (strain ATCC 35101 / DSM 1498 / JR1) GN=thiC PE=3 SV=1_A3CVT7	0	0	0	1	1	0	4	4	2	0	0	0	1	1	0	0	0	0	0	0	0	0	0	0	0	0	0	0	0	0	0	0	0	0	0	0	0	0	0	0	0	0	0	0	0
				Meta-Protein 1807BLAST_ACP_THEPX Acyl carrier protein OS=Thermoanaerobacter sp. (strain X514) GN=acpP PE=3 SV=1_B0K1W0	0	0	0	0	0	0	0	0	0	0	0	0	0	0	0	0	0	0	0	1	0	0	0	0	0	0	0	0	0	0	0	0	0	0	0	0	0	0	0	0	0	0	0	0	0
				Meta-Protein 1149BLAST_RECA_BACHD Protein RecA OS=Bacillus halodurans (strain ATCC BAA-125 / DSM 18197 / FERM 7344 / JCM 9153 / C-125) GN=recA PE=3 SV=1_Q9KAA7	0	0	0	0	0	0	1	0	0	0	0	0	0	0	0	0	0	0	0	0	0	0	0	0	0	0	0	0	0	0	0	0	0	0	0	0	0	0	0	0	0	0	0	0	0
				Meta-Protein 3106BLAST_FDNGA_DESVH Formate dehydrogenase 2 subunit alpha (cytochrome c-553) OS=Desulfovibrio vulgaris (strain Hildenborough / ATCC 29579 / DSM 644 / NCIMB 8303) GN=fdnG-3 PE=1 SV=2_Q727P3	1	1	0	0	0	0	0	0	0	0	0	0	0	0	0	0	0	0	0	0	0	0	0	0	0	0	0	0	0	0	0	0	0	0	0	0	0	0	0	0	0	0	0	0	0
				Meta-Protein 2294BLAST_ACE_MESAU Angiotensin-converting enzyme OS=Mesocricetus auratus GN=Ace PE=2 SV=1_Q50JE5	0	0	0	0	0	0	0	0	0	0	0	0	0	0	0	0	0	0	0	0	0	0	0	0	14	10	9	0	0	0	0	0	0	5	0	3	0	0	0	0	0	0	0	0	0
				Meta-Protein 3955Metagenome unknown	0	0	0	0	0	1	0	0	0	0	0	0	0	0	0	0	0	0	0	0	0	0	0	0	0	0	0	0	0	0	0	0	0	0	0	0	0	0	0	0	0	0	0	0	0
				Meta-Protein 3726BLAST_HBD_BACSU Probable 3-hydroxybutyryl-CoA dehydrogenase OS=Bacillus subtilis (strain 168) GN=mmgB PE=2 SV=1_P45856	0	0	0	1	0	1	0	0	0	0	0	0	0	0	0	0	0	0	0	0	0	0	0	0	0	0	0	0	0	0	0	0	0	0	0	0	0	0	0	0	0	0	0	0	0
				Meta-Protein 2020Metagenome Unknown	0	0	0	0	0	0	0	0	0	0	0	0	0	0	0	0	0	0	0	0	1	4	2	0	0	0	0	0	0	0	0	2	1	0	0	0	0	0	0	0	0	0	0	0	0
				Meta-Protein 668BLAST_RNY_STRPI Ribonuclease Y OS=Streptococcus pneumoniae (strain Hungary19A-6) GN=rny PE=3 SV=1_B1I7K2	2	0	1	0	0	0	0	0	0	0	0	0	0	0	0	0	0	0	0	0	0	0	0	0	0	0	0	0	0	0	0	0	0	0	0	0	0	0	0	0	0	0	0	0	0
				Meta-Protein 76BLAST_SYT_CLOTH Threonine--tRNA ligase OS=Clostridium thermocellum (strain ATCC 27405 / DSM 1237 / NBRC 103400 / NCIMB 10682 / NRRL B-4536 / VPI 7372) GN=thrS PE=3 SV=1_A3DET1	1	2	2	2	1	0	1	1	1	0	0	0	0	0	0	0	0	0	0	0	0	0	0	0	0	0	0	0	0	0	0	0	0	0	0	0	0	0	0	0	0	0	0	0	0
				Meta-Protein 2024BLAST_RRBR2_CLOAB Reverse rubrerythrin-2 OS=Clostridium acetobutylicum (strain ATCC 824 / DSM 792 / JCM 1419 / LMG 5710 / VKM B-1787) GN=rbr3B PE=1 SV=1_Q97D83	0	0	0	0	0	0	0	0	0	0	0	0	0	0	0	0	0	0	0	0	7	10	4	0	0	0	0	0	0	0	1	3	3	0	0	0	0	0	0	0	0	0	0	0	0
				Meta-Protein 29BLAST_MCRB_METBF Methyl-coenzyme M reductase subunit beta OS=Methanosarcina barkeri (strain Fusaro / DSM 804) GN=mcrB PE=1 SV=3_P07955	132	111	95	72	45	57	77	66	45	22	15	14	26	21	20	71	47	45	0	0	0	0	0	0	0	0	0	0	0	0	0	0	0	0	0	0	0	0	0	0	0	0	0	0	0
				Meta-Protein 697BLAST_AGAL_ECOLI Alpha-galactosidase OS=Escherichia coli (strain K12) GN=melA PE=1 SV=1_P06720	2	2	1	0	1	0	0	1	0	0	0	0	0	0	0	0	0	0	0	0	0	0	0	0	0	0	0	0	0	0	0	0	0	0	0	0	0	0	0	0	0	0	0	0	0
				Meta-Protein 1580BLAST_ETFB_CLOAB Electron transfer flavoprotein subunit beta OS=Clostridium acetobutylicum (strain ATCC 824 / DSM 792 / JCM 1419 / LMG 5710 / VKM B-1787) GN=etfB PE=3 SV=2_P52040	0	0	0	0	0	0	0	0	0	0	0	0	0	0	0	0	0	0	5	3	2	6	2	5	23	22	15	3	1	4	2	4	4	14	10	0	0	0	0	0	0	0	0	0	0
				Meta-Protein 4323Metagenome Unknown	0	0	0	0	0	0	0	0	0	0	0	0	0	0	0	0	0	0	3	1	0	0	0	0	0	0	0	0	0	1	0	0	0	0	0	0	0	0	0	0	0	0	0	0	0
				Meta-Protein 2567BLAST_GLGC_CLOB8 Glucose-1-phosphate adenylyltransferase OS=Clostridium beijerinckii (strain ATCC 51743 / NCIMB 8052) GN=glgC PE=3 SV=1_A6M331	0	0	0	0	0	0	0	0	0	0	0	0	0	0	0	0	0	0	0	0	0	0	0	0	0	0	0	0	0	0	0	0	0	1	0	0	0	0	0	0	0	0	0	0	0
				Meta-Protein 5119TIG_VARPS Trigger factor OS=Variovorax paradoxus (strain S110) GN=tig PE=3 SV=1	0	0	0	0	0	0	0	0	0	0	0	0	0	0	0	0	0	0	0	0	0	0	0	0	0	0	0	0	0	0	0	0	0	0	0	0	0	0	0	0	0	0	0	0	0
				Meta-Protein 3988BLAST_GUNS_CLOTM Cellulose 1;4-beta-cellobiosidase (reducing end) CelS OS=Clostridium thermocellum GN=celS PE=1 SV=1_P0C2S5	0	0	0	0	0	0	1	0	0	0	0	0	0	0	0	0	0	0	0	0	0	0	0	0	0	0	0	0	0	0	0	0	0	0	0	0	0	0	0	0	0	0	0	0	0
				Meta-Protein 2992BLAST_SUSC_BACTN TonB-dependent receptor SusC OS=Bacteroides thetaiotaomicron (strain ATCC 29148 / DSM 2079 / NCTC 10582 / E50 / VPI-5482) GN=susC PE=1 SV=1_Q8A1G1	1	2	3	0	0	0	0	0	0	0	0	0	0	0	0	0	0	0	0	0	0	0	0	0	0	0	0	0	0	0	0	0	0	0	0	0	0	0	0	0	0	0	0	0	0
				Meta-Protein 4095Metagenome unknown	0	0	0	0	0	0	0	0	1	0	0	0	0	0	0	0	0	0	0	0	0	0	0	0	0	0	0	0	0	0	0	0	0	0	0	0	0	0	0	0	0	0	0	0	0
				Meta-Protein 678RISB_METAC 6;7-dimethyl-8-ribityllumazine synthase OS=Methanosarcina acetivorans (strain ATCC 35395 / DSM 2834 / JCM 12185 / C2A) GN=ribH PE=3 SV=1	2	1	1	0	0	0	0	0	0	0	0	0	0	0	0	0	0	0	0	0	0	0	0	0	0	0	0	0	0	0	0	0	0	0	0	0	0	0	0	0	0	0	0	0	0
				Meta-Protein 823BLAST_ATPL_METJA Probable ATPase proteolipid chain OS=Methanocaldococcus jannaschii (strain ATCC 43067 / DSM 2661 / JAL-1 / JCM 10045 / NBRC 100440) GN=MJ0221 PE=3 SV=1_Q57674	0	1	1	0	1	1	0	0	0	0	0	0	0	0	0	0	0	0	0	0	0	0	0	0	0	0	0	0	0	0	0	0	0	0	0	0	0	0	0	0	0	0	0	0	0
				Meta-Protein 1680BLAST_ADHE_ECOLI Aldehyde-alcohol dehydrogenase OS=Escherichia coli (strain K12) GN=adhE PE=1 SV=2_P0A9Q7	0	0	0	0	0	0	0	0	0	0	0	0	0	0	0	0	0	0	1	0	0	3	2	0	1	1	1	0	0	0	0	0	0	0	0	0	0	0	0	0	0	0	0	0	0
				Meta-Protein 3365BLAST_HGP3_HAEIN Probable hemoglobin and hemoglobin-haptoglobin-binding protein 3 OS=Haemophilus influenzae (strain ATCC 51907 / DSM 11121 / KW20 / Rd) GN=HI_0712 PE=1 SV=1_P44836	0	1	0	0	0	0	0	0	0	0	0	0	0	0	0	0	0	0	0	0	0	0	0	0	0	0	0	0	0	0	0	0	0	0	0	0	0	0	0	0	0	0	0	0	0
				Meta-Protein 3849BLAST_GCSPB_ALKOO Probable glycine dehydrogenase (decarboxylating) subunit 2 OS=Alkaliphilus oremlandii (strain OhILAs) GN=gcvPB PE=3 SV=1_A8MEG7	0	0	0	0	1	0	0	0	0	0	0	0	0	0	0	0	0	0	0	0	0	0	0	0	0	0	0	0	0	0	0	0	0	0	0	0	0	0	0	0	0	0	0	0	0
				Meta-Protein 2211BLAST_QUEA_BACFN S-adenosylmethionine:tRNA ribosyltransferase-isomerase OS=Bacteroides fragilis (strain ATCC 25285 / DSM 2151 / JCM 11019 / NCTC 9343) GN=queA PE=3 SV=1_Q5LJ28	0	0	0	0	0	0	0	0	0	0	0	0	0	0	0	0	0	0	0	0	0	0	0	2	0	0	0	0	0	0	0	0	0	0	0	0	0	0	0	0	0	0	0	0	0
				Meta-Protein 2457BLAST_YTFQ_ECOLI ABC transporter periplasmic-binding protein YtfQ OS=Escherichia coli (strain K12) GN=ytfQ PE=1 SV=1_P39325	0	0	0	0	0	0	0	0	0	0	0	0	0	0	0	0	0	0	0	0	0	0	0	0	0	1	0	0	0	0	0	0	0	0	1	0	0	0	0	0	0	0	0	0	0
				Meta-Protein 2982BLAST_LIPO_BACSU Lipoprotein LipO OS=Bacillus subtilis (strain 168) GN=lipO PE=1 SV=1_P37966	1	1	1	0	0	0	0	0	0	0	0	0	0	1	0	1	1	2	0	0	0	0	0	0	0	0	0	0	0	0	0	0	0	0	0	0	0	0	0	0	0	0	0	0	0
				Meta-Protein 141BLAST_TCSA_LISMO CD4+ T-cell-stimulating antigen OS=Listeria monocytogenes serovar 1/2a (strain ATCC BAA-679 / EGD-e) GN=tcsA PE=3 SV=2_Q48754	18	19	17	12	10	6	9	7	6	0	0	1	0	3	1	22	17	14	0	0	0	0	0	0	0	0	0	0	0	0	0	0	0	0	0	0	0	0	0	0	0	0	0	0	0
				Meta-Protein 469BLAST_TMPC_TREPA Membrane lipoprotein TmpC OS=Treponema pallidum (strain Nichols) GN=tmpC PE=1 SV=2_P29724	1	0	0	3	1	1	5	3	1	0	0	0	0	0	0	0	0	0	0	0	0	0	0	0	0	0	0	0	0	0	0	0	0	0	0	0	0	0	0	0	0	0	0	0	0
				Meta-Protein 4077CDD_EDWI9 Cytidine deaminase OS=Edwardsiella ictaluri (strain 93-146) GN=cdd PE=3 SV=1	0	0	0	0	0	0	0	1	0	0	0	0	0	0	0	0	0	0	0	0	0	0	0	0	0	0	0	0	0	0	0	0	0	0	0	0	0	0	0	0	0	0	0	0	0
				Meta-Protein 2751BLAST_GLR28_ARATH Glutamate receptor 2.8 OS=Arabidopsis thaliana GN=GLR2.8 PE=2 SV=2_Q9C5V5	4	4	5	8	6	7	6	4	4	0	0	0	1	1	0	2	0	0	0	0	0	0	0	0	0	0	0	0	0	0	0	0	0	0	0	0	0	0	0	0	0	0	0	0	0
				Meta-Protein 478BLAST_GRCA_PECAS Autonomous glycyl radical cofactor OS=Pectobacterium atrosepticum (strain SCRI 1043 / ATCC BAA-672) GN=grcA PE=3 SV=1_Q6D209	3	3	1	0	0	0	0	0	0	0	0	0	0	0	0	1	0	1	0	0	0	0	0	0	0	0	0	0	0	0	0	0	0	0	0	0	0	0	0	0	0	0	0	0	0
				Meta-Protein 1080AVEN_AVESA Avenin OS=Avena sativa PE=1 SV=1	0	0	0	0	0	1	0	0	0	0	1	1	0	0	0	0	0	0	6	10	12	25	17	6	1	11	10	3	2	6	5	7	3	0	0	0	0	0	0	0	0	0	0	0	0
				Meta-Protein 4421BLAST_IDNO_ECOLI 5-keto-D-gluconate 5-reductase OS=Escherichia coli (strain K12) GN=idnO PE=1 SV=1_P0A9P9	0	0	0	0	0	0	0	0	0	0	0	0	0	0	0	0	0	0	2	1	3	2	2	1	2	3	1	0	0	0	0	0	0	0	0	0	0	0	0	0	0	0	0	0	0
				Meta-Protein 4578Metagenome Unknown	0	0	0	0	0	0	0	0	0	0	0	0	0	0	0	0	0	0	0	0	1	0	0	0	0	0	0	0	0	0	0	0	0	0	0	0	0	0	0	0	0	0	0	0	0
				Meta-Protein 262BLAST_CAPSD_BPMR1 Major capsid protein OS=Staphylococcus phage phiMR11 GN=orf44 PE=1 SV=1_A9CRA7	1	1	2	1	0	1	2	2	2	0	0	0	0	1	0	3	2	2	0	0	0	0	0	0	0	0	0	0	0	0	0	0	0	0	0	0	0	0	0	0	0	0	0	0	0
				Meta-Protein 349Metagenome unknown	5	4	6	0	0	0	0	0	0	0	0	0	1	0	2	13	15	13	0	0	0	0	0	0	0	0	0	0	0	0	0	0	0	0	0	0	0	0	0	0	0	0	0	0	0
				Meta-Protein 4091BLAST_OMPA_THEMA Outer membrane protein alpha OS=Thermotoga maritima (strain ATCC 43589 / MSB8 / DSM 3109 / JCM 10099) GN=omp-alpha PE=1 SV=2_Q01969	0	0	0	0	0	0	0	0	1	0	0	0	0	0	0	0	0	0	0	0	0	0	0	0	0	0	0	0	0	0	0	0	0	0	0	0	0	0	0	0	0	0	0	0	0
				Meta-Protein 1577LYSC_PANTR Lysozyme C OS=Pan troglodytes GN=LYZ PE=2 SV=1	0	0	0	0	0	0	0	0	0	0	0	0	0	0	0	0	0	0	5	7	2	4	5	3	2	2	2	4	4	4	2	3	0	2	1	0	0	0	0	0	0	0	0	0	0
				Meta-Protein 4554BLAST_BTUB_YERPN Vitamin B12 transporter BtuB OS=Yersinia pestis bv. Antiqua (strain Nepal516) GN=btuB PE=3 SV=2_Q1CNP0	0	0	0	0	0	0	0	0	0	0	0	0	0	0	0	0	0	0	0	0	3	1	1	0	0	0	0	0	0	0	0	0	0	0	0	0	0	0	0	0	0	0	0	0	0
				Meta-Protein 2223RLA0_YEAST 60S acidic ribosomal protein P0 OS=Saccharomyces cerevisiae (strain ATCC 204508 / S288c) GN=RPP0 PE=1 SV=2	0	0	0	0	0	0	0	0	0	0	0	0	0	0	0	0	0	0	0	0	0	0	0	1	0	0	0	0	0	0	0	0	0	0	0	0	0	0	0	0	0	0	0	0	0
				Meta-Protein 3189BLAST_STI1L_PLAF7 STI1-like protein OS=Plasmodium falciparum (isolate 3D7) GN=PF14_0324 PE=4 SV=1_Q8ILC1	1	0	0	0	0	0	0	0	0	0	0	0	0	0	0	0	0	0	0	0	0	0	0	0	0	0	0	0	0	0	0	0	0	0	0	0	0	0	0	0	0	0	0	0	0
				Meta-Protein 3535Metagenome unknown	0	0	1	0	0	0	0	0	0	0	0	0	0	0	0	0	0	0	0	0	0	0	0	0	0	0	0	0	0	0	0	0	0	0	0	0	0	0	0	0	0	0	0	0	0
				Meta-Protein 1428BLAST_PFKA2_THET8 ATP-dependent 6-phosphofructokinase 2 (Fragment) OS=Thermus thermophilus (strain HB8 / ATCC 27634 / DSM 579) GN=pfkA2 PE=1 SV=3_P21778	0	0	0	0	0	0	0	0	0	0	0	0	0	0	0	0	0	0	2	0	2	2	3	1	0	0	0	2	1	1	0	0	0	0	0	0	0	0	0	0	0	0	0	0	0
				Meta-Protein 1875Metagenome Unknown	0	0	0	0	0	0	0	0	0	0	0	0	0	0	0	0	0	0	0	0	2	2	2	0	0	0	0	0	0	0	0	0	0	0	0	0	0	0	0	0	0	0	0	0	0
				Meta-Protein 1529BLAST_SYP_BACFN Proline--tRNA ligase OS=Bacteroides fragilis (strain ATCC 25285 / DSM 2151 / JCM 11019 / NCTC 9343) GN=proS PE=3 SV=1_Q5LCF0	0	0	0	0	0	0	0	0	0	0	0	0	0	0	0	0	0	0	1	0	0	3	0	3	0	0	0	0	0	0	0	0	0	0	0	0	0	0	0	0	0	0	0	0	0
				Meta-Protein 4297BLAST_DBH_HAEIN DNA-binding protein HU OS=Haemophilus influenzae (strain ATCC 51907 / DSM 11121 / KW20 / Rd) GN=hup PE=3 SV=1_P43722	0	0	0	0	0	0	0	0	0	0	0	0	0	0	0	0	0	0	4	2	0	0	0	1	0	0	0	0	1	2	0	0	0	0	0	0	0	0	0	0	0	0	0	0	0
				Meta-Protein 3008BLAST_UGPB_RHIME sn-glycerol-3-phosphate-binding periplasmic protein UgpB OS=Rhizobium meliloti (strain 1021) GN=ugpB PE=3 SV=1_Q926H8	2	2	2	2	1	0	1	1	1	0	0	0	0	1	0	2	1	1	0	0	0	0	0	0	0	0	0	0	0	0	0	0	0	0	0	0	0	0	0	0	0	0	0	0	0
				Meta-Protein 3571BLAST_YCJN_ECOLI Putative ABC transporter periplasmic-binding protein YcjN OS=Escherichia coli (strain K12) GN=ycjN PE=3 SV=1_P76042	0	0	0	5	3	3	1	0	0	0	0	0	0	0	0	2	0	0	0	0	0	0	0	0	0	0	0	0	0	0	0	0	0	0	0	0	0	0	0	0	0	0	0	0	0
				Meta-Protein 3075EX7L_PSEFS Exodeoxyribonuclease 7 large subunit OS=Pseudomonas fluorescens (strain SBW25) GN=xseA PE=3 SV=1	2	0	1	0	0	0	0	0	0	0	0	0	0	0	0	0	0	0	0	0	0	0	0	0	0	0	0	0	0	0	0	0	0	0	0	0	0	0	0	0	0	0	0	0	0
				Meta-Protein 3247BLAST_RUBY2_CLOAB Rubrerythrin-2 OS=Clostridium acetobutylicum (strain ATCC 824 / DSM 792 / JCM 1419 / LMG 5710 / VKM B-1787) GN=rbr2 PE=2 SV=1_Q97ET8	1	0	1	0	0	0	0	0	0	0	0	0	0	0	0	0	0	0	0	0	0	0	0	0	0	0	0	0	0	0	0	0	0	0	0	0	0	0	0	0	0	0	0	0	0
				Meta-Protein 1420BLAST_IGHA2_HUMAN Immunoglobulin heavy constant alpha 2 OS=Homo sapiens GN=IGHA2 PE=1 SV=4_P01877	0	0	0	0	0	0	0	0	0	0	0	0	0	0	0	0	0	0	22	14	24	30	32	17	67	71	55	6	10	10	11	14	8	70	39	15	0	0	0	0	0	0	0	0	0
				Meta-Protein 2252BLAST_MURQ_DEIGD N-acetylmuramic acid 6-phosphate etherase OS=Deinococcus geothermalis (strain DSM 11300) GN=murQ PE=3 SV=1_Q1J3J3	0	0	0	0	0	0	0	0	0	0	0	0	0	0	0	0	0	0	0	0	0	0	0	0	2	2	1	0	0	0	0	0	0	0	0	0	0	0	0	0	0	0	0	0	0
				Meta-Protein 1484API3_SOLTU Aspartic protease inhibitor 3 (Fragment) OS=Solanum tuberosum PE=2 SV=1	0	0	0	0	0	0	0	0	0	0	0	0	0	0	0	0	0	0	8	2	0	0	0	4	0	0	0	4	3	2	0	0	0	0	0	0	0	0	0	0	0	0	0	0	0
				Meta-Protein 78BLAST_MALE_THELN Trehalose/maltose-binding protein MalE OS=Thermococcus litoralis (strain ATCC 51850 / DSM 5473 / JCM 8560 / NS-C) GN=malE PE=1 SV=2_Q7LYW7	1	4	2	0	0	0	2	0	1	0	0	0	0	0	0	0	0	0	0	0	0	0	0	0	0	0	0	0	0	0	0	0	0	0	0	0	0	0	0	0	0	0	0	0	0
				Meta-Protein 3640BLAST_NDLMS_EUBBA Nicotinate dehydrogenase large molybdopterin subunit OS=Eubacterium barkeri GN=ndhL PE=1 SV=1_Q0QLF2	0	0	0	1	0	0	0	0	0	0	0	0	0	0	0	0	0	0	0	0	0	0	0	0	0	0	0	0	0	0	0	0	0	0	0	0	0	0	0	0	0	0	0	0	0
				Meta-Protein 2443RL19_CLOTE 50S ribosomal protein L19 OS=Clostridium tetani (strain Massachusetts / E88) GN=rplS PE=3 SV=2	0	0	0	0	0	0	0	0	0	0	0	0	0	0	0	0	0	0	0	0	0	0	0	0	2	0	0	0	0	0	0	0	0	2	0	0	0	0	0	0	0	0	0	0	0
				Meta-Protein 1567BLAST_GLMK_PREBR Glucomannokinase (Fragment) OS=Prevotella bryantii PE=1 SV=1_P82680	0	0	0	0	0	0	0	0	0	0	0	0	0	0	0	0	0	0	3	1	0	0	0	0	0	0	0	0	0	0	0	0	0	0	0	0	0	0	0	0	0	0	0	0	0
				Meta-Protein 2468Metagenome Unknown	0	0	0	0	0	0	0	0	0	0	0	0	0	0	0	0	0	0	0	0	0	0	0	0	0	1	0	0	0	0	0	0	0	0	0	0	0	0	0	0	0	0	0	0	0
				Meta-Protein 2597BLAST_Y554_ARCFU Putative sulfur carrier protein AF_0554 OS=Archaeoglobus fulgidus (strain ATCC 49558 / VC-16 / DSM 4304 / JCM 9628 / NBRC 100126) GN=AF_0554 PE=3 SV=1_O29697	0	0	0	0	0	0	0	0	0	0	0	0	0	0	0	0	0	0	0	0	0	0	0	0	0	0	0	0	0	0	0	0	0	0	0	0	0	0	0	0	0	0	0	0	0
				Meta-Protein 5138BLAST_FMA1_DICNO Fimbrial protein OS=Dichelobacter nodosus GN=fimA PE=1 SV=1_P17823	0	0	0	0	0	0	0	0	0	0	0	0	0	0	0	0	0	0	0	0	0	0	0	0	0	0	0	0	0	0	0	0	0	0	0	0	0	0	0	0	0	0	0	0	0
				Meta-Protein 3330BLAST_FLA_BACHD Flagellin OS=Bacillus halodurans (strain ATCC BAA-125 / DSM 18197 / FERM 7344 / JCM 9153 / C-125) GN=hag PE=1 SV=1_Q05203	0	1	1	0	0	0	0	0	0	0	0	0	0	0	0	0	0	0	0	0	0	0	0	0	0	0	0	0	0	0	0	0	0	0	0	0	0	0	0	0	0	0	0	0	0
				Meta-Protein 3667BLAST_ELBB_SHIFL Glyoxalase ElbB OS=Shigella flexneri GN=elbB PE=3 SV=1_P0ABU6	0	0	0	1	0	3	0	0	1	0	0	0	0	0	0	0	0	0	0	0	0	0	0	0	0	0	0	0	0	0	0	0	0	0	0	0	0	0	0	0	0	0	0	0	0
				Meta-Protein 5169BLAST_OMP47_PASMU 47 kDa outer membrane protein OS=Pasteurella multocida (strain Pm70) GN=PM1069 PE=1 SV=1_P80603	0	0	0	0	0	0	0	0	0	0	0	0	0	0	0	0	0	0	0	0	0	0	0	0	0	0	0	0	0	0	0	0	0	0	0	0	0	0	0	0	0	0	0	0	0
				Meta-Protein 226BLAST_GLPK_THEP3 Glycerol kinase OS=Thermoanaerobacter pseudethanolicus (strain ATCC 33223 / 39E) GN=glpK PE=3 SV=1_B0K754	15	17	12	17	14	12	9	9	7	0	0	0	0	1	0	11	1	3	0	0	0	0	0	0	0	0	0	0	0	0	0	0	0	0	0	0	0	0	0	0	0	0	0	0	0
				Meta-Protein 3287MDH_ROSCS Malate dehydrogenase OS=Roseiflexus castenholzii (strain DSM 13941 / HLO8) GN=mdh PE=3 SV=1	1	1	1	0	0	0	0	0	0	0	0	0	0	0	0	0	0	0	0	0	0	0	0	0	0	0	0	0	0	0	0	0	0	0	0	0	0	0	0	0	0	0	0	0	0
				Meta-Protein 53BLAST_CAS7_HALVD CRISPR-associated protein Cas7 OS=Haloferax volcanii (strain ATCC 29605 / DSM 3757 / JCM 8879 / NBRC 14742 / NCIMB 2012 / VKM B-1768 / DS2) GN=cas7 PE=1 SV=1_D4GQN6	1	0	0	1	1	0	1	1	0	0	0	0	0	0	0	0	0	0	0	0	0	0	0	0	0	0	0	0	0	0	0	0	0	0	0	0	0	0	0	0	0	0	0	0	0
				Meta-Protein 3668BLAST_OXYR_ECOL6 Hydrogen peroxide-inducible genes activator OS=Escherichia coli O6:H1 (strain CFT073 / ATCC 700928 / UPEC) GN=oxyR PE=3 SV=1_P0ACQ5	0	0	0	1	1	3	0	0	1	0	0	0	0	0	0	0	0	0	0	0	0	0	0	0	0	0	0	0	0	0	0	0	0	0	0	0	0	0	0	0	0	0	0	0	0
				Meta-Protein 1256BLAST_CHEA_BACSU Chemotaxis protein CheA OS=Bacillus subtilis (strain 168) GN=cheA PE=1 SV=2_P29072	0	0	0	0	0	0	0	0	0	0	0	0	0	0	0	1	0	0	0	0	0	0	0	0	0	0	0	0	0	0	0	0	0	0	0	0	0	0	0	0	0	0	0	0	0
				Meta-Protein 4937BLAST_TOP3_BACCZ DNA topoisomerase 3 OS=Bacillus cereus (strain ZK / E33L) GN=topB PE=3 SV=1_Q63GK5	0	0	0	0	0	0	0	0	0	0	0	0	0	0	0	0	0	0	0	0	0	0	0	0	0	0	1	0	0	0	0	0	0	0	0	0	0	0	0	0	0	0	0	0	0
				Meta-Protein 5063Metagenome unknown	0	0	0	0	0	0	0	0	0	0	0	0	0	0	0	0	0	0	0	0	0	0	0	0	0	0	0	0	0	0	0	0	0	0	0	0	0	0	0	0	0	1	0	0	0
				Meta-Protein 947BLAST_FRUE_BIFLO Fructose import binding protein FruE OS=Bifidobacterium longum (strain NCC 2705) GN=fruE PE=1 SV=1_Q8G848	0	0	0	2	2	0	1	2	0	0	0	0	0	0	1	0	0	0	0	0	0	0	0	0	0	0	0	0	0	0	0	0	0	0	0	0	0	0	0	0	0	0	0	0	0
				Meta-Protein 3647Metagenome unknown	0	0	0	1	0	0	0	0	0	0	0	0	0	0	0	0	0	0	0	0	0	0	0	0	0	0	0	0	0	0	0	0	0	0	0	0	0	0	0	0	0	0	0	0	0
				Meta-Protein 4986IAMY_COILA Alpha-amylase inhibitor/endochitinase (Fragments) OS=Coix lacryma-jobi PE=1 SV=1	0	0	0	0	0	0	0	0	0	0	0	0	0	0	0	0	0	0	0	0	0	0	0	0	0	0	0	0	0	0	0	3	0	0	0	0	0	0	0	0	0	0	0	0	0
				Meta-Protein 46BLAST_SLAP2_THET8 S-layer protein OS=Thermus thermophilus (strain HB8 / ATCC 27634 / DSM 579) GN=slpA PE=3 SV=1_P35830	6	6	6	11	12	15	14	6	11	0	0	0	2	0	3	0	1	3	0	0	0	0	0	0	0	0	0	0	0	0	0	0	0	0	0	0	0	0	0	0	0	0	0	0	0
				Meta-Protein 982BLAST_PILQ_NEIGO Type IV pilus biogenesis and competence protein PilQ OS=Neisseria gonorrhoeae GN=pilQ PE=3 SV=2_P35819	0	0	0	6	3	6	1	1	0	0	0	0	0	0	0	0	0	0	0	0	0	0	0	0	0	0	0	0	0	0	0	0	0	0	0	0	0	0	0	0	0	0	0	0	0
				Meta-Protein 3114BLAST_EFTS_PORGI Elongation factor Ts OS=Porphyromonas gingivalis (strain ATCC BAA-308 / W83) GN=tsf PE=3 SV=1_Q7MX40	1	1	0	1	1	0	0	0	0	0	0	0	0	0	0	1	0	0	0	0	0	0	0	0	0	0	0	0	0	0	0	0	0	0	0	0	0	0	0	0	0	0	0	0	0
				Meta-Protein 1752BLAST_FLA_BACHD Flagellin OS=Bacillus halodurans (strain ATCC BAA-125 / DSM 18197 / FERM 7344 / JCM 9153 / C-125) GN=hag PE=1 SV=1_Q05203	0	0	0	0	0	0	0	0	0	0	0	0	0	0	0	0	0	0	1	0	0	0	0	0	0	0	0	0	0	0	0	0	0	0	0	0	0	0	0	0	0	0	0	0	0
				Meta-Protein 4125Metagenome unknown	0	0	0	0	0	0	0	0	0	0	0	0	1	0	0	2	0	0	0	0	0	0	0	0	0	0	0	0	0	0	0	0	0	0	0	0	0	0	0	0	0	0	0	0	0
				Meta-Protein 4787LAC_PIG Ig lambda chain C region OS=Sus scrofa PE=1 SV=1	0	0	0	0	0	0	0	0	0	0	0	0	0	0	0	0	0	0	0	0	0	0	0	0	2	0	0	0	0	0	0	0	0	0	0	0	0	0	0	0	0	0	0	0	0
				Meta-Protein 81BLAST_YBUB_BACCI Uncharacterized protein in butB 5region (Fragment) OS=Bacillus circulans PE=4 SV=1_P49324	180	166	128	114	95	57	79	60	42	14	5	9	26	20	14	98	32	34	0	0	0	0	0	0	0	0	0	0	0	0	0	0	0	0	0	0	0	0	0	0	0	0	0	0	0
				Meta-Protein 4789TNNI2_RABIT Troponin I; fast skeletal muscle OS=Oryctolagus cuniculus GN=TNNI2 PE=1 SV=3	0	0	0	0	0	0	0	0	0	0	0	0	0	0	0	0	0	0	0	0	0	0	0	0	1	0	0	0	0	0	0	0	0	0	0	0	0	0	0	0	0	0	0	0	0
				Meta-Protein 249BLAST_ANCA_CLOTH Cellulosome-anchoring protein OS=Clostridium thermocellum (strain ATCC 27405 / DSM 1237 / NBRC 103400 / NCIMB 10682 / NRRL B-4536 / VPI 7372) GN=ancA PE=1 SV=1_Q06848	65	71	69	65	57	26	68	83	66	4	3	1	9	7	9	9	6	8	0	0	0	0	0	0	0	0	0	0	0	0	0	0	0	0	0	0	0	0	0	0	0	0	0	0	0
				Meta-Protein 3722BLAST_ILVB_BACSU Acetolactate synthase large subunit OS=Bacillus subtilis (strain 168) GN=ilvB PE=1 SV=4_P37251	0	0	0	3	0	3	0	0	0	0	0	0	0	0	0	0	0	0	0	0	0	0	0	0	0	0	0	0	0	0	0	0	0	0	0	0	0	0	0	0	0	0	0	0	0
				Meta-Protein 5177BLAST_EXAA_PSEAE Quinoprotein ethanol dehydrogenase OS=Pseudomonas aeruginosa (strain ATCC 15692 / DSM 22644 / CIP 104116 / JCM 14847 / LMG 12228 / 1C / PRS 101 / PAO1) GN=exaA PE=1 SV=1_Q9Z4J7	0	0	0	0	0	0	0	0	0	0	0	0	0	0	0	0	0	0	0	0	0	0	0	0	0	0	0	0	0	0	0	0	0	0	0	0	0	0	0	0	0	0	0	0	0
				Meta-Protein 1230BLAST_Y131_HAEIN Uncharacterized protein HI_0131 OS=Haemophilus influenzae (strain ATCC 51907 / DSM 11121 / KW20 / Rd) GN=HI_0131 PE=1 SV=1_P43951	0	0	0	0	0	0	0	0	0	0	0	0	0	0	0	3	0	0	0	0	0	0	0	0	0	0	0	0	0	0	0	0	0	0	0	0	0	0	0	0	0	0	0	0	0
				Meta-Protein 1329BLAST_TPIS_BACV8 Triosephosphate isomerase OS=Bacteroides vulgatus (strain ATCC 8482 / DSM 1447 / JCM 5826 / NBRC 14291 / NCTC 11154) GN=tpiA PE=3 SV=1_A6KXL2	0	0	0	0	0	0	0	0	0	0	0	0	0	0	0	0	0	0	20	13	24	36	26	16	0	1	2	3	0	7	4	6	8	0	0	0	0	0	0	0	0	0	0	0	0
				Meta-Protein 4317Metagenome Unknown	0	0	0	0	0	0	0	0	0	0	0	0	0	0	0	0	0	0	4	1	0	0	0	2	0	0	0	0	0	0	0	0	0	0	0	0	0	0	0	0	0	0	0	0	0
				Meta-Protein 3885BLAST_ACDS_CLOAB Acyl-CoA dehydrogenase; short-chain specific OS=Clostridium acetobutylicum (strain ATCC 824 / DSM 792 / JCM 1419 / LMG 5710 / VKM B-1787) GN=bcd PE=1 SV=1_P52042	0	0	0	0	0	1	0	0	1	0	0	0	0	0	0	0	0	0	0	0	0	0	0	0	0	0	0	0	0	0	0	0	0	0	0	0	0	0	0	0	0	0	0	0	0
				Meta-Protein 3213Metagenome unknown	1	0	0	0	0	0	0	0	0	0	0	0	0	0	0	0	0	0	0	0	0	0	0	0	0	0	0	0	0	0	0	0	0	0	0	0	0	0	0	0	0	0	0	0	0
				Meta-Protein 1254BLAST_Y1459_PYRHO Putative sugar kinase PH1459 OS=Pyrococcus horikoshii (strain ATCC 700860 / DSM 12428 / JCM 9974 / NBRC 100139 / OT-3) GN=PH1459 PE=1 SV=1_O59128	0	0	0	0	0	0	0	0	0	0	0	0	0	0	0	1	0	0	0	0	0	0	0	0	0	0	0	0	0	0	0	0	0	0	0	0	0	0	0	0	0	0	0	0	0
				Meta-Protein 1298S10A8_HUMAN Protein S100-A8 OS=Homo sapiens GN=S100A8 PE=1 SV=1	0	0	0	0	0	0	0	0	0	0	0	0	0	0	0	0	0	2	5	6	0	2	0	2	9	6	7	2	1	0	1	0	0	3	3	3	0	0	0	0	0	0	0	0	0
				Meta-Protein 1787BLAST_PPDK_CLOSY Pyruvate; phosphate dikinase OS=Clostridium symbiosum GN=ppdK PE=1 SV=5_P22983	0	0	0	0	0	0	0	0	0	0	0	0	0	0	0	0	0	0	2	0	0	2	0	0	1	0	0	0	0	1	0	1	0	1	0	0	0	0	0	0	0	0	0	0	0
				Meta-Protein 4013Metagenome unknown	0	0	0	0	0	0	4	0	0	0	0	0	0	0	0	0	0	0	0	0	0	0	0	0	0	0	0	0	0	0	0	0	0	0	0	0	0	0	0	0	0	0	0	0	0
				Meta-Protein 427BLAST_HNDA_DESFR NADP-reducing hydrogenase subunit HndA OS=Desulfovibrio fructosivorans GN=hndA PE=1 SV=1_Q46505	1	2	1	3	3	2	2	2	2	0	1	1	2	0	1	2	2	1	0	0	0	0	0	0	0	0	0	0	0	0	0	0	0	0	0	0	0	0	0	0	0	0	0	0	0
				Meta-Protein 556BLAST_ADH2_ECOLI Probable alcohol dehydrogenase OS=Escherichia coli (strain K12) GN=yiaY PE=3 SV=4_P37686	4	4	4	18	9	12	17	12	9	3	2	1	4	4	5	3	2	2	0	0	0	0	0	0	0	0	0	0	0	0	0	0	0	0	0	0	0	0	0	0	0	0	0	0	0
				Meta-Protein 3199BLAST_VITH4_ARATH Vacuolar iron transporter homolog 4 OS=Arabidopsis thaliana GN=At3g43660 PE=2 SV=1_Q9M2C0	1	0	0	0	0	0	0	0	0	0	0	0	0	0	0	0	0	0	0	0	0	0	0	0	0	0	0	0	0	0	0	0	0	0	0	0	0	0	0	0	0	0	0	0	0
				Meta-Protein 4614Metagenome Unknown	0	0	0	0	0	0	0	0	0	0	0	0	0	0	0	0	0	0	0	0	0	1	0	0	0	0	0	0	0	0	0	0	0	0	0	0	0	0	0	0	0	0	0	0	0
				Meta-Protein 3121BLAST_KCE_FUSNN 3-keto-5-aminohexanoate cleavage enzyme OS=Fusobacterium nucleatum subsp. nucleatum (strain ATCC 25586 / CIP 101130 / JCM 8532 / LMG 13131) GN=kce PE=1 SV=1_Q8RHX2	2	3	2	0	0	0	0	0	0	0	0	0	0	0	0	0	0	0	0	0	0	0	0	0	0	0	0	0	0	0	0	0	0	0	0	0	0	0	0	0	0	0	0	0	0
				Meta-Protein 528BLAST_BCD1_SYNWW Butyryl-CoA dehydrogenase Swol_1933 OS=Syntrophomonas wolfei subsp. wolfei (strain DSM 2245B / Goettingen) GN=Swol_1933 PE=1 SV=1_Q0AVM4	1	1	1	0	0	0	0	0	0	0	0	0	0	0	0	0	0	0	0	0	0	0	0	0	0	0	0	0	0	0	0	0	0	0	0	0	0	0	0	0	0	0	0	0	0
				Meta-Protein 2037BLAST_RL10_GRAFK 50S ribosomal protein L10 OS=Gramella forsetii (strain KT0803) GN=rplJ PE=3 SV=1_A0M3Z1	0	0	0	0	0	0	0	0	0	0	0	0	0	0	0	0	0	0	0	0	1	0	0	0	6	4	4	0	0	0	0	0	0	2	1	1	0	0	0	0	0	0	0	0	0
				Meta-Protein 2834BLAST_POTD_SALTI Spermidine/putrescine-binding periplasmic protein OS=Salmonella typhi GN=potD PE=3 SV=1_P0A2C8	6	7	6	1	0	0	0	0	0	0	0	0	0	0	0	5	2	3	0	0	0	0	0	0	0	0	0	0	0	0	0	0	0	0	0	0	0	0	0	0	0	0	0	0	0
				Meta-Protein 4868BLAST_RS11_LACP7 30S ribosomal protein S11 OS=Lachnoclostridium phytofermentans (strain ATCC 700394 / DSM 18823 / ISDg) GN=rpsK PE=3 SV=1_A9KJG8	0	0	0	0	0	0	0	0	0	0	0	0	0	0	0	0	0	0	0	0	0	0	0	0	1	0	0	0	0	0	0	0	0	0	0	0	0	0	0	0	0	0	0	0	0
				Meta-Protein 2522BLAST_RL5_DESRM 50S ribosomal protein L5 OS=Desulfotomaculum reducens (strain MI-1) GN=rplE PE=3 SV=1_A4J123	0	0	0	0	0	0	0	0	0	0	0	0	0	0	0	0	0	0	0	0	0	0	0	0	0	0	0	1	0	1	0	0	0	1	0	0	0	0	0	0	0	0	0	0	0
				Meta-Protein 1208RS11_CLOK5 30S ribosomal protein S11 OS=Clostridium kluyveri (strain ATCC 8527 / DSM 555 / NCIMB 10680) GN=rpsK PE=3 SV=1	0	0	0	0	0	0	0	0	0	0	0	0	0	0	0	1	1	2	0	0	0	0	0	0	0	0	0	0	0	0	0	0	0	0	0	0	0	0	0	0	0	0	0	0	0
				Meta-Protein 687BLAST_CAPSD_BPHK7 Major capsid protein OS=Enterobacteria phage HK97 GN=5 PE=1 SV=1_P49861	1	0	0	0	0	0	0	0	0	0	0	0	0	0	0	0	0	0	0	0	0	0	0	0	0	0	0	0	0	0	0	0	0	0	0	0	0	0	0	0	0	0	0	0	0
				Meta-Protein 4242BLAST_NIFJ_ENTAG Pyruvate-flavodoxin oxidoreductase OS=Enterobacter agglomerans GN=nifJ PE=3 SV=3_P19543	0	0	0	0	0	0	0	0	0	0	0	0	0	0	0	1	0	0	0	0	0	0	0	0	0	0	0	0	0	0	0	0	0	0	0	0	0	0	0	0	0	0	0	0	0
				Meta-Protein 459PSBA_GRATL Photosystem II protein D1 OS=Gracilaria tenuistipitata var. liui GN=psbA PE=3 SV=1	3	3	3	3	4	3	3	4	4	3	2	3	2	3	2	4	2	2	0	0	0	0	0	0	0	0	0	0	0	0	0	0	0	0	0	0	0	0	0	0	0	0	0	0	0
				Meta-Protein 1201Metagenome unknown	0	0	0	0	0	0	0	0	0	0	0	0	0	0	0	1	1	1	0	0	0	0	0	0	0	0	0	0	0	0	0	0	0	0	0	0	0	0	0	0	0	0	0	0	0
				Meta-Protein 1401BLAST_PFLB_STAAW Formate acetyltransferase OS=Staphylococcus aureus (strain MW2) GN=pflB PE=3 SV=1_Q7A1W9	0	0	0	0	0	0	0	0	0	0	0	0	0	0	0	0	0	0	4	4	5	18	8	8	0	0	0	0	0	0	0	0	0	0	0	0	0	0	0	0	0	0	0	0	0
				Meta-Protein 4372BLAST_MCE_PYRHO Methylmalonyl-CoA epimerase OS=Pyrococcus horikoshii (strain ATCC 700860 / DSM 12428 / JCM 9974 / NBRC 100139 / OT-3) GN=PH0272 PE=1 SV=1_O58010	0	0	0	0	0	0	0	0	0	0	0	0	0	0	0	0	0	0	3	1	0	0	0	1	3	0	1	0	0	0	0	0	0	0	0	0	0	0	0	0	0	0	0	0	0
				Meta-Protein 4327BLAST_NPL11_CAEEL Neprilysin-11 OS=Caenorhabditis elegans GN=nep-11 PE=1 SV=2_O16796	0	0	0	0	0	0	0	0	0	0	0	0	0	0	0	0	0	0	3	0	0	0	0	1	0	0	0	2	0	0	0	0	0	0	0	0	0	0	0	0	0	0	0	0	0
				Meta-Protein 817BLAST_UXAC_BACTN Uronate isomerase OS=Bacteroides thetaiotaomicron (strain ATCC 29148 / DSM 2079 / NCTC 10582 / E50 / VPI-5482) GN=uxaC PE=3 SV=2_Q8A9J2	0	1	0	0	0	0	0	0	0	0	0	0	0	0	0	0	0	0	0	0	0	0	0	0	0	0	0	0	0	0	0	0	0	0	0	0	0	0	0	0	0	0	0	0	0
				Meta-Protein 968BLAST_Y3859_BRUME Putative ABC transporter peptide-binding protein BMEII0859 OS=Brucella melitensis biotype 1 (strain 16M / ATCC 23456 / NCTC 10094) GN=BMEII0859 PE=3 SV=2_Q8YBP0	0	0	0	1	0	2	1	0	1	1	0	0	0	1	1	1	0	1	0	0	0	0	0	0	0	0	0	0	0	0	0	0	0	0	0	0	0	0	0	0	0	0	0	0	0
				Meta-Protein 3163BLAST_TNAA_CLOTE Tryptophanase OS=Clostridium tetani (strain Massachusetts / E88) GN=tnaA PE=3 SV=1_Q894M8	4	4	3	3	1	0	0	0	0	0	0	0	0	0	0	1	0	0	0	0	0	0	0	0	0	0	0	0	0	0	0	0	0	0	0	0	0	0	0	0	0	0	0	0	0
				Meta-Protein 2714BLAST_RS4_AZOSB 30S ribosomal protein S4 OS=Azoarcus sp. (strain BH72) GN=rpsD PE=3 SV=1_A1KB02	0	0	0	0	0	0	0	0	0	0	0	0	0	0	0	0	0	0	0	0	0	0	0	0	0	0	0	0	0	0	0	0	0	0	0	0	0	0	0	0	0	0	0	0	0
				Meta-Protein 2908Metagenome unknown	4	4	3	0	0	0	0	0	0	0	0	0	0	0	0	0	0	0	0	0	0	0	0	0	0	0	0	0	0	0	0	0	0	0	0	0	0	0	0	0	0	0	0	0	0
				Meta-Protein 1507BLAST_ARAA_BACV8 L-arabinose isomerase OS=Bacteroides vulgatus (strain ATCC 8482 / DSM 1447 / JCM 5826 / NBRC 14291 / NCTC 11154) GN=araA PE=3 SV=1_A6L2R5	0	0	0	0	0	0	0	0	0	0	0	0	0	0	0	0	0	0	4	3	5	11	5	4	0	0	1	1	0	0	0	0	1	0	0	0	0	0	0	0	0	0	0	0	0
				Meta-Protein 4981CHIT_CARPA Endochitinase OS=Carica papaya PE=1 SV=1	0	0	0	0	0	0	0	0	0	0	0	0	0	0	0	0	0	0	0	0	0	0	0	0	0	0	0	0	0	0	2	0	0	0	0	0	0	0	0	0	0	0	0	0	0
				Meta-Protein 576BLAST_UGND_PSEAE UDP-N-acetyl-D-glucosamine 6-dehydrogenase OS=Pseudomonas aeruginosa (strain ATCC 15692 / DSM 22644 / CIP 104116 / JCM 14847 / LMG 12228 / 1C / PRS 101 / PAO1) GN=wbpA PE=1 SV=1_G3XD94	1	0	0	0	0	0	0	0	0	0	0	0	0	0	0	0	0	0	0	0	0	0	0	0	0	0	0	0	0	0	0	0	0	0	0	0	0	0	0	0	0	0	0	0	0
				Meta-Protein 2520BLAST_HBD_CLOAB 3-hydroxybutyryl-CoA dehydrogenase OS=Clostridium acetobutylicum (strain ATCC 824 / DSM 792 / JCM 1419 / LMG 5710 / VKM B-1787) GN=hbd PE=1 SV=2_P52041	0	0	0	0	0	0	0	0	0	0	0	0	0	0	0	0	0	0	0	0	0	0	0	0	0	0	0	1	0	0	0	0	0	0	0	0	0	0	0	0	0	0	0	0	0
				Meta-Protein 2573BLAST_DPO3X_MYCPN DNA polymerase III subunit gamma/tau OS=Mycoplasma pneumoniae (strain ATCC 29342 / M129) GN=dnaX PE=3 SV=1_P75177	0	0	0	0	0	0	0	0	0	0	0	0	0	0	0	0	0	0	0	0	0	0	0	0	0	0	0	0	0	0	0	0	0	1	0	0	0	0	0	0	0	0	0	0	0
				Meta-Protein 2705BLAST_LIVJ_SALTY Leu/Ile/Val/Thr-binding protein OS=Salmonella typhimurium (strain LT2 / SGSC1412 / ATCC 700720) GN=livJ PE=1 SV=1_P17215	0	0	0	0	0	0	0	0	0	0	0	0	0	0	0	0	0	0	0	0	0	0	0	0	0	0	0	0	0	0	0	0	0	0	0	0	0	0	0	0	0	0	0	0	0
				Meta-Protein 1176BLAST_OMPA_BORAV Outer membrane protein A OS=Bordetella avium GN=ompA PE=3 SV=1_Q05146	0	0	0	0	0	0	0	0	0	1	0	1	3	2	2	5	6	5	0	0	0	0	0	0	0	0	0	0	0	0	0	0	0	0	0	0	0	0	0	0	0	0	0	0	0
				Meta-Protein 867BLAST_KPYK_LEIBR Pyruvate kinase (Fragment) OS=Leishmania braziliensis PE=2 SV=1_Q04668	0	0	1	0	0	0	0	0	0	0	0	0	0	0	0	0	0	0	0	0	0	0	0	0	0	0	0	0	0	0	0	0	0	0	0	0	0	0	0	0	0	0	0	0	0
				Meta-Protein 3979BLAST_RUBY2_CLOAB Rubrerythrin-2 OS=Clostridium acetobutylicum (strain ATCC 824 / DSM 792 / JCM 1419 / LMG 5710 / VKM B-1787) GN=rbr2 PE=2 SV=1_Q97ET8	0	0	0	0	0	0	1	0	0	0	0	0	0	0	0	0	0	0	0	0	0	0	0	0	0	0	0	0	0	0	0	0	0	0	0	0	0	0	0	0	0	0	0	0	0
				Meta-Protein 4638BLAST_ACP_BACV8 Acyl carrier protein OS=Bacteroides vulgatus (strain ATCC 8482 / DSM 1447 / JCM 5826 / NBRC 14291 / NCTC 11154) GN=acpP PE=3 SV=1_A6KZ78	0	0	0	0	0	0	0	0	0	0	0	0	0	0	0	0	0	0	0	0	0	3	3	0	0	0	0	0	0	0	0	0	0	0	0	0	0	0	0	0	0	0	0	0	0
				Meta-Protein 4705BLAST_TIG_LEPIC Trigger factor OS=Leptospira interrogans serogroup Icterohaemorrhagiae serovar copenhageni (strain Fiocruz L1-130) GN=tig PE=3 SV=1_Q72SG7	0	0	0	0	0	0	0	0	0	0	0	0	0	0	0	0	0	0	0	0	0	1	0	0	0	0	0	0	0	0	0	0	0	0	0	0	0	0	0	0	0	0	0	0	0
				Meta-Protein 4170PUB57_ARATH U-box domain-containing protein 57 OS=Arabidopsis thaliana GN=PUB57 PE=2 SV=2	0	0	0	0	0	0	0	0	0	0	0	0	0	0	0	1	0	0	0	0	0	0	0	0	0	0	0	0	0	0	0	0	0	0	0	0	0	0	0	0	0	0	0	0	0
				Meta-Protein 2305Metagenome Unknown	0	0	0	0	0	0	0	0	0	0	0	0	0	0	0	0	0	0	0	0	0	0	0	0	6	8	5	0	0	0	0	0	0	0	0	0	0	0	0	0	0	0	0	0	0
				Meta-Protein 2492BLAST_PRDB_ACESD D-proline reductase subunit gamma OS=Acetoanaerobium sticklandii (strain ATCC 12662 / DSM 519 / JCM 1433 / NCIMB 10654) GN=prdB PE=1 SV=3_Q9Z4Q7	0	0	0	0	0	0	0	0	0	0	0	0	0	0	0	0	0	0	0	0	0	0	0	0	0	2	0	0	0	0	0	0	0	0	0	0	0	0	0	0	0	0	0	0	0
				Meta-Protein 4688BLAST_G3P_CORGL Glyceraldehyde-3-phosphate dehydrogenase OS=Corynebacterium glutamicum (strain ATCC 13032 / DSM 20300 / JCM 1318 / LMG 3730 / NCIMB 10025) GN=gap PE=3 SV=2_Q01651	0	0	0	0	0	0	0	0	0	0	0	0	0	0	0	0	0	0	0	0	0	1	1	0	1	0	0	0	0	0	0	0	0	0	0	0	0	0	0	0	0	0	0	0	0
				Meta-Protein 4113BLAST_THIE_PELTS Thiamine-phosphate synthase OS=Pelotomaculum thermopropionicum (strain DSM 13744 / JCM 10971 / SI) GN=thiE PE=3 SV=1_A5D4K4	0	0	0	0	0	0	0	0	0	1	0	0	0	0	0	0	0	0	0	0	0	0	0	0	0	0	0	0	0	0	0	0	0	0	0	0	0	0	0	0	0	0	0	0	0
				Meta-Protein 1987BLAST_SKP_PHOLU Chaperone protein Skp OS=Photorhabdus luminescens GN=skp PE=3 SV=1_Q9S340	0	0	0	0	0	0	0	0	0	0	0	0	0	0	0	0	0	0	0	0	1	0	0	0	0	0	0	0	0	0	0	0	0	0	0	0	0	0	0	0	0	0	0	0	0
				Meta-Protein 1355BLAST_PHSG_AQUAE Glycogen phosphorylase OS=Aquifex aeolicus (strain VF5) GN=glgP PE=3 SV=1_O66932	0	0	0	0	0	0	0	0	0	0	0	0	0	0	0	0	0	0	7	5	17	27	16	8	3	0	1	0	0	0	0	0	2	0	0	0	0	0	0	0	0	0	0	0	0
				Meta-Protein 5001BLAST_SLAP2_THET8 S-layer protein OS=Thermus thermophilus (strain HB8 / ATCC 27634 / DSM 579) GN=slpA PE=3 SV=1_P35830	0	0	0	0	0	0	0	0	0	0	0	0	0	0	0	0	0	0	0	0	0	0	0	0	0	0	0	0	0	0	0	0	0	2	2	0	0	0	0	0	0	0	0	0	0
				Meta-Protein 5098BLAST_FLAB_LEPIN Flagellar filament 35 kDa core protein OS=Leptospira interrogans serogroup Icterohaemorrhagiae serovar Lai (strain 56601) GN=flaB PE=1 SV=2_O51941	0	0	0	0	0	0	0	0	0	0	0	0	0	0	0	0	0	0	0	0	0	0	0	0	0	0	0	0	0	0	0	0	0	0	0	0	0	0	0	0	0	0	0	0	0
				Meta-Protein 352BLAST_FADE_BACSU Probable acyl-CoA dehydrogenase OS=Bacillus subtilis (strain 168) GN=fadE PE=2 SV=1_O32176	25	21	19	3	1	0	1	0	0	0	0	0	0	0	0	9	5	4	0	0	0	0	0	0	0	0	0	0	0	0	0	0	0	0	0	0	0	0	0	0	0	0	0	0	0
				Meta-Protein 2149BLAST_MDHC_ORYSJ Malate dehydrogenase; cytoplasmic OS=Oryza sativa subsp. japonica GN=Os10g0478200 PE=1 SV=3_Q7XDC8	0	0	0	0	0	0	0	0	0	0	0	0	0	0	0	0	0	0	0	0	0	1	0	0	0	0	0	0	0	0	0	0	0	0	0	0	0	0	0	0	0	0	0	0	0
				Meta-Protein 3342Metagenome unknown	0	1	0	0	0	0	0	0	0	0	0	0	0	0	0	0	0	0	0	0	0	0	0	0	0	0	0	0	0	0	0	0	0	0	0	0	0	0	0	0	0	0	0	0	0
				Meta-Protein 2697BLAST_EFTU_GEMAT Elongation factor Tu OS=Gemmatimonas aurantiaca (strain T-27 / DSM 14586 / JCM 11422 / NBRC 100505) GN=tuf PE=3 SV=1_C1A6Q3	0	0	0	0	0	0	0	0	0	0	0	0	0	0	0	0	0	0	0	0	0	0	0	0	0	0	0	0	0	0	0	0	0	0	0	0	0	0	0	0	0	0	0	0	0
				Meta-Protein 1461Metagenome Unknown	0	0	0	0	0	0	0	0	0	0	0	0	0	0	0	0	0	0	4	3	0	0	0	3	0	0	0	1	0	0	0	0	0	0	0	0	0	0	0	0	0	0	0	0	0
				Meta-Protein 1904BLAST_CATV_NPVBS Viral cathepsin OS=Buzura suppressaria nuclear polyhedrosis virus GN=VCATH PE=3 SV=1_Q9YWK4	0	0	0	0	0	0	0	0	0	0	0	0	0	0	0	0	0	0	0	0	3	2	2	0	0	0	0	0	0	0	0	0	0	0	0	0	0	0	0	0	0	0	0	0	0
				Meta-Protein 2166BLAST_RL17_BACV8 50S ribosomal protein L17 OS=Bacteroides vulgatus (strain ATCC 8482 / DSM 1447 / JCM 5826 / NBRC 14291 / NCTC 11154) GN=rplQ PE=3 SV=1_A6KYG9	0	0	0	0	0	0	0	0	0	0	0	0	0	0	0	0	0	0	0	0	0	3	0	0	0	0	0	0	0	0	0	0	0	0	0	0	0	0	0	0	0	0	0	0	0
				Meta-Protein 3576BLAST_MRP4_STRPY Fibrinogen- and Ig-binding protein OS=Streptococcus pyogenes GN=mrp4 PE=3 SV=1_P30141	0	0	0	1	2	5	2	0	0	0	0	0	0	0	0	0	0	0	0	0	0	0	0	0	0	0	0	0	0	0	0	0	0	0	0	0	0	0	0	0	0	0	0	0	0
				Meta-Protein 844BLAST_SUSA_BACTN Neopullulanase SusA OS=Bacteroides thetaiotaomicron (strain ATCC 29148 / DSM 2079 / NCTC 10582 / E50 / VPI-5482) GN=susA PE=3 SV=1_Q8A1G0	0	1	0	0	0	0	0	0	0	0	0	0	0	0	0	0	0	0	0	0	0	0	0	0	0	0	0	0	0	0	0	0	0	0	0	0	0	0	0	0	0	0	0	0	0
				Meta-Protein 3529Metagenome unknown	0	0	1	1	2	0	0	0	0	0	0	0	0	0	0	0	0	0	0	0	0	0	0	0	0	0	0	0	0	0	0	0	0	0	0	0	0	0	0	0	0	0	0	0	0
				Meta-Protein 4111Metagenome unknown	0	0	0	0	0	0	0	0	0	1	1	0	0	0	0	1	0	0	0	0	0	0	0	0	0	0	0	0	0	0	0	0	0	0	0	0	0	0	0	0	0	0	0	0	0
				Meta-Protein 1400BLAST_ETFA_CLOPR Acryloyl-CoA reductase electron transfer subunit beta OS=Clostridium propionicum GN=acrA PE=1 SV=1_G3KIM6	0	0	0	0	0	0	0	0	0	0	0	0	0	0	0	0	0	0	1	0	0	2	0	0	3	3	0	0	0	0	0	0	0	1	0	0	0	0	0	0	0	0	0	0	0
				Meta-Protein 1972BLAST_RS15_BACFN 30S ribosomal protein S15 OS=Bacteroides fragilis (strain ATCC 25285 / DSM 2151 / JCM 11019 / NCTC 9343) GN=rpsO PE=3 SV=1_Q5L7M0	0	0	0	0	0	0	0	0	0	0	0	0	0	0	0	0	0	0	0	0	2	2	3	0	0	0	0	0	0	0	3	2	0	0	0	0	0	0	0	0	0	0	0	0	0
				Meta-Protein 5051NDK_NEUCR Nucleoside diphosphate kinase OS=Neurospora crassa (strain ATCC 24698 / 74-OR23-1A / CBS 708.71 / DSM 1257 / FGSC 987) GN=ndk-1 PE=2 SV=2	0	0	0	0	0	0	0	0	0	0	0	0	0	0	0	0	0	0	0	0	0	0	0	0	0	0	0	0	0	0	0	0	0	0	0	0	0	0	0	2	1	1	0	0	0
				Meta-Protein 1340BLAST_MDH_AGRRK Malate dehydrogenase OS=Agrobacterium radiobacter (strain K84 / ATCC BAA-868) GN=mdh PE=3 SV=1_B9JCF5	0	0	0	0	0	0	0	0	0	0	0	0	0	0	0	0	0	0	7	5	0	0	0	3	2	1	1	1	0	2	0	0	0	1	0	3	0	0	0	0	0	0	0	0	0
				Meta-Protein 3356Metagenome unknown	0	2	1	3	3	0	1	1	2	0	0	0	0	0	0	0	0	0	0	0	0	0	0	0	0	0	0	0	0	0	0	0	0	0	0	0	0	0	0	0	0	0	0	0	0
				Meta-Protein 3336Metagenome unknown	0	1	0	0	0	0	0	0	0	0	0	0	0	0	0	0	0	0	0	0	0	0	0	0	0	0	0	0	0	0	0	0	0	0	0	0	0	0	0	0	0	0	0	0	0
				Meta-Protein 3318BLAST_YFIH_BACSU Uncharacterized protein YfiH OS=Bacillus subtilis (strain 168) GN=yfiH PE=4 SV=2_P54724	0	1	0	0	0	0	0	0	0	0	0	0	0	0	0	0	0	0	0	0	0	0	0	0	0	0	0	0	0	0	0	0	0	0	0	0	0	0	0	0	0	0	0	0	0
				Meta-Protein 2084BLAST_XYLB_STRRU Xylulose kinase OS=Streptomyces rubiginosus GN=xylB PE=3 SV=1_P27156	0	0	0	0	0	0	0	0	0	0	0	0	0	0	0	0	0	0	0	0	0	1	0	0	0	0	0	0	0	0	0	0	0	0	0	0	0	0	0	0	0	0	0	0	0
				Meta-Protein 4757Metagenome Unknown	0	0	0	0	0	0	0	0	0	0	0	0	0	0	0	0	0	0	0	0	0	0	0	1	0	0	0	0	0	0	0	0	0	0	0	0	0	0	0	0	0	0	0	0	0
				Meta-Protein 2813BLAST_THLA_SYNWW Acetyl-CoA acetyltransferase OS=Syntrophomonas wolfei subsp. wolfei (strain DSM 2245B / Goettingen) GN=Swol_1934 PE=1 SV=1_Q0AVM3	4	3	5	1	0	0	1	1	0	0	0	0	0	0	0	3	1	1	0	0	0	0	0	0	0	0	0	0	0	0	0	0	0	0	0	0	0	0	0	0	0	0	0	0	0
				Meta-Protein 453Metagenome unknown	9	8	8	12	11	8	8	4	4	0	0	0	1	0	0	2	0	0	0	0	0	0	0	0	0	0	0	0	0	0	0	0	0	0	0	0	0	0	0	0	0	0	0	0	0
				Meta-Protein 2945SDCG8_DANRE Serologically defined colon cancer antigen 8 homolog OS=Danio rerio GN=Sdccag8 PE=3 SV=2	1	0	0	0	0	0	0	0	0	0	0	0	0	0	0	0	0	0	0	0	0	0	0	0	0	0	0	0	0	0	0	0	0	0	0	0	0	0	0	0	0	0	0	0	0
				Meta-Protein 1935BLAST_INO1_MAIZE Inositol-3-phosphate synthase OS=Zea mays PE=2 SV=2_Q9FPK7	0	0	0	0	0	0	0	0	0	0	0	0	0	0	0	0	0	0	0	0	1	2	2	0	2	0	3	0	0	0	0	0	0	0	0	0	0	0	0	0	0	0	0	0	0
				Meta-Protein 2094BLAST_IABF_BACOV Intracellular exo-alpha-L-arabinofuranosidase OS=Bacteroides ovatus GN=asdII PE=3 SV=1_Q59219	0	0	0	0	0	0	0	0	0	0	0	0	0	0	0	0	0	0	0	0	0	1	0	0	0	0	0	0	0	0	0	0	0	0	0	0	0	0	0	0	0	0	0	0	0
				Meta-Protein 472BLAST_RRF_BACSK Ribosome-recycling factor OS=Bacillus clausii (strain KSM-K16) GN=frr PE=3 SV=1_Q5WFT1	3	2	1	2	1	2	1	0	2	1	0	1	0	0	0	5	4	4	0	0	0	0	0	0	0	0	0	0	0	0	0	0	0	0	0	0	0	0	0	0	0	0	0	0	0
				Meta-Protein 190COFC_MYCLB 2-phospho-L-lactate guanylyltransferase OS=Mycobacterium leprae (strain Br4923) GN=cofC PE=3 SV=1	2	2	0	0	0	0	0	0	0	0	0	0	0	0	0	1	0	1	0	0	0	0	0	0	0	0	0	0	0	0	0	0	0	0	0	0	0	0	0	0	0	0	0	0	0
				Meta-Protein 1472BLAST_RS5_BACTN 30S ribosomal protein S5 OS=Bacteroides thetaiotaomicron (strain ATCC 29148 / DSM 2079 / NCTC 10582 / E50 / VPI-5482) GN=rpsE PE=3 SV=1_Q8A493	0	0	0	0	0	0	0	0	0	0	0	0	0	0	0	0	0	0	7	5	8	9	4	4	2	2	2	0	0	1	1	1	0	0	0	0	0	0	0	0	0	0	0	0	0
				Meta-Protein 1925Metagenome Unknown	0	0	0	0	0	0	0	0	0	0	0	0	0	0	0	0	0	0	0	0	2	4	3	0	0	0	0	0	0	0	0	0	1	0	0	0	0	0	0	0	0	0	0	0	0
				Meta-Protein 4002BLAST_YBDN_BACSU Uncharacterized protein YbdN OS=Bacillus subtilis (strain 168) GN=ybdN PE=3 SV=1_O31436	0	0	0	0	0	0	3	0	0	0	0	0	0	0	0	0	0	0	0	0	0	0	0	0	0	0	0	0	0	0	0	0	0	0	0	0	0	0	0	0	0	0	0	0	0
				Meta-Protein 3032BLAST_TIG_ANOFW Trigger factor OS=Anoxybacillus flavithermus (strain DSM 21510 / WK1) GN=tig PE=3 SV=1_B7GH24	1	1	1	0	0	0	0	1	0	0	0	0	0	0	0	0	0	0	0	0	0	0	0	0	0	0	0	0	0	0	0	0	0	0	0	0	0	0	0	0	0	0	0	0	0
				Meta-Protein 2183BLAST_MSMK_STRMU Multiple sugar-binding transport ATP-binding protein MsmK OS=Streptococcus mutans serotype c (strain ATCC 700610 / UA159) GN=msmK PE=3 SV=1_Q00752	0	0	0	0	0	0	0	0	0	0	0	0	0	0	0	0	0	0	0	0	0	0	1	0	0	0	0	0	0	0	0	0	0	0	0	0	0	0	0	0	0	0	0	0	0
				Meta-Protein 1123BLAST_LIPB_PORGI Octanoyltransferase OS=Porphyromonas gingivalis (strain ATCC BAA-308 / W83) GN=lipB PE=3 SV=1_Q7MUY1	0	0	0	0	0	0	1	0	0	0	0	0	0	0	0	0	0	0	0	0	0	0	0	0	0	0	0	0	0	0	0	0	0	0	0	0	0	0	0	0	0	0	0	0	0
				Meta-Protein 3802BLAST_FABF_BACSU 3-oxoacyl-[acyl-carrier-protein] synthase 2 OS=Bacillus subtilis (strain 168) GN=fabF PE=1 SV=1_O34340	0	0	0	0	1	1	0	0	0	0	0	0	0	0	0	0	0	0	0	0	0	0	0	0	0	0	0	0	0	0	0	0	0	0	0	0	0	0	0	0	0	0	0	0	0
				Meta-Protein 483BLAST_PORA_PYRAB Pyruvate synthase subunit PorA OS=Pyrococcus abyssi (strain GE5 / Orsay) GN=porA PE=4 SV=1_Q9UYZ4	2	3	1	0	0	0	1	1	0	0	0	0	0	0	0	0	0	0	0	0	0	0	0	0	0	0	0	0	0	0	0	0	0	0	0	0	0	0	0	0	0	0	0	0	0
				Meta-Protein 3046BLAST_FABZ_CLOTE 3-hydroxyacyl-[acyl-carrier-protein] dehydratase FabZ OS=Clostridium tetani (strain Massachusetts / E88) GN=fabZ PE=3 SV=1_Q899N7	2	3	2	0	0	0	0	0	0	0	0	0	0	0	0	4	2	2	0	0	0	0	0	0	0	0	0	0	0	0	0	0	0	0	0	0	0	0	0	0	0	0	0	0	0
				Meta-Protein 1596AT2A2_PIG Sarcoplasmic/endoplasmic reticulum calcium ATPase 2 OS=Sus scrofa GN=ATP2A2 PE=1 SV=1	0	0	0	0	0	0	0	0	0	0	0	0	0	0	0	0	0	0	3	2	0	0	0	3	7	1	6	0	0	0	0	0	0	2	0	3	0	0	0	0	0	0	0	0	0
				Meta-Protein 186BLAST_BRAC_PSEAE Leucine-; isoleucine-; valine-; threonine-; and alanine-binding protein OS=Pseudomonas aeruginosa (strain ATCC 15692 / DSM 22644 / CIP 104116 / JCM 14847 / LMG 12228 / 1C / PRS 101 / PAO1) GN=braC PE=1 SV=2_P21175	23	22	17	14	17	7	16	15	15	0	1	0	1	1	1	4	2	3	0	0	0	0	0	0	0	0	0	0	0	0	0	0	0	0	0	0	0	0	0	0	0	0	0	0	0
				Meta-Protein 769BLAST_YKOG_BACSU Uncharacterized transcriptional regulatory protein YkoG OS=Bacillus subtilis (strain 168) GN=ykoG PE=3 SV=1_O34903	1	1	1	0	0	0	0	0	0	0	0	0	0	0	0	2	0	0	0	0	0	0	0	0	0	0	0	0	0	0	0	0	0	0	0	0	0	0	0	0	0	0	0	0	0
				Meta-Protein 4797BLAST_HV333_HUMAN Immunoglobulin heavy variable 3-33 OS=Homo sapiens GN=IGHV3-33 PE=1 SV=2_P01772	0	0	0	0	0	0	0	0	0	0	0	0	0	0	0	0	0	0	0	0	0	0	0	0	1	0	0	0	0	0	0	0	0	0	0	0	0	0	0	0	0	0	0	0	0
				Meta-Protein 5186Metagenome unknown	0	0	0	0	0	0	0	0	0	0	0	0	0	0	0	0	0	0	0	0	0	0	0	0	0	0	0	0	0	0	0	0	0	0	0	0	0	0	0	0	0	0	0	0	0
				Meta-Protein 781BLAST_G1PDH_SULTO Glycerol-1-phosphate dehydrogenase [NAD(P)+] OS=Sulfolobus tokodaii (strain DSM 16993 / JCM 10545 / NBRC 100140 / 7) GN=egsA PE=3 SV=1_P58460	0	1	1	0	1	0	0	0	0	0	0	0	0	0	0	0	0	0	0	0	0	0	0	0	0	0	0	0	0	0	0	0	0	0	0	0	0	0	0	0	0	0	0	0	0
				Meta-Protein 2132Metagenome Unknown	0	0	0	0	0	0	0	0	0	0	0	0	0	0	0	0	0	0	0	0	0	2	0	0	0	0	0	0	0	0	0	0	0	0	0	0	0	0	0	0	0	0	0	0	0
				Meta-Protein 928BLAST_YFMS_BACSU Putative sensory transducer protein YfmS OS=Bacillus subtilis (strain 168) GN=yfmS PE=2 SV=1_O06477	0	0	0	1	0	0	0	1	0	0	0	0	0	0	0	0	0	0	0	0	0	0	0	0	0	0	0	0	0	0	0	0	0	0	0	0	0	0	0	0	0	0	0	0	0
				Meta-Protein 4884BLAST_RL25_THERP 50S ribosomal protein L25 OS=Thermomicrobium roseum (strain ATCC 27502 / DSM 5159 / P-2) GN=rplY PE=3 SV=1_B9L0T5	0	0	0	0	0	0	0	0	0	0	0	0	0	0	0	0	0	0	0	0	0	0	0	0	0	1	0	0	0	0	0	0	0	0	0	0	0	0	0	0	0	0	0	0	0
				Meta-Protein 4029BLAST_MALE_THELN Trehalose/maltose-binding protein MalE OS=Thermococcus litoralis (strain ATCC 51850 / DSM 5473 / JCM 8560 / NS-C) GN=malE PE=1 SV=2_Q7LYW7	0	0	0	0	0	0	1	0	0	0	0	0	0	0	0	0	0	0	0	0	0	0	0	0	0	0	0	0	0	0	0	0	0	0	0	0	0	0	0	0	0	0	0	0	0
				Meta-Protein 1433BLAST_FLIC_SALMU Flagellin OS=Salmonella muenchen GN=fliC PE=3 SV=2_P06177	0	0	0	0	0	0	0	0	0	0	0	0	0	0	0	0	0	0	1	0	0	0	0	0	0	0	0	0	0	0	0	0	0	0	0	0	0	0	0	0	0	0	0	0	0
				Meta-Protein 1159BLAST_EXBB_HAEIN Biopolymer transport protein ExbB OS=Haemophilus influenzae (strain ATCC 51907 / DSM 11121 / KW20 / Rd) GN=exbB PE=3 SV=1_P43008	0	0	0	0	0	0	0	1	0	1	1	0	1	1	1	1	2	1	0	0	0	0	0	0	0	0	0	0	0	0	0	0	0	0	0	0	0	0	0	0	0	0	0	0	0
				Meta-Protein 1435ENOA_HUMAN Alpha-enolase OS=Homo sapiens GN=ENO1 PE=1 SV=2	0	0	0	0	0	0	0	0	0	0	0	0	0	0	0	0	0	0	9	2	2	3	3	4	6	6	6	0	2	2	2	0	0	4	0	3	0	0	0	0	0	0	0	0	0
				Meta-Protein 20Metagenome unknown	2	0	0	0	0	0	0	0	0	0	0	0	0	0	0	0	0	0	0	0	0	0	0	0	0	0	0	0	0	0	0	0	0	0	0	0	0	0	0	0	0	0	0	0	0
				Meta-Protein 2713BLAST_CH601_ACIC1 60 kDa chaperonin 1 OS=Acidothermus cellulolyticus (strain ATCC 43068 / 11B) GN=groL1 PE=3 SV=1_A0LR17	0	0	0	0	0	0	0	0	0	0	0	0	0	0	0	0	0	0	0	0	0	0	0	0	0	0	0	0	0	0	0	0	0	0	0	0	0	0	0	0	0	0	0	0	0
				Meta-Protein 869ILVC_PSEU5 Ketol-acid reductoisomerase (NADP(+)) OS=Pseudomonas stutzeri (strain A1501) GN=ilvC PE=3 SV=1	0	0	1	0	0	0	0	0	0	0	0	0	0	0	0	0	0	0	0	0	0	0	0	0	0	0	0	0	0	0	0	0	0	0	0	0	0	0	0	0	0	0	0	0	0
				Meta-Protein 3965BLAST_CH60_AZOPC 60 kDa chaperonin OS=Azobacteroides pseudotrichonymphae genomovar. CFP2 GN=groL PE=3 SV=1_B6YQT0	0	0	0	0	0	1	0	0	0	0	0	0	0	0	0	0	0	0	0	0	0	0	0	0	0	0	0	0	0	0	0	0	0	0	0	0	0	0	0	0	0	0	0	0	0
				Meta-Protein 2566Metagenome Unknown	0	0	0	0	0	0	0	0	0	0	0	0	0	0	0	0	0	0	0	0	0	0	0	0	0	0	0	0	0	0	0	0	0	1	0	0	0	0	0	0	0	0	0	0	0
				Meta-Protein 2774BLAST_CHVE_AGRFC Multiple sugar-binding periplasmic receptor ChvE OS=Agrobacterium fabrum (strain C58 / ATCC 33970) GN=chvE PE=1 SV=2_P25548	5	1	2	3	3	0	1	0	2	0	0	0	0	0	0	0	0	0	0	0	0	0	0	0	0	0	0	0	0	0	0	0	0	0	0	0	0	0	0	0	0	0	0	0	0
				Meta-Protein 1973BLAST_GLGB1_ARATH 1;4-alpha-glucan-branching enzyme 2-1; chloroplastic/amyloplastic OS=Arabidopsis thaliana GN=SBE2.1 PE=1 SV=1_O23647	0	0	0	0	0	0	0	0	0	0	0	0	0	0	0	0	0	0	0	0	1	2	0	0	0	0	0	0	0	0	0	0	0	0	0	0	0	0	0	0	0	0	0	0	0
				Meta-Protein 456MTRB_METMA Tetrahydromethanopterin S-methyltransferase subunit B OS=Methanosarcina mazei (strain ATCC BAA-159 / DSM 3647 / Goe1 / Go1 / JCM 11833 / OCM 88) GN=mtrB PE=1 SV=4	3	2	3	5	4	6	0	1	0	0	0	0	0	0	0	2	0	0	0	0	0	0	0	0	0	0	0	0	0	0	0	0	0	0	0	0	0	0	0	0	0	0	0	0	0
				Meta-Protein 1164BLAST_CASC_ECOLI CRISPR system Cascade subunit CasC OS=Escherichia coli (strain K12) GN=casC PE=1 SV=1_Q46899	0	0	0	0	0	0	0	1	0	0	0	0	0	0	0	0	0	0	0	0	0	0	0	0	0	0	0	0	0	0	0	0	0	0	0	0	0	0	0	0	0	0	0	0	0
				Meta-Protein 1877BLAST_PYRF_THEPX Orotidine 5-phosphate decarboxylase OS=Thermoanaerobacter sp. (strain X514) GN=pyrF PE=3 SV=1_B0K2E7	0	0	0	0	0	0	0	0	0	0	0	0	0	0	0	0	0	0	0	0	1	1	0	0	0	0	0	0	0	0	0	0	0	0	0	0	0	0	0	0	0	0	0	0	0
				Meta-Protein 1795BLAST_SYN_BACTN Asparagine--tRNA ligase OS=Bacteroides thetaiotaomicron (strain ATCC 29148 / DSM 2079 / NCTC 10582 / E50 / VPI-5482) GN=asnS PE=3 SV=1_Q8A0Z8	0	0	0	0	0	0	0	0	0	0	0	0	0	0	0	0	0	0	0	3	0	1	0	0	0	0	0	0	0	0	0	0	0	0	0	0	0	0	0	0	0	0	0	0	0
				Meta-Protein 367BLAST_DGAL_SALTY D-galactose-binding periplasmic protein OS=Salmonella typhimurium (strain LT2 / SGSC1412 / ATCC 700720) GN=mglB PE=1 SV=2_P23905	3	0	1	4	4	5	0	0	0	0	0	0	0	0	0	0	1	0	0	0	0	0	0	0	0	0	0	0	0	0	0	0	0	0	0	0	0	0	0	0	0	0	0	0	0
				Meta-Protein 886NU1C_CRUWA NAD(P)H-quinone oxidoreductase subunit 1; chloroplastic OS=Crucihimalaya wallichii GN=ndhA PE=3 SV=1	0	0	1	2	2	0	2	2	1	0	0	0	0	0	0	0	0	0	0	0	0	0	0	0	0	0	0	0	0	0	0	0	0	0	0	0	0	0	0	0	0	0	0	0	0
				Meta-Protein 4365BLAST_PTHP_GEOSE Phosphocarrier protein HPr OS=Geobacillus stearothermophilus GN=ptsH PE=1 SV=1_P42013	0	0	0	0	0	0	0	0	0	0	0	0	0	0	0	0	0	0	2	0	0	0	0	1	0	0	0	0	0	0	0	0	0	0	0	0	0	0	0	0	0	0	0	0	0
				Meta-Protein 3406Metagenome unknown	0	1	0	0	0	0	0	0	0	0	0	0	0	0	0	0	0	0	0	0	0	0	0	0	0	0	0	0	0	0	0	0	0	0	0	0	0	0	0	0	0	0	0	0	0
				Meta-Protein 88BLAST_NIFJ_ENTAG Pyruvate-flavodoxin oxidoreductase OS=Enterobacter agglomerans GN=nifJ PE=3 SV=3_P19543	74	74	60	78	56	66	49	41	28	7	7	3	12	11	9	44	26	25	34	30	40	82	54	38	70	65	53	10	14	7	13	7	14	48	15	9	0	0	0	0	0	0	0	0	0
				Meta-Protein 3451BLAST_TDXH_METMA Peroxiredoxin OS=Methanosarcina mazei (strain ATCC BAA-159 / DSM 3647 / Goe1 / Go1 / JCM 11833 / OCM 88) GN=MM_0814 PE=3 SV=1_Q8PYP6	0	1	0	3	3	4	2	4	1	0	1	0	0	0	0	0	0	0	0	0	0	0	0	0	0	0	0	0	0	0	0	0	0	0	0	0	0	0	0	0	0	0	0	0	0
				Meta-Protein 2895Metagenome unknown	3	2	3	1	2	0	3	2	2	1	1	0	2	4	4	9	5	4	0	0	0	0	0	0	0	0	0	0	0	0	0	0	0	0	0	0	0	0	0	0	0	0	0	0	0
				Meta-Protein 1653BLAST_AAT_RICBR Aspartate aminotransferase OS=Rickettsia bellii (strain RML369-C) GN=aatA PE=3 SV=1_Q1RGV0	0	0	0	0	0	0	0	0	0	0	0	0	0	0	0	0	0	0	2	3	5	3	1	3	0	0	0	0	0	0	0	0	0	0	0	0	0	0	0	0	0	0	0	0	0
				Meta-Protein 1664BLAST_KPRS_PORGI Ribose-phosphate pyrophosphokinase OS=Porphyromonas gingivalis (strain ATCC BAA-308 / W83) GN=prs PE=3 SV=1_Q7MT83	0	0	0	0	0	0	0	0	0	0	0	0	0	0	0	0	0	0	2	4	3	10	3	6	2	2	1	0	0	1	1	0	0	0	0	0	0	0	0	0	0	0	0	0	0
				Meta-Protein 4142Metagenome unknown	0	0	0	0	0	0	0	0	0	0	0	0	0	1	1	0	0	0	0	0	0	0	0	0	0	0	0	0	0	0	0	0	0	0	0	0	0	0	0	0	0	0	0	0	0
				Meta-Protein 333BLAST_BIOF_SYMTH 8-amino-7-oxononanoate synthase OS=Symbiobacterium thermophilum (strain T / IAM 14863) GN=STH1872 PE=3 SV=1_Q67N86	5	1	1	1	1	2	0	0	0	0	0	0	2	1	0	4	6	6	0	0	0	0	0	0	0	0	0	0	0	0	0	0	0	0	0	0	0	0	0	0	0	0	0	0	0
				Meta-Protein 4272BLAST_BCT_SYNWW Butanoate coenzyme A-transferase OS=Syntrophomonas wolfei subsp. wolfei (strain DSM 2245B / Goettingen) GN=Swol_1932 PE=1 SV=1_Q0AVM5	0	0	0	0	0	0	0	0	0	0	0	0	0	0	0	0	0	1	0	0	0	0	0	0	0	0	0	0	0	0	0	0	0	0	0	0	0	0	0	0	0	0	0	0	0
				Meta-Protein 126BLAST_XYN2_GEOSE Endo-1;4-beta-xylanase OS=Geobacillus stearothermophilus GN=xynA PE=1 SV=1_P45703	1	1	0	0	0	0	0	0	0	0	0	0	0	0	0	2	1	1	0	0	0	0	0	0	0	0	0	0	0	0	0	0	0	0	0	0	0	0	0	0	0	0	0	0	0
				Meta-Protein 775BLAST_RECA_CALS4 Protein RecA OS=Caldanaerobacter subterraneus subsp. tengcongensis (strain DSM 15242 / JCM 11007 / NBRC 100824 / MB4) GN=recA PE=3 SV=2_Q8RA55	2	2	1	0	0	0	0	0	0	0	0	0	0	0	0	0	0	0	0	0	0	0	0	0	0	0	0	0	0	0	0	0	0	0	0	0	0	0	0	0	0	0	0	0	0
				Meta-Protein 463BLAST_OMPA_THEMA Outer membrane protein alpha OS=Thermotoga maritima (strain ATCC 43589 / MSB8 / DSM 3109 / JCM 10099) GN=omp-alpha PE=1 SV=2_Q01969	1	0	0	0	0	0	0	0	0	0	0	0	0	0	0	0	0	0	0	0	0	0	0	0	0	0	0	0	0	0	0	0	0	0	0	0	0	0	0	0	0	0	0	0	0
				Meta-Protein 1614BLAST_GDB3_WHEAT Gamma-gliadin (Fragment) OS=Triticum aestivum PE=2 SV=1_P04730	0	0	0	0	0	0	0	0	0	0	0	0	0	0	0	0	0	0	2	3	0	3	1	4	0	0	0	2	0	0	0	0	0	0	0	0	0	0	0	0	0	0	0	0	0
				Meta-Protein 5134BLAST_GFCE_ECOLI Putative polysaccharide export protein GfcE OS=Escherichia coli (strain K12) GN=gfcE PE=3 SV=1_P0A932	0	0	0	0	0	0	0	0	0	0	0	0	0	0	0	0	0	0	0	0	0	0	0	0	0	0	0	0	0	0	0	0	0	0	0	0	0	0	0	0	0	0	0	0	0
				Meta-Protein 4512BLAST_LYSM_SULTO HTH-type transcriptional regulator LysM OS=Sulfolobus tokodaii (strain DSM 16993 / JCM 10545 / NBRC 100140 / 7) GN=lysM PE=3 SV=1_Q976J7	0	0	0	0	0	0	0	0	0	0	0	0	0	0	0	0	0	0	0	1	0	0	0	1	2	0	2	0	0	0	0	0	0	1	0	0	0	0	0	0	0	0	0	0	0
				Meta-Protein 4970Metagenome Unknown	0	0	0	0	0	0	0	0	0	0	0	0	0	0	0	0	0	0	0	0	0	0	0	0	0	0	0	0	0	1	0	0	0	0	0	0	0	0	0	0	0	0	0	0	0
				Meta-Protein 1349BLAST_CH10_CLONN 10 kDa chaperonin OS=Clostridium novyi (strain NT) GN=groS PE=3 SV=1_A0Q2T2	0	0	0	0	0	0	0	0	0	0	0	0	0	0	0	0	0	0	1	0	0	0	0	0	0	0	0	0	0	0	0	0	0	0	0	0	0	0	0	0	0	0	0	0	0
				Meta-Protein 744BLAST_VORB_METTM Ketoisovalerate oxidoreductase subunit VorB OS=Methanothermobacter marburgensis (strain ATCC BAA-927 / DSM 2133 / JCM 14651 / NBRC 100331 / OCM 82 / Marburg) GN=vorB PE=1 SV=2_P80908	1	0	0	0	0	0	0	0	0	0	0	0	0	0	0	0	0	0	0	0	0	0	0	0	0	0	0	0	0	0	0	0	0	0	0	0	0	0	0	0	0	0	0	0	0
				Meta-Protein 1976Metagenome Unknown	0	0	0	0	0	0	0	0	0	0	0	0	0	0	0	0	0	0	0	0	2	0	1	0	0	0	0	0	0	0	0	0	0	0	0	0	0	0	0	0	0	0	0	0	0
				Meta-Protein 307BLAST_MDXE_BACSU Maltodextrin-binding protein MdxE OS=Bacillus subtilis (strain 168) GN=mdxE PE=1 SV=1_O06989	12	13	10	7	5	4	4	0	1	1	0	0	0	0	0	6	1	3	0	0	0	0	0	0	0	0	0	0	0	0	0	0	0	0	0	0	0	0	0	0	0	0	0	0	0
				Meta-Protein 2234BLAST_ANX11_HUMAN Annexin A11 OS=Homo sapiens GN=ANXA11 PE=1 SV=1_P50995	0	0	0	0	0	0	0	0	0	0	0	0	0	0	0	0	0	0	0	0	0	0	0	2	0	0	0	0	0	0	0	0	0	0	0	0	0	0	0	0	0	0	0	0	0
				Meta-Protein 1148Metagenome unknown	0	0	0	0	0	0	3	3	2	0	0	0	0	0	0	0	0	0	0	0	0	0	0	0	0	0	0	0	0	0	0	0	0	0	0	0	0	0	0	0	0	0	0	0	0
				Meta-Protein 2491BLAST_GLGC_EUBE2 Glucose-1-phosphate adenylyltransferase OS=Eubacterium eligens (strain ATCC 27750 / VPI C15-48) GN=glgC PE=3 SV=1_C4Z4L8	0	0	0	0	0	0	0	0	0	0	0	0	0	0	0	0	0	0	0	0	0	0	0	0	0	1	0	0	0	0	0	0	0	0	0	0	0	0	0	0	0	0	0	0	0
				Meta-Protein 2250Metagenome Unknown	0	0	0	0	0	0	0	0	0	0	0	0	0	0	0	0	0	0	0	0	0	0	0	1	0	0	0	0	0	0	0	0	0	0	0	0	0	0	0	0	0	0	0	0	0
				Meta-Protein 1326BLAST_FLA_BACSU Flagellin OS=Bacillus subtilis (strain 168) GN=hag PE=1 SV=2_P02968	0	0	0	0	0	0	0	0	0	0	0	0	0	0	0	0	0	0	24	18	0	8	5	18	30	24	22	5	4	4	1	1	0	9	2	10	0	0	0	0	0	0	0	0	0
				Meta-Protein 3825BLAST_SKP_VIBCH Chaperone protein Skp OS=Vibrio cholerae serotype O1 (strain ATCC 39315 / El Tor Inaba N16961) GN=skp PE=3 SV=1_Q9KPW1	0	0	0	0	1	0	1	0	0	0	0	0	0	0	0	0	0	0	0	0	0	0	0	0	0	0	0	0	0	0	0	0	0	0	0	0	0	0	0	0	0	0	0	0	0
				Meta-Protein 3421BLAST_FCHA_METEA Methenyltetrahydrofolate cyclohydrolase OS=Methylobacterium extorquens (strain ATCC 14718 / DSM 1338 / JCM 2805 / NCIMB 9133 / AM1) GN=fchA PE=1 SV=2_Q49135	0	1	0	0	0	0	0	0	0	0	0	0	0	0	0	0	0	0	0	0	0	0	0	0	0	0	0	0	0	0	0	0	0	0	0	0	0	0	0	0	0	0	0	0	0
				Meta-Protein 4385BLAST_SYD_PARD8 Aspartate--tRNA ligase OS=Parabacteroides distasonis (strain ATCC 8503 / DSM 20701 / CIP 104284 / JCM 5825 / NCTC 11152) GN=aspS PE=3 SV=1_A6LBU6	0	0	0	0	0	0	0	0	0	0	0	0	0	0	0	0	0	0	2	0	0	0	0	0	0	0	0	0	0	0	0	0	0	0	0	0	0	0	0	0	0	0	0	0	0
				Meta-Protein 664BLAST_YIAO_ECOLI 2;3-diketo-L-gulonate-binding periplasmic protein YiaO OS=Escherichia coli (strain K12) GN=yiaO PE=1 SV=1_P37676	2	2	2	2	1	2	2	0	0	0	0	0	0	0	0	1	0	0	0	0	0	0	0	0	0	0	0	0	0	0	0	0	0	0	0	0	0	0	0	0	0	0	0	0	0
				Meta-Protein 3551BLAST_ACKA_SYNWW Acetate kinase OS=Syntrophomonas wolfei subsp. wolfei (strain DSM 2245B / Goettingen) GN=ackA PE=3 SV=1_Q0AYW5	0	0	0	1	1	0	0	0	0	0	0	0	0	0	0	0	0	0	0	0	0	0	0	0	0	0	0	0	0	0	0	0	0	0	0	0	0	0	0	0	0	0	0	0	0
				Meta-Protein 1119BLAST_XYLB_BACOV Xylosidase/arabinosidase OS=Bacteroides ovatus GN=xsa PE=2 SV=1_P49943	0	0	0	0	0	0	1	0	0	0	0	0	0	0	0	0	0	0	0	0	0	0	0	0	0	0	0	0	0	0	0	0	0	0	0	0	0	0	0	0	0	0	0	0	0
				Meta-Protein 4334Metagenome Unknown	0	0	0	0	0	0	0	0	0	0	0	0	0	0	0	0	0	0	1	0	0	0	0	3	0	0	0	0	0	0	0	0	0	0	0	0	0	0	0	0	0	0	0	0	0
				Meta-Protein 4218BLAST_DAPDH_URETH Meso-diaminopimelate D-dehydrogenase OS=Ureibacillus thermosphaericus GN=ddh PE=1 SV=1_G1UII1	0	0	0	0	0	0	0	0	0	0	0	0	0	0	0	2	0	0	0	0	0	0	0	0	0	0	0	0	0	0	0	0	0	0	0	0	0	0	0	0	0	0	0	0	0
				Meta-Protein 2247BLAST_DAPE_HELPS Succinyl-diaminopimelate desuccinylase OS=Helicobacter pylori (strain Shi470) GN=dapE PE=3 SV=1_B2US41	0	0	0	0	0	0	0	0	0	0	0	0	0	0	0	0	0	0	0	0	0	0	0	1	0	0	0	0	0	0	0	0	0	0	0	0	0	0	0	0	0	0	0	0	0
				Meta-Protein 4173Metagenome unknown	0	0	0	0	0	0	0	0	0	0	0	0	0	0	0	1	0	0	0	0	0	0	0	0	0	0	0	0	0	0	0	0	0	0	0	0	0	0	0	0	0	0	0	0	0
				Meta-Protein 4733BLAST_FEPA_ECOLI Ferrienterobactin receptor OS=Escherichia coli (strain K12) GN=fepA PE=1 SV=2_P05825	0	0	0	0	0	0	0	0	0	0	0	0	0	0	0	0	0	0	0	0	0	0	2	0	0	0	0	0	0	0	0	0	0	0	0	0	0	0	0	0	0	0	0	0	0
				Meta-Protein 2350BLAST_EABF_STRCX Extracellular exo-alpha-L-arabinofuranosidase OS=Streptomyces chartreusis PE=1 SV=1_P82593	0	0	0	0	0	0	0	0	0	0	0	0	0	0	0	0	0	0	0	0	0	0	0	0	1	4	2	0	0	0	0	0	0	1	0	0	0	0	0	0	0	0	0	0	0
				Meta-Protein 5020BLAST_DHM1_METOR Methanol dehydrogenase [cytochrome c] subunit 1 OS=Methylobacterium organophilum GN=moxF PE=1 SV=1_P15279	0	0	0	0	0	0	0	0	0	0	0	0	0	0	0	0	0	0	0	0	0	0	0	0	0	0	0	0	0	0	0	0	0	0	0	0	2	2	0	0	0	0	0	0	0
				Meta-Protein 1635BLAST_RL10_GRAFK 50S ribosomal protein L10 OS=Gramella forsetii (strain KT0803) GN=rplJ PE=3 SV=1_A0M3Z1	0	0	0	0	0	0	0	0	0	0	0	0	0	0	0	0	0	0	1	0	7	21	11	0	0	0	0	0	0	0	4	3	1	0	0	0	0	0	0	0	0	0	0	0	0
				Meta-Protein 2892Metagenome unknown	1	1	1	1	2	0	1	2	1	0	0	0	0	1	0	0	0	0	0	0	0	0	0	0	0	0	0	0	0	0	0	0	0	0	0	0	0	0	0	0	0	0	0	0	0
				Meta-Protein 2693GLPK_STRZT Glycerol kinase OS=Streptococcus pneumoniae (strain Taiwan19F-14) GN=glpK PE=3 SV=1	0	0	0	0	0	0	0	0	0	0	0	0	0	0	0	0	0	0	0	0	0	0	0	0	0	0	0	0	0	0	0	0	0	0	0	0	0	0	0	0	0	0	0	0	0
				Meta-Protein 4086EXO1_DROME Exonuclease 1 OS=Drosophila melanogaster GN=tos PE=1 SV=1	0	0	0	0	0	0	0	1	0	0	0	0	0	0	0	0	0	0	0	0	0	0	0	0	0	0	0	0	0	0	0	0	0	0	0	0	0	0	0	0	0	0	0	0	0
				Meta-Protein 3572Metagenome unknown	0	0	0	12	11	8	8	13	7	2	0	0	1	1	0	0	0	0	0	0	0	0	0	0	0	0	0	0	0	0	0	0	0	0	0	0	0	0	0	0	0	0	0	0	0
				Meta-Protein 2883BLAST_MALE_THELN Trehalose/maltose-binding protein MalE OS=Thermococcus litoralis (strain ATCC 51850 / DSM 5473 / JCM 8560 / NS-C) GN=malE PE=1 SV=2_Q7LYW7	6	6	3	8	7	7	9	5	2	0	0	0	0	0	0	2	1	0	0	0	0	0	0	0	0	0	0	0	0	0	0	0	0	0	0	0	0	0	0	0	0	0	0	0	0
				Meta-Protein 2203HXKG_YEAST Glucokinase-1 OS=Saccharomyces cerevisiae (strain ATCC 204508 / S288c) GN=GLK1 PE=1 SV=1	0	0	0	0	0	0	0	0	0	0	0	0	0	0	0	0	0	0	0	0	0	0	0	1	0	0	0	0	0	0	0	0	0	0	0	0	0	0	0	0	0	0	0	0	0
				Meta-Protein 1368BLAST_BLMH_CHICK Bleomycin hydrolase OS=Gallus gallus GN=BLMH PE=1 SV=1_P87362	0	0	0	0	0	0	0	0	0	0	0	0	0	0	0	0	0	0	1	0	0	0	0	0	0	0	0	0	0	0	0	0	0	0	0	0	0	0	0	0	0	0	0	0	0
				Meta-Protein 2638MDH_BRASO Malate dehydrogenase OS=Bradyrhizobium sp. (strain ORS 278) GN=mdh PE=3 SV=1	0	0	0	0	0	0	0	0	0	0	0	0	0	0	0	0	0	0	0	0	0	0	0	0	0	0	0	0	0	0	0	0	0	0	0	0	0	0	0	0	0	0	0	0	0
				Meta-Protein 1830Metagenome Unknown	0	0	0	0	0	0	0	0	0	0	0	0	0	0	0	0	0	0	0	1	0	0	0	0	0	0	0	0	0	0	0	0	0	0	0	0	0	0	0	0	0	0	0	0	0
				Meta-Protein 103BLAST_GSIB_PECAS Glutathione-binding protein GsiB OS=Pectobacterium atrosepticum (strain SCRI 1043 / ATCC BAA-672) GN=gsiB PE=3 SV=1_Q6D3B0	65	58	49	91	60	69	58	59	44	17	15	10	19	15	18	37	21	24	0	0	0	0	0	0	0	0	0	0	0	0	0	0	0	0	0	0	0	0	0	0	0	0	0	0	0
				Meta-Protein 3070BLAST_MALE_THELN Trehalose/maltose-binding protein MalE OS=Thermococcus litoralis (strain ATCC 51850 / DSM 5473 / JCM 8560 / NS-C) GN=malE PE=1 SV=2_Q7LYW7	2	2	0	0	0	0	0	0	0	0	0	0	0	0	0	0	0	0	0	0	0	0	0	0	0	0	0	0	0	0	0	0	0	0	0	0	0	0	0	0	0	0	0	0	0
				Meta-Protein 1292ZHX1_MOUSE Zinc fingers and homeoboxes protein 1 OS=Mus musculus GN=Zhx1 PE=1 SV=2	0	0	0	0	0	0	0	0	0	0	0	0	0	0	0	0	1	0	0	0	0	0	0	0	0	0	0	0	0	0	0	0	0	0	0	0	0	0	0	0	0	0	0	0	0
				Meta-Protein 2864Metagenome unknown	8	9	9	26	26	26	16	21	16	7	7	3	6	8	5	5	3	3	0	0	0	0	0	0	0	0	0	0	0	0	0	0	0	0	0	0	0	0	0	0	0	0	0	0	0
				Meta-Protein 4213BLAST_DHPS_CLOB8 Dihydropteroate synthase OS=Clostridium beijerinckii (strain ATCC 51743 / NCIMB 8052) GN=Cbei_0206 PE=3 SV=2_Q05621	0	0	0	0	0	0	0	0	0	0	0	0	0	0	0	1	0	0	0	0	0	0	0	0	0	0	0	0	0	0	0	0	0	0	0	0	0	0	0	0	0	0	0	0	0
				Meta-Protein 806BLAST_YITJ_BACSU Bifunctional homocysteine S-methyltransferase/5;10-methylenetetrahydrofolate reductase OS=Bacillus subtilis (strain 168) GN=yitJ PE=2 SV=1_O06745	0	1	0	0	0	0	0	0	0	0	0	0	0	0	0	1	0	0	0	0	0	0	0	0	0	0	0	0	0	0	0	0	0	0	0	0	0	0	0	0	0	0	0	0	0
				Meta-Protein 4355BLAST_EFTS_CLONN Elongation factor Ts OS=Clostridium novyi (strain NT) GN=tsf PE=3 SV=1_A0Q0R9	0	0	0	0	0	0	0	0	0	0	0	0	0	0	0	0	0	0	1	0	0	0	0	0	0	0	0	0	0	0	0	0	0	0	0	0	0	0	0	0	0	0	0	0	0
				Meta-Protein 183BLAST_ACOB_BACSU Acetoin:2;6-dichlorophenolindophenol oxidoreductase subunit beta OS=Bacillus subtilis (strain 168) GN=acoB PE=3 SV=3_O34591	17	9	13	13	10	7	8	9	10	0	0	0	0	0	0	2	0	0	0	0	0	0	0	0	0	0	0	0	0	0	0	0	0	0	0	0	0	0	0	0	0	0	0	0	0
				Meta-Protein 1576BLAST_LIVB3_BRUME Leu/Ile/Val-binding protein homolog 3 OS=Brucella melitensis biotype 1 (strain 16M / ATCC 23456 / NCTC 10094) GN=BMEI1930 PE=1 SV=1_Q8YEE8	0	0	0	0	0	0	0	0	0	0	0	0	0	0	0	0	0	0	1	0	0	0	0	0	0	0	0	0	0	0	0	0	0	0	0	0	0	0	0	0	0	0	0	0	0
				Meta-Protein 133BLAST_HUTU_BACCN Urocanate hydratase OS=Bacillus cytotoxicus (strain DSM 22905 / CIP 110041 / 391-98 / NVH 391-98) GN=hutU PE=3 SV=1_A7GQZ9	9	8	4	2	2	1	3	1	1	0	0	0	0	0	0	3	2	1	0	0	0	0	0	0	0	0	0	0	0	0	0	0	0	0	0	0	0	0	0	0	0	0	0	0	0
				Meta-Protein 2752Metagenome unknown	1	1	1	0	0	0	0	0	1	0	0	0	0	0	0	0	0	0	0	0	0	0	0	0	0	0	0	0	0	0	0	0	0	0	0	0	0	0	0	0	0	0	0	0	0
				Meta-Protein 1394BLAST_PDXS_DESHD Pyridoxal 5-phosphate synthase subunit PdxS OS=Desulfitobacterium hafniense (strain DCB-2 / DSM 10664) GN=pdxS PE=3 SV=1_B8FZR3	0	0	0	0	0	0	0	0	0	0	0	0	0	0	0	0	0	0	8	4	0	0	0	3	0	0	0	0	0	0	0	0	0	0	0	0	0	0	0	0	0	0	0	0	0
				Meta-Protein 1575RL6_STAAS 50S ribosomal protein L6 OS=Staphylococcus aureus (strain MSSA476) GN=rplF PE=3 SV=1	0	0	0	0	0	0	0	0	0	0	0	0	0	0	0	0	0	0	3	3	1	3	2	4	0	0	0	4	3	5	0	2	1	0	0	0	0	0	0	0	0	0	0	0	0
				Meta-Protein 1636BLAST_ACY1_HUMAN Aminoacylase-1 OS=Homo sapiens GN=ACY1 PE=1 SV=1_Q03154	0	0	0	0	0	0	0	0	0	0	0	0	0	0	0	0	0	0	3	2	0	0	1	6	0	1	1	0	1	0	0	0	0	0	0	0	0	0	0	0	0	0	0	0	0
				Meta-Protein 2510BLAST_PTAS_THETC Phosphate acetyltransferase OS=Thermoanaerobacterium thermosaccharolyticum (strain ATCC 7956 / DSM 571 / NCIB 9385 / NCA 3814) GN=pta PE=3 SV=2_Q59330	0	0	0	0	0	0	0	0	0	0	0	0	0	0	0	0	0	0	0	0	0	0	0	0	0	0	2	0	0	0	0	0	0	0	0	0	0	0	0	0	0	0	0	0	0
				Meta-Protein 713Metagenome unknown	3	2	1	5	4	1	5	3	2	0	0	0	0	0	0	0	0	0	0	0	0	0	0	0	0	0	0	0	0	0	0	0	0	0	0	0	0	0	0	0	0	0	0	0	0
				Meta-Protein 1747BLAST_RL17_BACV8 50S ribosomal protein L17 OS=Bacteroides vulgatus (strain ATCC 8482 / DSM 1447 / JCM 5826 / NBRC 14291 / NCTC 11154) GN=rplQ PE=3 SV=1_A6KYG9	0	0	0	0	0	0	0	0	0	0	0	0	0	0	0	0	0	0	2	3	0	0	0	1	0	0	0	0	0	0	0	0	0	0	0	0	0	0	0	0	0	0	0	0	0
				Meta-Protein 895BLAST_PKN1_CALS4 Probable serine/threonine-protein kinase Sps1 OS=Caldanaerobacter subterraneus subsp. tengcongensis (strain DSM 15242 / JCM 11007 / NBRC 100824 / MB4) GN=sps1 PE=3 SV=1_Q8R9T6	0	0	1	0	0	0	0	0	0	0	0	0	0	0	0	0	0	0	0	0	0	0	0	0	0	0	0	0	0	0	0	0	0	0	0	0	0	0	0	0	0	0	0	0	0
				Meta-Protein 4606BLAST_DFX_DESDA Desulfoferrodoxin OS=Desulfovibrio desulfuricans (strain ATCC 27774 / DSM 6949) GN=dfx PE=1 SV=3_P22076	0	0	0	0	0	0	0	0	0	0	0	0	0	0	0	0	0	0	0	0	2	0	1	0	0	0	0	0	0	0	0	0	0	0	0	0	0	0	0	0	0	0	0	0	0
				Meta-Protein 3327BLAST_AOR_PYRAB Tungsten-containing aldehyde ferredoxin oxidoreductase OS=Pyrococcus abyssi (strain GE5 / Orsay) GN=aor PE=3 SV=1_Q9V035	0	1	0	0	0	0	0	0	0	0	0	0	0	0	0	0	0	0	0	0	0	0	0	0	0	0	0	0	0	0	0	0	0	0	0	0	0	0	0	0	0	0	0	0	0
				Meta-Protein 2732BLAST_LEMA_MYCHP Protein LemA OS=Mycoplasma hominis (strain ATCC 23114 / NBRC 14850 / NCTC 10111 / PG21) GN=lemA PE=3 SV=1_P43054	5	3	4	0	0	0	2	1	0	0	0	0	1	1	0	3	3	3	0	0	0	0	0	0	0	0	0	0	0	0	0	0	0	0	0	0	0	0	0	0	0	0	0	0	0
				Meta-Protein 4176Metagenome unknown	0	0	0	0	0	0	0	0	0	0	0	0	0	0	0	2	0	1	0	0	0	0	0	0	0	0	0	0	0	0	0	0	0	0	0	0	0	0	0	0	0	0	0	0	0
				Meta-Protein 2143Metagenome Unknown	0	0	0	0	0	0	0	0	0	0	0	0	0	0	0	0	0	0	0	0	0	1	0	0	0	1	0	0	0	0	0	0	0	0	0	0	0	0	0	0	0	0	0	0	0
				Meta-Protein 1785BLAST_ACP_BACV8 Acyl carrier protein OS=Bacteroides vulgatus (strain ATCC 8482 / DSM 1447 / JCM 5826 / NBRC 14291 / NCTC 11154) GN=acpP PE=3 SV=1_A6KZ78	0	0	0	0	0	0	0	0	0	0	0	0	0	0	0	0	0	0	1	2	1	3	4	3	6	4	3	0	0	4	0	0	0	0	0	0	0	0	0	0	0	0	0	0	0
				Meta-Protein 531Metagenome unknown	1	0	2	0	0	0	0	0	0	0	0	0	0	0	0	0	0	0	0	0	0	0	0	0	0	0	0	0	0	0	0	0	0	0	0	0	0	0	0	0	0	0	0	0	0
				Meta-Protein 3644Metagenome unknown	0	0	0	1	0	0	2	1	1	0	0	0	0	0	0	0	0	0	0	0	0	0	0	0	0	0	0	0	0	0	0	0	0	0	0	0	0	0	0	0	0	0	0	0	0
				Meta-Protein 3192BLAST_Y1353_ANASK Maf-like protein AnaeK_1353 OS=Anaeromyxobacter sp. (strain K) GN=AnaeK_1353 PE=3 SV=1_B4UJ23	1	3	3	0	0	0	0	0	0	0	0	0	0	0	0	2	0	0	0	0	0	0	0	0	0	0	0	0	0	0	0	0	0	0	0	0	0	0	0	0	0	0	0	0	0
				Meta-Protein 355Metagenome unknown	34	34	32	3	2	1	19	19	18	0	0	0	3	3	3	21	11	14	0	0	0	0	0	0	0	0	0	0	0	0	0	0	0	0	0	0	0	0	0	0	0	0	0	0	0
				Meta-Protein 414BLAST_OMPA_THEMA Outer membrane protein alpha OS=Thermotoga maritima (strain ATCC 43589 / MSB8 / DSM 3109 / JCM 10099) GN=omp-alpha PE=1 SV=2_Q01969	1	3	2	40	37	24	13	21	15	1	2	0	0	1	0	0	0	1	0	0	0	0	0	0	0	0	0	0	0	0	0	0	0	0	0	0	0	0	0	0	0	0	0	0	0
				Meta-Protein 5101BLAST_OMP32_DELAC Outer membrane porin protein 32 OS=Delftia acidovorans GN=omp32 PE=1 SV=1_P24305	0	0	0	0	0	0	0	0	0	0	0	0	0	0	0	0	0	0	0	0	0	0	0	0	0	0	0	0	0	0	0	0	0	0	0	0	0	0	0	0	0	0	0	0	0
				Meta-Protein 4271BLAST_YRKC_BACSU Uncharacterized protein YrkC OS=Bacillus subtilis (strain 168) GN=yrkC PE=4 SV=1_P54430	0	0	0	0	0	0	0	0	0	0	0	0	0	0	0	0	0	1	0	0	0	0	0	0	0	0	0	0	0	0	0	0	0	0	0	0	0	0	0	0	0	0	0	0	0
				Meta-Protein 2675BLAST_NOSZ_PARDE Nitrous-oxide reductase OS=Paracoccus denitrificans GN=nosZ PE=1 SV=1_Q51705	0	0	0	0	0	0	0	0	0	0	0	0	0	0	0	0	0	0	0	0	0	0	0	0	0	0	0	0	0	0	0	0	0	0	0	0	0	0	0	0	0	0	0	0	0
				Meta-Protein 3892BLAST_XYNA_RUMFL Bifunctional endo-1;4-beta-xylanase XylA OS=Ruminococcus flavefaciens GN=xynA PE=3 SV=1_P29126	0	0	0	0	0	1	2	1	2	0	0	0	0	0	0	0	0	0	0	0	0	0	0	0	0	0	0	0	0	0	0	0	0	0	0	0	0	0	0	0	0	0	0	0	0
				Meta-Protein 1902BLAST_BGLS_BUTFI Beta-glucosidase A OS=Butyrivibrio fibrisolvens GN=bglA PE=3 SV=1_P16084	0	0	0	0	0	0	0	0	0	0	0	0	0	0	0	0	0	0	0	0	2	9	2	0	0	0	0	0	0	0	0	0	0	0	0	0	0	0	0	0	0	0	0	0	0
				Meta-Protein 1993BLAST_IRGA_VIBCH Iron-regulated outer membrane virulence protein OS=Vibrio cholerae serotype O1 (strain ATCC 39315 / El Tor Inaba N16961) GN=irgA PE=3 SV=1_P0C6R0	0	0	0	0	0	0	0	0	0	0	0	0	0	0	0	0	0	0	0	0	1	2	1	0	0	0	0	0	0	0	0	0	0	0	0	0	0	0	0	0	0	0	0	0	0
				Meta-Protein 606Metagenome unknown	5	3	3	0	0	0	3	1	0	0	0	0	0	0	0	2	0	0	0	0	0	0	0	0	0	0	0	0	0	0	0	0	0	0	0	0	0	0	0	0	0	0	0	0	0
				Meta-Protein 3927AROK_STRCO Shikimate kinase OS=Streptomyces coelicolor (strain ATCC BAA-471 / A3(2) / M145) GN=aroK PE=3 SV=1	0	0	0	0	0	3	0	0	0	0	0	0	0	0	0	0	0	0	0	0	0	0	0	0	0	0	0	0	0	0	0	0	0	0	0	0	0	0	0	0	0	0	0	0	0
				Meta-Protein 3446PCKA_PSEAE Phosphoenolpyruvate carboxykinase (ATP) OS=Pseudomonas aeruginosa (strain ATCC 15692 / DSM 22644 / CIP 104116 / JCM 14847 / LMG 12228 / 1C / PRS 101 / PAO1) GN=pckA PE=3 SV=1	0	1	0	0	0	0	0	0	0	0	0	0	0	0	0	0	0	0	0	0	0	0	0	0	0	0	0	0	0	0	0	0	0	0	0	0	0	0	0	0	0	0	0	0	0
				Meta-Protein 279BLAST_SUDHA_PYRFU Sulfide dehydrogenase subunit alpha OS=Pyrococcus furiosus (strain ATCC 43587 / DSM 3638 / JCM 8422 / Vc1) GN=sudA PE=1 SV=1_Q8U195	1	0	0	4	3	4	5	1	0	0	0	0	0	0	0	0	0	0	0	0	0	0	0	0	0	0	0	0	0	0	0	0	0	0	0	0	0	0	0	0	0	0	0	0	0
				Meta-Protein 3830BLAST_NRNA_BACSU Bifunctional oligoribonuclease and PAP phosphatase NrnA OS=Bacillus subtilis (strain 168) GN=nrnA PE=1 SV=1_O34600	0	0	0	0	1	0	0	0	0	0	0	0	0	0	0	0	0	0	0	0	0	0	0	0	0	0	0	0	0	0	0	0	0	0	0	0	0	0	0	0	0	0	0	0	0
				Meta-Protein 1855BLAST_PNP_STACT Polyribonucleotide nucleotidyltransferase OS=Staphylococcus carnosus (strain TM300) GN=pnp PE=3 SV=1_B9DPE0	0	0	0	0	0	0	0	0	0	0	0	0	0	0	0	0	0	0	0	2	0	0	0	0	1	3	2	0	0	0	0	0	0	0	0	0	0	0	0	0	0	0	0	0	0
				Meta-Protein 2320BLAST_OMPC_ECO57 Outer membrane protein C OS=Escherichia coli O157:H7 GN=ompC PE=3 SV=1_Q8XE41	0	0	0	0	0	0	0	0	0	0	0	0	0	0	0	0	0	0	0	0	0	0	0	0	3	5	2	0	0	0	0	0	0	2	3	3	0	0	0	1	1	0	0	0	0
				Meta-Protein 4936CYC_NIGDA Cytochrome c OS=Nigella damascena PE=1 SV=1	0	0	0	0	0	0	0	0	0	0	0	0	0	0	0	0	0	0	0	0	0	0	0	0	0	0	3	0	0	0	0	0	0	0	0	0	0	0	0	0	0	0	0	0	0
				Meta-Protein 1120BLAST_DHA_METMP Alanine dehydrogenase OS=Methanococcus maripaludis (strain S2 / LL) GN=ald PE=1 SV=1_Q6LX40	0	0	0	0	0	0	3	0	0	0	0	0	1	1	0	0	0	0	0	0	0	0	0	0	0	0	0	0	0	0	0	0	0	0	0	0	0	0	0	0	0	0	0	0	0
				Meta-Protein 498Metagenome unknown	1	1	1	0	0	1	2	1	1	0	0	0	0	0	0	0	0	0	0	0	0	0	0	0	0	0	0	0	0	0	0	0	0	0	0	0	0	0	0	0	0	0	0	0	0
				Meta-Protein 1611BLAST_RS5_BACV8 30S ribosomal protein S5 OS=Bacteroides vulgatus (strain ATCC 8482 / DSM 1447 / JCM 5826 / NBRC 14291 / NCTC 11154) GN=rpsE PE=3 SV=1_A6KYH8	0	0	0	0	0	0	0	0	0	0	0	0	0	0	0	0	0	0	1	1	1	1	0	0	4	2	3	0	0	0	0	0	0	0	0	0	0	0	0	0	0	0	0	0	0
				Meta-Protein 4447BLAST_PCKG_BURMA Phosphoenolpyruvate carboxykinase [GTP] OS=Burkholderia mallei (strain ATCC 23344) GN=pckG PE=3 SV=1_Q62FI7	0	0	0	0	0	0	0	0	0	0	0	0	0	0	0	0	0	0	0	1	0	0	0	0	0	0	0	0	0	0	0	0	0	0	0	0	0	0	0	0	0	0	0	0	0
				Meta-Protein 3099BLAST_YGEW_ECOLI Putative carbamoyltransferase YgeW OS=Escherichia coli (strain K12) GN=ygeW PE=1 SV=2_Q46803	1	0	0	1	1	3	1	0	0	0	0	0	0	0	0	1	0	0	0	0	0	0	0	0	0	0	0	0	0	0	0	0	0	0	0	0	0	0	0	0	0	0	0	0	0
				Meta-Protein 3972Metagenome unknown	0	0	0	0	0	0	1	1	0	0	0	0	0	0	0	0	0	0	0	0	0	0	0	0	0	0	0	0	0	0	0	0	0	0	0	0	0	0	0	0	0	0	0	0	0
				Meta-Protein 4074ICP4_HHV11 Major viral transcription factor ICP4 OS=Human herpesvirus 1 (strain 17) GN=ICP4 PE=1 SV=1	0	0	0	0	0	0	0	1	0	0	0	0	0	0	0	0	0	0	0	0	0	0	0	0	0	0	0	0	0	0	0	0	0	0	0	0	0	0	0	0	0	0	0	0	0
				Meta-Protein 3903BLAST_SUSD_BACTN Starch-binding protein SusD OS=Bacteroides thetaiotaomicron (strain ATCC 29148 / DSM 2079 / NCTC 10582 / E50 / VPI-5482) GN=susD PE=1 SV=1_Q8A1G2	0	0	0	0	0	1	0	0	0	0	0	0	0	0	0	0	0	0	0	0	0	0	0	0	0	0	0	0	0	0	0	0	0	0	0	0	0	0	0	0	0	0	0	0	0
				Meta-Protein 1915BLAST_CD9_HUMAN CD9 antigen OS=Homo sapiens GN=CD9 PE=1 SV=4_P21926	0	0	0	0	0	0	0	0	0	0	0	0	0	0	0	0	0	0	0	0	1	0	0	2	0	0	0	0	0	0	0	0	0	0	0	0	0	0	0	0	0	0	0	0	0
				Meta-Protein 4978BLAST_RS7_PORG3 30S ribosomal protein S7 OS=Porphyromonas gingivalis (strain ATCC 33277 / DSM 20709 / CIP 103683 / JCM 12257 / NCTC 11834 / 2561) GN=rpsG PE=3 SV=1_B2RLZ5	0	0	0	0	0	0	0	0	0	0	0	0	0	0	0	0	0	0	0	0	0	0	0	0	0	0	0	0	0	0	1	0	0	0	0	0	0	0	0	0	0	0	0	0	0
				Meta-Protein 348BLAST_YEG9_SCHPO Uncharacterized oxidoreductase C26H5.09c OS=Schizosaccharomyces pombe (strain 972 / ATCC 24843) GN=SPAC26H5.09c PE=2 SV=3_O13991	11	11	8	15	12	13	8	9	8	0	0	0	0	0	0	1	0	0	0	0	0	0	0	0	0	0	0	0	0	0	0	0	0	0	0	0	0	0	0	0	0	0	0	0	0
				Meta-Protein 142BLAST_DBH2_BPSPB DNA-binding protein HU 2 OS=Bacillus phage SPbeta GN=hup2 PE=3 SV=1_P68574	49	60	55	53	38	28	29	39	17	5	7	6	12	15	14	83	35	33	0	0	0	0	0	0	0	0	0	0	0	0	0	0	0	0	0	0	0	0	0	0	0	0	0	0	0
				Meta-Protein 3210Metagenome unknown	1	0	0	0	0	0	0	0	0	0	0	0	0	0	0	0	0	0	0	0	0	0	0	0	0	0	0	0	0	0	0	0	0	0	0	0	0	0	0	0	0	0	0	0	0
				Meta-Protein 1900Metagenome Unknown	0	0	0	0	0	0	0	0	0	0	0	0	0	0	0	0	0	0	0	0	1	1	2	0	0	0	0	0	0	0	3	2	1	0	0	0	0	0	0	0	0	0	0	0	0
				Meta-Protein 4799Metagenome Unknown	0	0	0	0	0	0	0	0	0	0	0	0	0	0	0	0	0	0	0	0	0	0	0	0	3	1	2	0	0	0	0	0	0	0	0	0	0	0	0	0	0	0	0	0	0
				Meta-Protein 3208BLAST_Y6514_BACAN Uncharacterized protein pXO2-15/BXB0014/GBAA_pXO2_0014 OS=Bacillus anthracis GN=pXO2-15 PE=4 SV=2_Q9RN17	1	0	0	0	0	0	0	0	0	0	0	0	0	0	0	0	0	0	0	0	0	0	0	0	0	0	0	0	0	0	0	0	0	0	0	0	0	0	0	0	0	0	0	0	0
				Meta-Protein 491BLAST_CH60_CLOTH 60 kDa chaperonin OS=Clostridium thermocellum (strain ATCC 27405 / DSM 1237 / NBRC 103400 / NCIMB 10682 / NRRL B-4536 / VPI 7372) GN=groL PE=1 SV=3_P48212	4	3	2	1	1	1	4	0	1	0	0	0	0	0	0	2	0	0	1	1	0	1	0	2	5	4	0	0	0	0	0	0	0	0	0	0	0	0	0	1	0	0	0	0	0
				Meta-Protein 1832BLAST_HS21C_SOLLC Small heat shock protein; chloroplastic OS=Solanum lycopersicum GN=HSP21 PE=2 SV=1_Q95661	0	0	0	0	0	0	0	0	0	0	0	0	0	0	0	0	0	0	0	1	0	0	0	1	2	0	3	1	0	1	0	0	0	3	5	5	0	0	0	0	0	0	0	0	0
				Meta-Protein 4488BLAST_ADH2_GEOTN Long-chain-alcohol dehydrogenase 2 OS=Geobacillus thermodenitrificans (strain NG80-2) GN=adh2 PE=1 SV=1_A4ISB9	0	0	0	0	0	0	0	0	0	0	0	0	0	0	0	0	0	0	0	1	0	0	0	0	0	0	0	0	0	0	0	0	0	0	0	0	0	0	0	0	0	0	0	0	0
				Meta-Protein 5042IF4A_SCLS1 ATP-dependent RNA helicase eIF4A OS=Sclerotinia sclerotiorum (strain ATCC 18683 / 1980 / Ss-1) GN=tif1 PE=3 SV=1	0	0	0	0	0	0	0	0	0	0	0	0	0	0	0	0	0	0	0	0	0	0	0	0	0	0	0	0	0	0	0	0	0	0	0	0	0	0	0	2	0	1	0	0	0
				Meta-Protein 614BLAST_Y959_METJA Uncharacterized aminotransferase MJ0959 OS=Methanocaldococcus jannaschii (strain ATCC 43067 / DSM 2661 / JAL-1 / JCM 10045 / NBRC 100440) GN=MJ0959 PE=3 SV=1_Q58369	3	3	2	0	0	0	0	0	0	0	0	0	0	0	0	4	0	0	0	0	0	0	0	0	0	0	0	0	0	0	0	0	0	0	0	0	0	0	0	0	0	0	0	0	0
				Meta-Protein 2384BLAST_YEIR_ECOLI Zinc-binding GTPase YeiR OS=Escherichia coli (strain K12) GN=yeiR PE=1 SV=2_P33030	0	0	0	0	0	0	0	0	0	0	0	0	0	0	0	0	0	0	0	0	0	0	0	0	1	0	0	0	0	0	0	0	0	3	2	2	0	0	0	0	0	0	0	0	0
				Meta-Protein 1345BLAST_G6PI_TREDE Glucose-6-phosphate isomerase OS=Treponema denticola (strain ATCC 35405 / CIP 103919 / DSM 14222) GN=pgi PE=3 SV=1_Q73K18	0	0	0	0	0	0	0	0	0	0	0	0	0	0	0	0	0	0	1	0	0	2	0	0	1	2	1	1	0	0	0	0	0	1	0	0	0	0	0	0	0	0	0	0	0
				Meta-Protein 3914BLAST_GLGD_BACSU Glycogen biosynthesis protein GlgD OS=Bacillus subtilis (strain 168) GN=glgD PE=2 SV=1_P39124	0	0	0	0	0	1	0	0	0	0	0	0	0	0	0	0	0	0	0	0	0	0	0	0	0	0	0	0	0	0	0	0	0	0	0	0	0	0	0	0	0	0	0	0	0
				Meta-Protein 3681Metagenome unknown	0	0	0	1	1	0	4	2	4	0	0	0	2	0	0	0	0	0	0	0	0	0	0	0	0	0	0	0	0	0	0	0	0	0	0	0	0	0	0	0	0	0	0	0	0
				Meta-Protein 1861KPYM_XENLA Pyruvate kinase PKM OS=Xenopus laevis GN=pkm PE=2 SV=1	0	0	0	0	0	0	0	0	0	0	0	0	0	0	0	0	0	0	0	2	2	2	2	2	2	3	2	0	0	0	0	0	0	3	0	0	0	0	0	0	0	0	0	0	0
				Meta-Protein 2433BLAST_AGASK_RUMGN Bifunctional alpha-galactosidase/sucrose kinase AgaSK OS=Ruminococcus gnavus GN=agaSK PE=1 SV=1_G4T4R7	0	0	0	0	0	0	0	0	0	0	0	0	0	0	0	0	0	0	0	0	0	0	0	0	2	0	0	0	0	0	0	0	0	0	0	0	0	0	0	0	0	0	0	0	0
				Meta-Protein 1146BLAST_FBPC_FUSNN Fe(3+) ions import ATP-binding protein FbpC OS=Fusobacterium nucleatum subsp. nucleatum (strain ATCC 25586 / CIP 101130 / JCM 8532 / LMG 13131) GN=fbpC PE=3 SV=1_Q8RGC8	0	0	0	0	0	0	1	0	0	0	0	0	0	0	0	0	0	0	0	0	0	0	0	0	0	0	0	0	0	0	0	0	0	0	0	0	0	0	0	0	0	0	0	0	0
				Meta-Protein 73BLAST_DDL_CLOTH D-alanine--D-alanine ligase OS=Clostridium thermocellum (strain ATCC 27405 / DSM 1237 / NBRC 103400 / NCIMB 10682 / NRRL B-4536 / VPI 7372) GN=ddl PE=3 SV=1_A3DGS7	6	7	7	2	1	0	2	2	1	0	0	0	0	0	0	2	2	1	0	0	0	0	0	0	0	0	0	0	0	0	0	0	0	0	0	0	0	0	0	0	0	0	0	0	0
				Meta-Protein 4298Metagenome Unknown	0	0	0	0	0	0	0	0	0	0	0	0	0	0	0	0	0	0	2	2	5	4	3	4	1	2	4	0	0	0	2	0	1	2	0	1	0	0	0	0	0	0	0	0	0
				Meta-Protein 1703BLAST_PURT_BACTN Formate-dependent phosphoribosylglycinamide formyltransferase OS=Bacteroides thetaiotaomicron (strain ATCC 29148 / DSM 2079 / NCTC 10582 / E50 / VPI-5482) GN=purT PE=3 SV=1_Q8A9W1	0	0	0	0	0	0	0	0	0	0	0	0	0	0	0	0	0	0	1	1	0	0	0	2	0	0	0	0	0	0	0	0	0	0	0	0	0	0	0	0	0	0	0	0	0
				Meta-Protein 1257Metagenome unknown	0	0	0	0	0	0	0	0	0	0	0	0	0	0	0	2	0	0	0	0	0	0	0	0	0	0	0	0	0	0	0	0	0	0	0	0	0	0	0	0	0	0	0	0	0
				Meta-Protein 2120BLAST_SYM_BACTN Methionine--tRNA ligase OS=Bacteroides thetaiotaomicron (strain ATCC 29148 / DSM 2079 / NCTC 10582 / E50 / VPI-5482) GN=metG PE=3 SV=1_Q8A3M1	0	0	0	0	0	0	0	0	0	0	0	0	0	0	0	0	0	0	0	0	0	2	1	0	0	0	0	0	0	0	0	0	0	0	0	0	0	0	0	0	0	0	0	0	0
				Meta-Protein 4961BLAST_HSP12_SOYBN Class I heat shock protein (Fragment) OS=Glycine max GN=HSP6834-A PE=3 SV=1_P02520	0	0	0	0	0	0	0	0	0	0	0	0	0	0	0	0	0	0	0	0	0	0	0	0	0	0	0	0	1	0	0	0	0	0	0	0	0	0	0	0	0	0	0	0	0
				Meta-Protein 3355BLAST_TTCA_PSEMY tRNA-cytidine(32) 2-sulfurtransferase OS=Pseudomonas mendocina (strain ymp) GN=ttcA PE=3 SV=1_A4XWK1	0	1	0	0	0	0	0	0	0	0	0	0	0	0	0	0	0	0	0	0	0	0	0	0	0	0	0	0	0	0	0	0	0	0	0	0	0	0	0	0	0	0	0	0	0
				Meta-Protein 2716TBB_TETPY Tubulin beta chain OS=Tetrahymena pyriformis GN=BETA-TT1 PE=3 SV=1	0	0	0	0	0	0	0	0	0	0	0	0	0	0	0	0	0	0	0	0	0	0	0	0	0	0	0	0	0	0	0	0	0	0	0	0	0	0	0	0	0	0	0	0	0
				Meta-Protein 4397BLAST_ENASE_CHICK Cytosolic endo-beta-N-acetylglucosaminidase OS=Gallus gallus GN=ENGASE PE=1 SV=1_P0C7A1	0	0	0	0	0	0	0	0	0	0	0	0	0	0	0	0	0	0	2	1	0	0	0	3	0	0	0	0	0	0	0	0	0	0	0	0	0	0	0	0	0	0	0	0	0
				Meta-Protein 2641BLAST_XYNA1_PAESJ Endo-1;4-beta-xylanase A OS=Paenibacillus sp. (strain JDR-2) GN=xynA1 PE=1 SV=1_C6CRV0	0	0	0	0	0	0	0	0	0	0	0	0	0	0	0	0	0	0	0	0	0	0	0	0	0	0	0	0	0	0	0	0	0	0	0	0	0	0	0	0	0	0	0	0	0
				Meta-Protein 4822BLAST_CH1CO_SYNAS Cyclohex-1-ene-1-carbonyl-CoA dehydrogenase OS=Syntrophus aciditrophicus (strain SB) GN=SYN_02587 PE=1 SV=1_Q2LQN9	0	0	0	0	0	0	0	0	0	0	0	0	0	0	0	0	0	0	0	0	0	0	0	0	1	0	0	0	0	0	0	0	0	1	0	0	0	0	0	0	0	0	0	0	0
				Meta-Protein 2000Metagenome Unknown	0	0	0	0	0	0	0	0	0	0	0	0	0	0	0	0	0	0	0	0	1	1	2	0	0	0	0	0	0	0	2	0	0	0	0	0	0	0	0	0	0	0	0	0	0
				Meta-Protein 227BLAST_FDHA_METFO Formate dehydrogenase subunit alpha OS=Methanobacterium formicicum GN=fdhA PE=1 SV=1_P06131	11	9	10	8	6	10	13	11	10	2	0	0	2	3	3	4	3	5	0	0	0	0	0	0	0	0	0	0	0	0	0	0	0	0	0	0	0	0	0	0	0	0	0	0	0
				Meta-Protein 1360BLAST_LEU1_THEEB 2-isopropylmalate synthase OS=Thermosynechococcus elongatus (strain BP-1) GN=leuA PE=3 SV=1_Q8DJ32	0	0	0	0	0	0	0	0	0	0	0	0	0	0	0	0	0	0	4	6	3	6	6	11	0	0	0	1	0	0	0	0	0	0	0	0	0	0	0	0	0	0	0	0	0
				Meta-Protein 2347BLAST_ATPA_BACV8 ATP synthase subunit alpha OS=Bacteroides vulgatus (strain ATCC 8482 / DSM 1447 / JCM 5826 / NBRC 14291 / NCTC 11154) GN=atpA PE=3 SV=1_A6L4M4	0	0	0	0	0	0	0	0	0	0	0	0	0	0	0	0	0	0	0	0	0	0	0	0	2	0	1	0	0	0	0	0	0	0	0	0	0	0	0	0	0	0	0	0	0
				Meta-Protein 5080BLAST_TRPC_AROAE Indole-3-glycerol phosphate synthase OS=Aromatoleum aromaticum (strain EbN1) GN=trpC PE=3 SV=1_Q5P2G1	0	0	0	0	0	0	0	0	0	0	0	0	0	0	0	0	0	0	0	0	0	0	0	0	0	0	0	0	0	0	0	0	0	0	0	0	0	0	0	0	0	0	0	0	0
				Meta-Protein 3507BLAST_FMNP_BACSU Riboflavin transporter FmnP OS=Bacillus subtilis (strain 168) GN=fmnP PE=1 SV=1_P50726	0	0	1	0	0	0	0	0	0	0	0	0	0	0	0	0	0	0	0	0	0	0	0	0	0	0	0	0	0	0	0	0	0	0	0	0	0	0	0	0	0	0	0	0	0
				Meta-Protein 3947BLAST_YVEL_BACSU Putative tyrosine-protein kinase YveL OS=Bacillus subtilis (strain 168) GN=yveL PE=1 SV=2_P71051	0	0	0	0	0	1	0	0	0	0	0	0	0	0	0	0	0	0	0	0	0	0	0	0	0	0	0	0	0	0	0	0	0	0	0	0	0	0	0	0	0	0	0	0	0
				Meta-Protein 5029RHO_RICBR Transcription termination factor Rho OS=Rickettsia bellii (strain RML369-C) GN=rho PE=3 SV=1	0	0	0	0	0	0	0	0	0	0	0	0	0	0	0	0	0	0	0	0	0	0	0	0	0	0	0	0	0	0	0	0	0	0	0	0	0	1	0	0	0	0	0	0	0
				Meta-Protein 2240BLAST_FABF_BACSU 3-oxoacyl-[acyl-carrier-protein] synthase 2 OS=Bacillus subtilis (strain 168) GN=fabF PE=1 SV=1_O34340	0	0	0	0	0	0	0	0	0	0	0	0	0	0	0	0	0	0	0	0	0	0	0	2	0	0	0	0	0	0	0	0	0	0	0	0	0	0	0	0	0	0	0	0	0
				Meta-Protein 819BLAST_Y1384_METJA Putative nitroreductase MJ1384 OS=Methanocaldococcus jannaschii (strain ATCC 43067 / DSM 2661 / JAL-1 / JCM 10045 / NBRC 100440) GN=MJ1384 PE=3 SV=1_Q58779	0	1	1	3	2	2	0	0	0	0	0	0	0	0	0	0	0	0	0	0	0	0	0	0	0	0	0	0	0	0	0	0	0	0	0	0	0	0	0	0	0	0	0	0	0
				Meta-Protein 2962BLAST_AGAA_ZOBGA Beta-agarase A OS=Zobellia galactanivorans (strain DSM 12802 / CCUG 47099 / CIP 106680 / NCIMB 13871 / Dsij) GN=agaA PE=1 SV=1_G0L322	3	2	3	0	1	0	2	2	1	0	0	0	0	0	0	1	0	1	0	0	0	0	0	0	0	0	0	0	0	0	0	0	0	0	0	0	0	0	0	0	0	0	0	0	0
				Meta-Protein 2258BLAST_NANA_ECO7I N-acetylneuraminate lyase OS=Escherichia coli O7:K1 (strain IAI39 / ExPEC) GN=nanA PE=3 SV=1_B7NKT6	0	0	0	0	0	0	0	0	0	0	0	0	0	0	0	0	0	0	0	0	0	0	0	0	4	2	3	0	0	0	0	0	0	0	0	0	0	0	0	0	0	0	0	0	0
				Meta-Protein 426BLAST_CRT_CLOAB Short-chain-enoyl-CoA hydratase OS=Clostridium acetobutylicum (strain ATCC 824 / DSM 792 / JCM 1419 / LMG 5710 / VKM B-1787) GN=crt PE=1 SV=1_P52046	3	2	0	0	0	0	0	0	0	0	0	0	0	0	0	1	1	1	0	0	0	0	0	0	0	0	0	0	0	0	0	0	0	0	0	0	0	0	0	0	0	0	0	0	0
				Meta-Protein 4908BLAST_PARB_THET2 Probable plasmid-partitioning protein ParB OS=Thermus thermophilus (strain HB27 / ATCC BAA-163 / DSM 7039) GN=parB PE=3 SV=1_Q746H2	0	0	0	0	0	0	0	0	0	0	0	0	0	0	0	0	0	0	0	0	0	0	0	0	0	1	0	0	0	0	0	0	0	0	0	0	0	0	0	0	0	0	0	0	0
				Meta-Protein 4963BLAST_G3P_BACFR Glyceraldehyde-3-phosphate dehydrogenase OS=Bacteroides fragilis (strain YCH46) GN=gap PE=3 SV=2_Q59199	0	0	0	0	0	0	0	0	0	0	0	0	0	0	0	0	0	0	0	0	0	0	0	0	0	0	0	0	1	0	0	0	0	0	0	0	0	0	0	0	0	0	0	0	0
				Meta-Protein 4625Metagenome Unknown	0	0	0	0	0	0	0	0	0	0	0	0	0	0	0	0	0	0	0	0	0	1	0	0	0	0	0	0	0	0	0	0	0	0	0	0	0	0	0	0	0	0	0	0	0
				Meta-Protein 2850BLAST_SLN1_CANAL Histidine protein kinase SLN1 OS=Candida albicans (strain SC5314 / ATCC MYA-2876) GN=SLN1 PE=1 SV=1_Q5A872	1	0	0	0	0	0	0	0	0	0	0	0	0	0	0	0	0	0	0	0	0	0	0	0	0	0	0	0	0	0	0	0	0	0	0	0	0	0	0	0	0	0	0	0	0
				Meta-Protein 2138BLAST_ILEU_PIG Leukocyte elastase inhibitor OS=Sus scrofa GN=SERPINB1 PE=1 SV=1_P80229	0	0	0	0	0	0	0	0	0	0	0	0	0	0	0	0	0	0	0	0	0	1	0	0	0	0	0	0	0	0	0	0	0	0	0	0	0	0	0	0	0	0	0	0	0
				Meta-Protein 5071NDK_HALSA Nucleoside diphosphate kinase OS=Halobacterium salinarum (strain ATCC 700922 / JCM 11081 / NRC-1) GN=ndk PE=1 SV=1	0	0	0	0	0	0	0	0	0	0	0	0	0	0	0	0	0	0	0	0	0	0	0	0	0	0	0	0	0	0	0	0	0	0	0	0	0	0	0	0	0	0	0	0	0
				Meta-Protein 5092BLAST_IHFB_DECAR Integration host factor subunit beta OS=Dechloromonas aromatica (strain RCB) GN=ihfB PE=3 SV=1_Q47GJ8	0	0	0	0	0	0	0	0	0	0	0	0	0	0	0	0	0	0	0	0	0	0	0	0	0	0	0	0	0	0	0	0	0	0	0	0	0	0	0	0	0	0	0	0	0
				Meta-Protein 1172BLAST_UGPC_BRUSU sn-glycerol-3-phosphate import ATP-binding protein UgpC OS=Brucella suis biovar 1 (strain 1330) GN=ugpC PE=3 SV=1_Q8FW07	0	0	0	0	0	0	0	0	1	0	0	0	0	0	0	0	0	0	0	0	0	0	0	0	0	0	0	0	0	0	0	0	0	0	0	0	0	0	0	0	0	0	0	0	0
				Meta-Protein 1809BLAST_PYRB_BACFR Aspartate carbamoyltransferase OS=Bacteroides fragilis (strain YCH46) GN=pyrB PE=3 SV=1_Q64U74	0	0	0	0	0	0	0	0	0	0	0	0	0	0	0	0	0	0	0	1	1	1	2	0	1	0	0	0	0	1	1	0	0	0	0	0	0	0	0	0	0	0	0	0	0
				Meta-Protein 2292Metagenome Unknown	0	0	0	0	0	0	0	0	0	0	0	0	0	0	0	0	0	0	0	0	0	0	0	0	6	3	6	0	0	0	0	0	0	12	6	6	0	0	0	0	0	0	0	0	0
				Meta-Protein 4112BLAST_RELA_BACSU GTP pyrophosphokinase OS=Bacillus subtilis (strain 168) GN=relA PE=1 SV=3_O54408	0	0	0	0	0	0	0	0	0	1	0	0	0	0	0	0	0	0	0	0	0	0	0	0	0	0	0	0	0	0	0	0	0	0	0	0	0	0	0	0	0	0	0	0	0
				Meta-Protein 9BLAST_ILVE_HAEIN Branched-chain-amino-acid aminotransferase OS=Haemophilus influenzae (strain ATCC 51907 / DSM 11121 / KW20 / Rd) GN=ilvE PE=3 SV=1_P54689	5	8	3	6	1	1	5	3	1	0	0	0	0	0	0	0	0	0	0	0	0	0	0	0	0	0	0	0	0	0	0	0	0	0	0	0	0	0	0	0	0	0	0	0	0
				Meta-Protein 2881BLAST_HAGA2_PORGN Hemagglutinin A OS=Porphyromonas gingivalis GN=hagA PE=3 SV=1_Q51845	2	3	1	0	1	1	1	1	0	0	1	1	1	1	1	5	3	3	0	0	0	0	0	0	0	0	0	0	0	0	0	0	0	0	0	0	0	0	0	0	0	0	0	0	0
				Meta-Protein 1871BLAST_ACDS_CLOAB Acyl-CoA dehydrogenase; short-chain specific OS=Clostridium acetobutylicum (strain ATCC 824 / DSM 792 / JCM 1419 / LMG 5710 / VKM B-1787) GN=bcd PE=1 SV=1_P52042	0	0	0	0	0	0	0	0	0	0	0	0	0	0	0	0	0	0	0	1	0	0	0	0	1	2	0	0	0	0	0	0	0	0	0	0	0	0	0	0	0	0	0	0	0
				Meta-Protein 3493BLAST_TM2D1_HUMAN TM2 domain-containing protein 1 OS=Homo sapiens GN=TM2D1 PE=1 SV=1_Q9BX74	0	0	1	0	0	0	0	0	0	0	0	0	0	0	0	0	0	0	0	0	0	0	0	0	0	0	0	0	0	0	0	0	0	0	0	0	0	0	0	0	0	0	0	0	0
				Meta-Protein 2103BLAST_RS7_CLOCE 30S ribosomal protein S7 OS=Clostridium cellulolyticum (strain ATCC 35319 / DSM 5812 / JCM 6584 / H10) GN=rpsG PE=3 SV=1_B8I5N6	0	0	0	0	0	0	0	0	0	0	0	0	0	0	0	0	0	0	0	0	0	1	1	0	0	0	0	0	0	0	0	0	0	0	0	0	0	0	0	0	0	0	0	0	0
				Meta-Protein 1296EF1A_METTH Elongation factor 1-alpha OS=Methanothermobacter thermautotrophicus (strain ATCC 29096 / DSM 1053 / JCM 10044 / NBRC 100330 / Delta H) GN=tuf PE=1 SV=1	0	0	0	0	0	0	0	0	0	0	0	0	0	0	0	0	1	0	0	0	0	0	0	0	0	0	0	0	0	0	0	0	0	0	0	0	0	0	0	0	0	0	0	0	0
				Meta-Protein 1737BLAST_ACDS_CLOAB Acyl-CoA dehydrogenase; short-chain specific OS=Clostridium acetobutylicum (strain ATCC 824 / DSM 792 / JCM 1419 / LMG 5710 / VKM B-1787) GN=bcd PE=1 SV=1_P52042	0	0	0	0	0	0	0	0	0	0	0	0	0	0	0	0	0	0	2	5	2	4	2	5	36	25	21	2	1	1	0	0	0	9	2	3	0	0	0	0	0	0	0	0	0
				Meta-Protein 129BLAST_PRXQ_POPJC Peroxiredoxin Q; chloroplastic OS=Populus jackii GN=PRXQ PE=1 SV=1_Q6QPJ6	1	2	4	0	2	0	0	1	0	0	0	0	0	0	0	0	0	0	0	0	0	0	0	0	0	0	0	0	0	0	0	0	0	0	0	0	0	0	0	0	0	0	0	0	0
				Meta-Protein 4128Metagenome unknown	0	0	0	0	0	0	0	0	0	0	0	0	1	0	0	0	0	0	0	0	0	0	0	0	0	0	0	0	0	0	0	0	0	0	0	0	0	0	0	0	0	0	0	0	0
				Meta-Protein 342BLAST_ADH_CLOBE NADP-dependent isopropanol dehydrogenase OS=Clostridium beijerinckii GN=adh PE=1 SV=2_P25984	9	7	6	1	1	0	1	0	0	0	0	0	0	0	0	5	5	3	0	0	0	0	0	0	0	0	0	0	0	0	0	0	0	0	0	0	0	0	0	0	0	0	0	0	0
				Meta-Protein 3796BLAST_HIS7_CLOTH Imidazoleglycerol-phosphate dehydratase OS=Clostridium thermocellum (strain ATCC 27405 / DSM 1237 / NBRC 103400 / NCIMB 10682 / NRRL B-4536 / VPI 7372) GN=hisB PE=3 SV=1_A3DJF3	0	0	0	1	0	0	0	0	0	0	0	0	0	0	0	0	0	0	0	0	0	0	0	0	0	0	0	0	0	0	0	0	0	0	0	0	0	0	0	0	0	0	0	0	0
				Meta-Protein 2870BLAST_SUSD_BACTN Starch-binding protein SusD OS=Bacteroides thetaiotaomicron (strain ATCC 29148 / DSM 2079 / NCTC 10582 / E50 / VPI-5482) GN=susD PE=1 SV=1_Q8A1G2	3	1	3	0	0	2	3	3	1	0	0	0	0	0	0	2	0	0	0	0	0	0	0	0	0	0	0	0	0	0	0	0	0	0	0	0	0	0	0	0	0	0	0	0	0
				Meta-Protein 3079BLAST_Y233_STRP6 Uncharacterized protein M6_Spy0233 OS=Streptococcus pyogenes serotype M6 (strain ATCC BAA-946 / MGAS10394) GN=M6_Spy0233 PE=1 SV=1_Q5XDZ5	1	1	1	1	2	1	1	1	1	0	0	0	0	0	0	0	0	0	0	0	0	0	0	0	0	0	0	0	0	0	0	0	0	0	0	0	0	0	0	0	0	0	0	0	0
				Meta-Protein 2855Metagenome unknown	1	0	0	3	0	4	2	1	0	0	0	0	1	0	0	0	0	0	0	0	0	0	0	0	0	0	0	0	0	0	0	0	0	0	0	0	0	0	0	0	0	0	0	0	0
				Meta-Protein 1073BLAST_YL567_MIMIV Uncharacterized protein L567 OS=Acanthamoeba polyphaga mimivirus GN=MIMI_L567 PE=1 SV=1_Q5UR50	0	0	0	0	0	3	4	2	0	0	1	0	0	1	0	1	1	2	0	0	0	0	0	0	0	0	0	0	0	0	0	0	0	0	0	0	0	0	0	0	0	0	0	0	0
				Meta-Protein 537BLAST_Y282_METJA Uncharacterized protein MJ0282 OS=Methanocaldococcus jannaschii (strain ATCC 43067 / DSM 2661 / JAL-1 / JCM 10045 / NBRC 100440) GN=MJ0282 PE=4 SV=1_Q57730	4	6	6	6	5	4	6	6	5	0	0	0	0	2	1	4	2	2	0	0	0	0	0	0	0	0	0	0	0	0	0	0	0	0	0	0	0	0	0	0	0	0	0	0	0
				Meta-Protein 3014Metagenome unknown	2	0	0	0	0	0	0	0	0	0	0	0	0	0	0	0	0	0	0	0	0	0	0	0	0	0	0	0	0	0	0	0	0	0	0	0	0	0	0	0	0	0	0	0	0
				Meta-Protein 4241BLAST_PTHP_BACSU Phosphocarrier protein HPr OS=Bacillus subtilis (strain 168) GN=ptsH PE=1 SV=3_P08877	0	0	0	0	0	0	0	0	0	0	0	0	0	0	0	2	3	2	0	0	0	0	0	0	0	0	0	0	0	0	0	0	0	0	0	0	0	0	0	0	0	0	0	0	0
				Meta-Protein 1162Metagenome unknown	0	0	0	0	0	0	0	1	0	0	0	0	0	0	0	0	0	0	0	0	0	0	0	0	0	0	0	0	0	0	0	0	0	0	0	0	0	0	0	0	0	0	0	0	0
				Meta-Protein 4070Metagenome unknown	0	0	0	0	0	0	0	1	0	0	0	0	0	0	0	0	0	0	0	0	0	0	0	0	0	0	0	0	0	0	0	0	0	0	0	0	0	0	0	0	0	0	0	0	0
				Meta-Protein 949BLAST_MALE_PYRFU Maltotriose-binding protein OS=Pyrococcus furiosus (strain ATCC 43587 / DSM 3638 / JCM 8422 / Vc1) GN=malE PE=1 SV=1_P58300	0	0	0	15	11	8	11	5	7	1	0	0	3	4	3	0	0	0	0	0	0	0	0	0	0	0	0	0	0	0	0	0	0	0	0	0	0	0	0	0	0	0	0	0	0
				Meta-Protein 2099BLAST_BGH3A_BACO1 Beta-glucosidase BoGH3A OS=Bacteroides ovatus (strain ATCC 8483 / DSM 1896 / JCM 5824 / NCTC 11153) GN=BACOVA_02644 PE=1 SV=1_A7LXS8	0	0	0	0	0	0	0	0	0	0	0	0	0	0	0	0	0	0	0	0	0	1	0	0	0	0	0	0	0	0	0	0	0	0	0	0	0	0	0	0	0	0	0	0	0
				Meta-Protein 973BLAST_THTR_METTH Putative thiosulfate sulfurtransferase OS=Methanothermobacter thermautotrophicus (strain ATCC 29096 / DSM 1053 / JCM 10044 / NBRC 100330 / Delta H) GN=MTH_622 PE=3 SV=1_O26719	0	0	0	2	0	2	2	2	1	0	0	0	0	1	0	0	0	0	0	0	0	0	0	0	0	0	0	0	0	0	0	0	0	0	0	0	0	0	0	0	0	0	0	0	0
				Meta-Protein 4863BLAST_RUBY_PORGI Rubrerythrin OS=Porphyromonas gingivalis (strain ATCC BAA-308 / W83) GN=rbr PE=2 SV=1_Q9AGG3	0	0	0	0	0	0	0	0	0	0	0	0	0	0	0	0	0	0	0	0	0	0	0	0	3	3	3	0	0	0	0	0	0	0	0	0	0	0	0	0	0	0	0	0	0
				Meta-Protein 489Metagenome unknown	5	4	2	0	0	0	1	0	0	0	0	0	0	0	0	4	1	3	0	0	0	0	0	0	0	0	0	0	0	0	0	0	0	0	0	0	0	0	0	0	0	0	0	0	0
				Meta-Protein 3113BLAST_Y131_HAEIN Uncharacterized protein HI_0131 OS=Haemophilus influenzae (strain ATCC 51907 / DSM 11121 / KW20 / Rd) GN=HI_0131 PE=1 SV=1_P43951	2	3	2	0	0	0	0	0	0	0	0	0	0	0	0	0	0	0	0	0	0	0	0	0	0	0	0	0	0	0	0	0	0	0	0	0	0	0	0	0	0	0	0	0	0
				Meta-Protein 1475BLAST_FEPA_ECOLI Ferrienterobactin receptor OS=Escherichia coli (strain K12) GN=fepA PE=1 SV=2_P05825	0	0	0	0	0	0	0	0	0	0	0	0	0	0	0	0	0	0	13	5	0	0	0	19	0	0	1	1	0	1	0	0	0	0	0	0	0	0	0	0	0	0	0	0	0
				Meta-Protein 70BLAST_G3P_STRP3 Glyceraldehyde-3-phosphate dehydrogenase OS=Streptococcus pyogenes serotype M3 (strain ATCC BAA-595 / MGAS315) GN=gap PE=3 SV=1_P0DB18	41	37	35	11	8	10	6	5	4	2	2	0	1	1	0	27	14	15	31	15	42	58	51	32	55	66	30	15	8	8	16	19	7	24	15	12	0	0	0	0	0	0	0	0	0
				Meta-Protein 4224BLAST_IMDH_PYRAB Inosine-5-monophosphate dehydrogenase OS=Pyrococcus abyssi (strain GE5 / Orsay) GN=guaB PE=3 SV=1_Q9UY49	0	0	0	0	0	0	0	0	0	0	0	0	0	0	0	1	0	0	0	0	0	0	0	0	0	0	0	0	0	0	0	0	0	0	0	0	0	0	0	0	0	0	0	0	0
				Meta-Protein 2431BLAST_SUSC_BACTN TonB-dependent receptor SusC OS=Bacteroides thetaiotaomicron (strain ATCC 29148 / DSM 2079 / NCTC 10582 / E50 / VPI-5482) GN=susC PE=1 SV=1_Q8A1G1	0	0	0	0	0	0	0	0	0	0	0	0	0	0	0	0	0	0	0	0	0	0	0	0	1	0	0	0	0	0	0	0	0	0	0	0	0	0	0	0	0	0	0	0	0
				Meta-Protein 4374Metagenome Unknown	0	0	0	0	0	0	0	0	0	0	0	0	0	0	0	0	0	0	1	0	0	0	0	2	0	0	0	0	0	0	0	0	0	0	0	0	0	0	0	0	0	0	0	0	0
				Meta-Protein 63BLAST_HEXA_PORGI Beta-hexosaminidase OS=Porphyromonas gingivalis (strain ATCC BAA-308 / W83) GN=nahA PE=3 SV=2_P49008	3	4	2	1	1	2	0	1	0	0	0	0	0	0	0	0	0	0	0	0	0	0	0	0	0	0	0	0	0	0	0	0	0	0	0	0	0	0	0	0	0	0	0	0	0
				Meta-Protein 3675Metagenome unknown	0	0	0	1	0	2	1	0	0	0	0	0	0	0	0	0	0	0	0	0	0	0	0	0	0	0	0	0	0	0	0	0	0	0	0	0	0	0	0	0	0	0	0	0	0
				Meta-Protein 4289BLAST_DNAG_STRCO DNA primase OS=Streptomyces coelicolor (strain ATCC BAA-471 / A3(2) / M145) GN=dnaG PE=3 SV=1_Q9S1N4	0	0	0	0	0	0	0	0	0	0	0	0	0	0	0	0	0	1	0	0	0	0	0	0	0	0	0	0	0	0	0	0	0	0	0	0	0	0	0	0	0	0	0	0	0
				Meta-Protein 1533Metagenome Unknown	0	0	0	0	0	0	0	0	0	0	0	0	0	0	0	0	0	0	21	9	6	28	11	7	7	16	7	2	2	1	2	1	2	3	0	0	0	0	0	0	0	0	0	0	0
				Meta-Protein 4609BLAST_RECO_ANAD2 DNA repair protein RecO OS=Anaeromyxobacter dehalogenans (strain 2CP-1 / ATCC BAA-258) GN=recO PE=3 SV=1_B8JDE1	0	0	0	0	0	0	0	0	0	0	0	0	0	0	0	0	0	0	0	0	0	1	1	0	0	0	0	0	0	0	0	0	0	0	0	0	0	0	0	0	0	0	0	0	0
				Meta-Protein 2317BLAST_OMPB_NEIMA Major outer membrane protein P.IB OS=Neisseria meningitidis serogroup A / serotype 4A (strain Z2491) GN=porB PE=3 SV=1_P57042	0	0	0	0	0	0	0	0	0	0	0	0	0	0	0	0	0	0	0	0	0	0	0	0	1	3	0	0	0	0	0	0	0	4	0	0	0	0	0	0	0	0	0	0	0
				Meta-Protein 1922BLAST_RS16_BACV8 30S ribosomal protein S16 OS=Bacteroides vulgatus (strain ATCC 8482 / DSM 1447 / JCM 5826 / NBRC 14291 / NCTC 11154) GN=rpsP PE=3 SV=1_A6L3Y9	0	0	0	0	0	0	0	0	0	0	0	0	0	0	0	0	0	0	0	0	6	6	5	0	3	4	1	0	0	0	3	3	1	0	0	0	0	0	0	0	0	0	0	0	0
				Meta-Protein 2489BLAST_PNP_HELMI Polyribonucleotide nucleotidyltransferase OS=Heliobacterium modesticaldum (strain ATCC 51547 / Ice1) GN=pnp PE=3 SV=1_B0THS2	0	0	0	0	0	0	0	0	0	0	0	0	0	0	0	0	0	0	0	0	0	0	0	0	0	1	0	0	0	0	0	0	0	1	0	0	0	0	0	0	0	0	0	0	0
				Meta-Protein 691Metagenome unknown	1	1	2	22	20	17	1	3	3	4	2	1	0	2	1	0	0	0	0	0	0	0	0	0	0	0	0	0	0	0	0	0	0	0	0	0	0	0	0	0	0	0	0	0	0
				Meta-Protein 4838Metagenome Unknown	0	0	0	0	0	0	0	0	0	0	0	0	0	0	0	0	0	0	0	0	0	0	0	0	1	0	0	0	0	0	0	0	0	0	0	0	0	0	0	0	0	0	0	0	0
				Meta-Protein 1997BLAST_FLA_BACSU Flagellin OS=Bacillus subtilis (strain 168) GN=hag PE=1 SV=2_P02968	0	0	0	0	0	0	0	0	0	0	0	0	0	0	0	0	0	0	0	0	2	3	2	0	0	0	0	0	0	0	1	2	0	0	0	0	0	0	0	0	0	0	0	0	0
				Meta-Protein 5107BLAST_PORI_RHOCA Porin OS=Rhodobacter capsulatus PE=1 SV=1_P31243	0	0	0	0	0	0	0	0	0	0	0	0	0	0	0	0	0	0	0	0	0	0	0	0	0	0	0	0	0	0	0	0	0	0	0	0	0	0	0	0	0	0	0	0	0
				Meta-Protein 3152BLAST_MALE_PYRAB Maltotriose-binding protein OS=Pyrococcus abyssi (strain GE5 / Orsay) GN=malE PE=3 SV=1_Q9V297	4	4	3	1	2	2	3	2	2	0	0	0	0	0	0	0	0	0	0	0	0	0	0	0	0	0	0	0	0	0	0	0	0	0	0	0	0	0	0	0	0	0	0	0	0
				Meta-Protein 2957BLAST_XP55_STRLI Protein XP55 OS=Streptomyces lividans GN=xp55 PE=3 SV=1_P06109	2	4	4	0	0	0	0	0	0	0	0	0	0	0	0	0	0	0	0	0	0	0	0	0	0	0	0	0	0	0	0	0	0	0	0	0	0	0	0	0	0	0	0	0	0
				Meta-Protein 3209MURC_PROAC UDP-N-acetylmuramate--L-alanine ligase OS=Propionibacterium acnes (strain KPA171202 / DSM 16379) GN=murC PE=3 SV=1	1	0	0	0	0	0	0	0	0	0	0	0	0	0	0	0	0	0	0	0	0	0	0	0	0	0	0	0	0	0	0	0	0	0	0	0	0	0	0	0	0	0	0	0	0
				Meta-Protein 1715BLAST_TRFL_HUMAN Lactotransferrin OS=Homo sapiens GN=LTF PE=1 SV=6_P02788	0	0	0	0	0	0	0	0	0	0	0	0	0	0	0	0	0	0	1	1	0	0	0	2	0	0	0	0	0	0	0	0	0	0	0	0	0	0	0	0	0	0	0	0	0
				Meta-Protein 2445RRF_THEPX Ribosome-recycling factor OS=Thermoanaerobacter sp. (strain X514) GN=frr PE=3 SV=1	0	0	0	0	0	0	0	0	0	0	0	0	0	0	0	0	0	0	0	0	0	0	0	0	1	0	0	0	0	0	0	0	0	2	0	0	0	0	0	0	0	0	0	0	0
				Meta-Protein 2775BLAST_OMPA_THEMA Outer membrane protein alpha OS=Thermotoga maritima (strain ATCC 43589 / MSB8 / DSM 3109 / JCM 10099) GN=omp-alpha PE=1 SV=2_Q01969	4	3	4	8	6	2	1	1	1	0	0	0	0	0	0	0	0	0	0	0	0	0	0	0	0	0	0	0	0	0	0	0	0	0	0	0	0	0	0	0	0	0	0	0	0
				Meta-Protein 643Metagenome unknown	4	5	3	0	0	0	0	0	0	0	0	0	0	0	0	1	0	0	0	0	0	0	0	0	0	0	0	0	0	0	0	0	0	0	0	0	0	0	0	0	0	0	0	0	0
				Meta-Protein 2894BLAST_COTJB_BACSU Protein CotJB OS=Bacillus subtilis (strain 168) GN=cotJB PE=4 SV=2_Q45537	6	3	2	4	1	1	1	2	0	0	0	0	0	0	0	1	1	1	0	0	0	0	0	0	0	0	0	0	0	0	0	0	0	0	0	0	0	0	0	0	0	0	0	0	0
				Meta-Protein 4619BLAST_SUSD_BACO1 SusD-like protein BACOVA_02651 OS=Bacteroides ovatus (strain ATCC 8483 / DSM 1896 / JCM 5824 / NCTC 11153) GN=BACOVA_02651 PE=1 SV=1_A7LXT5	0	0	0	0	0	0	0	0	0	0	0	0	0	0	0	0	0	0	0	0	0	2	0	0	0	0	0	0	0	0	0	0	0	0	0	0	0	0	0	0	0	0	0	0	0
				Meta-Protein 1695BLAST_CRT_CLODI Short-chain-enoyl-CoA hydratase (Fragment) OS=Clostridioides difficile GN=crt PE=3 SV=1_P45361	0	0	0	0	0	0	0	0	0	0	0	0	0	0	0	0	0	0	2	0	0	3	2	2	0	4	1	0	0	0	0	2	0	0	0	0	0	0	0	0	0	0	0	0	0
				Meta-Protein 4384BLAST_LACE_RHIRD Lactose-binding protein OS=Rhizobium radiobacter GN=lacE PE=1 SV=1_P29822	0	0	0	0	0	0	0	0	0	0	0	0	0	0	0	0	0	0	2	1	0	0	0	0	0	0	0	1	0	0	0	0	0	0	0	0	0	0	0	0	0	0	0	0	0
				Meta-Protein 2355BLAST_RS10_AGARV 30S ribosomal protein S10 OS=Agathobacter rectalis (strain ATCC 33656 / DSM 3377 / JCM 17463 / KCTC 5835 / VPI 0990) GN=rpsJ PE=3 SV=1_C4ZBD3	0	0	0	0	0	0	0	0	0	0	0	0	0	0	0	0	0	0	0	0	0	0	0	0	1	3	0	0	0	0	0	0	0	2	0	3	0	0	0	0	0	0	0	0	0
				Meta-Protein 826BLAST_FRCB_RHIML Fructose import binding protein FrcB OS=Rhizobium meliloti GN=frcB PE=1 SV=1_Q9F9B2	0	1	0	1	2	1	0	1	0	0	0	0	0	0	0	0	0	0	0	0	0	0	0	0	0	0	0	0	0	0	0	0	0	0	0	0	0	0	0	0	0	0	0	0	0
				Meta-Protein 5043MDH_PSEMZ Malate dehydrogenase (Fragments) OS=Pseudotsuga menziesii PE=1 SV=1	0	0	0	0	0	0	0	0	0	0	0	0	0	0	0	0	0	0	0	0	0	0	0	0	0	0	0	0	0	0	0	0	0	0	0	0	0	0	0	1	0	0	0	0	0
				Meta-Protein 4470BLAST_NDHI_CHAGL NAD(P)H-quinone oxidoreductase subunit I; chloroplastic OS=Chaetosphaeridium globosum GN=ndhI PE=3 SV=1_Q8M9T7	0	0	0	0	0	0	0	0	0	0	0	0	0	0	0	0	0	0	0	1	0	0	0	0	0	0	0	0	0	0	0	0	0	0	0	0	0	0	0	0	0	0	0	0	0
				Meta-Protein 667BLAST_SUSC_BACTN TonB-dependent receptor SusC OS=Bacteroides thetaiotaomicron (strain ATCC 29148 / DSM 2079 / NCTC 10582 / E50 / VPI-5482) GN=susC PE=1 SV=1_Q8A1G1	1	3	2	0	1	1	12	16	12	0	0	0	2	1	1	0	0	0	0	0	0	0	0	0	0	0	0	0	0	0	0	0	0	0	0	0	0	0	0	0	0	0	0	0	0
				Meta-Protein 335BLAST_HBD_SYNWW 3-hydroxybutyryl-CoA dehydrogenase OS=Syntrophomonas wolfei subsp. wolfei (strain DSM 2245B / Goettingen) GN=Swol_1935 PE=1 SV=1_Q0AVM2	1	1	1	0	0	0	0	0	0	0	0	0	0	0	0	0	0	0	0	0	0	0	0	0	0	0	0	0	0	0	0	0	0	0	0	0	0	0	0	0	0	0	0	0	0
				Meta-Protein 2398BLAST_BGAL_BACHD Beta-galactosidase OS=Bacillus halodurans (strain ATCC BAA-125 / DSM 18197 / FERM 7344 / JCM 9153 / C-125) GN=lacZ PE=3 SV=1_Q9K9C6	0	0	0	0	0	0	0	0	0	0	0	0	0	0	0	0	0	0	0	0	0	0	0	0	1	0	0	0	0	0	0	0	0	0	0	0	0	0	0	0	0	0	0	0	0
				Meta-Protein 1214BLAST_LEMA_STRGC Protein LemA OS=Streptococcus gordonii (strain Challis / ATCC 35105 / BCRC 15272 / CH1 / DL1 / V288) GN=lemA PE=2 SV=1_A8AVK0	0	0	0	0	0	0	0	0	0	0	0	0	0	0	0	1	1	1	0	0	0	0	0	0	0	0	0	0	0	0	0	0	0	0	0	0	0	0	0	0	0	0	0	0	0
				Meta-Protein 1544BLAST_HS181_ORYSJ 18.1 kDa class I heat shock protein OS=Oryza sativa subsp. japonica GN=HSP18.1 PE=2 SV=1_Q84Q72	0	0	0	0	0	0	0	0	0	0	0	0	0	0	0	0	0	0	1	0	0	0	1	1	1	0	1	0	0	1	0	0	0	1	1	1	0	0	0	0	0	0	0	0	0
				Meta-Protein 2279KV1_CANLF Ig kappa chain V region GOM OS=Canis lupus familiaris PE=1 SV=1	0	0	0	0	0	0	0	0	0	0	0	0	0	0	0	0	0	0	0	0	0	0	0	0	2	0	0	0	0	0	0	0	0	2	0	1	0	0	0	0	0	0	0	0	0
				Meta-Protein 566BLAST_ACDA2_PYRFU Acetate--CoA ligase [ADP-forming] II subunit alpha OS=Pyrococcus furiosus (strain ATCC 43587 / DSM 3638 / JCM 8422 / Vc1) GN=acdAII PE=1 SV=1_Q8U3D6	2	2	1	1	1	0	2	0	0	0	0	0	0	0	0	2	1	2	0	0	0	0	0	0	0	0	0	0	0	0	0	0	0	0	0	0	0	0	0	0	0	0	0	0	0
				Meta-Protein 684BLAST_HDVD_CLOAM 4-hydroxybutyryl-CoA dehydratase/vinylacetyl-CoA-Delta-isomerase OS=Clostridium aminobutyricum GN=abfD PE=1 SV=3_P55792	3	4	3	6	4	4	5	3	3	0	0	0	0	0	0	2	0	0	0	0	0	0	0	0	0	0	0	0	0	0	0	0	0	0	0	0	0	0	0	0	0	0	0	0	0
				Meta-Protein 723BLAST_GRDC_PEPAC Glycine/sarcosine/betaine reductase complex component C subunit beta OS=Peptoclostridium acidaminophilum GN=grdC PE=1 SV=2_P54935	3	4	2	1	1	1	1	0	0	0	0	0	0	0	0	0	0	0	0	0	0	0	0	0	0	0	0	0	0	0	0	0	0	0	0	0	0	0	0	0	0	0	0	0	0
				Meta-Protein 1058BLAST_BCD2_SYNWW Butyryl-CoA dehydrogenase Swol_2052 OS=Syntrophomonas wolfei subsp. wolfei (strain DSM 2245B / Goettingen) GN=Swol_2052 PE=1 SV=1_Q0AVA8	0	0	0	0	1	4	0	0	1	0	0	0	0	0	0	1	0	0	0	0	0	0	0	0	0	0	0	0	0	0	0	0	0	0	0	0	0	0	0	0	0	0	0	0	0
				Meta-Protein 45632SS8_HELAN Albumin-8 OS=Helianthus annuus PE=1 SV=1	0	0	0	0	0	0	0	0	0	0	0	0	0	0	0	0	0	0	0	0	2	0	0	0	0	0	0	0	0	0	0	0	0	0	0	0	0	0	0	0	0	0	0	0	0
				Meta-Protein 3683BLAST_Y867_METTH Uncharacterized protein MTH_867 OS=Methanothermobacter thermautotrophicus (strain ATCC 29096 / DSM 1053 / JCM 10044 / NBRC 100330 / Delta H) GN=MTH_867 PE=4 SV=1_O26953	0	0	0	1	1	0	0	0	0	0	0	0	0	0	0	0	0	0	0	0	0	0	0	0	0	0	0	0	0	0	0	0	0	0	0	0	0	0	0	0	0	0	0	0	0
				Meta-Protein 1645Metagenome Unknown	0	0	0	0	0	0	0	0	0	0	0	0	0	0	0	0	0	0	3	1	0	0	0	3	0	0	0	0	0	0	0	0	0	0	0	0	0	0	0	0	0	0	0	0	0
				Meta-Protein 2886BLAST_AAKB1_PIG 5-AMP-activated protein kinase subunit beta-1 (Fragment) OS=Sus scrofa GN=PRKAB1 PE=1 SV=1_P80387	2	2	0	10	9	9	6	5	6	2	0	0	0	0	0	0	0	0	0	0	0	0	0	0	0	0	0	0	0	0	0	0	0	0	0	0	0	0	0	0	0	0	0	0	0
				Meta-Protein 1415BLAST_TYPA_BACSU GTP-binding protein TypA/BipA homolog OS=Bacillus subtilis (strain 168) GN=typA PE=3 SV=1_O07631	0	0	0	0	0	0	0	0	0	0	0	0	0	0	0	0	0	0	1	0	0	1	0	1	0	0	0	0	0	0	0	0	0	0	0	0	0	0	0	0	0	0	0	0	0
				Meta-Protein 2213Metagenome Unknown	0	0	0	0	0	0	0	0	0	0	0	0	0	0	0	0	0	0	0	0	0	0	0	2	0	0	0	0	1	2	0	2	0	0	0	0	0	0	0	0	0	0	0	0	0
				Meta-Protein 1775RS12_TROWT 30S ribosomal protein S12 OS=Tropheryma whipplei (strain Twist) GN=rpsL PE=3 SV=1	0	0	0	0	0	0	0	0	0	0	0	0	0	0	0	0	0	0	2	0	0	1	0	2	3	0	2	0	0	0	0	0	0	0	0	0	0	0	0	0	0	0	0	0	0
				Meta-Protein 2473BLAST_MGLB_TREPA Glucose/galactose-binding lipoprotein OS=Treponema pallidum (strain Nichols) GN=mglB PE=1 SV=1_Q08255	0	0	0	0	0	0	0	0	0	0	0	0	0	0	0	0	0	0	0	0	0	0	0	0	0	3	0	0	0	0	0	0	0	0	0	0	0	0	0	0	0	0	0	0	0
				Meta-Protein 131MTBC_METBA Dimethylamine corrinoid protein OS=Methanosarcina barkeri GN=mtbC PE=1 SV=3	6	7	7	5	4	1	1	2	1	0	0	0	0	0	0	1	0	0	0	0	0	0	0	0	0	0	0	0	0	0	0	0	0	0	0	0	0	0	0	0	0	0	0	0	0
				Meta-Protein 4291GNL3_XENLA Guanine nucleotide-binding protein-like 3 OS=Xenopus laevis GN=gnl3 PE=2 SV=1	0	0	0	0	0	0	0	0	0	0	0	0	0	0	0	0	0	1	0	0	0	0	0	0	0	0	0	0	0	0	0	0	0	0	0	0	0	0	0	0	0	0	0	0	0
				Meta-Protein 3291TPX_BACHD Thiol peroxidase OS=Bacillus halodurans (strain ATCC BAA-125 / DSM 18197 / FERM 7344 / JCM 9153 / C-125) GN=tpx PE=3 SV=1	1	2	2	0	1	1	1	0	0	0	0	0	0	0	0	2	0	2	0	0	0	0	0	0	0	0	0	0	0	0	0	0	0	0	0	0	0	0	0	0	0	0	0	0	0
				Meta-Protein 3966Metagenome unknown	0	0	0	0	0	0	2	0	0	0	0	0	0	0	0	0	0	0	0	0	0	0	0	0	0	0	0	0	0	0	0	0	0	0	0	0	0	0	0	0	0	0	0	0	0
				Meta-Protein 4726Metagenome Unknown	0	0	0	0	0	0	0	0	0	0	0	0	0	0	0	0	0	0	0	0	0	0	1	0	0	0	0	0	0	0	0	0	0	0	0	0	0	0	0	0	0	0	0	0	0
				Meta-Protein 2691BLAST_LYTC_BACSU N-acetylmuramoyl-L-alanine amidase LytC OS=Bacillus subtilis (strain 168) GN=lytC PE=1 SV=1_Q02114	0	0	0	0	0	0	0	0	0	0	0	0	0	0	0	0	0	0	0	0	0	0	0	0	0	0	0	0	0	0	0	0	0	0	0	0	0	0	0	0	0	0	0	0	0
				Meta-Protein 2820BLAST_FWDB_METJA Tungsten-containing formylmethanofuran dehydrogenase 2 subunit B OS=Methanocaldococcus jannaschii (strain ATCC 43067 / DSM 2661 / JAL-1 / JCM 10045 / NBRC 100440) GN=fwdB PE=3 SV=2_P61154	1	1	0	0	0	0	0	0	0	0	0	0	0	0	0	2	0	0	0	0	0	0	0	0	0	0	0	0	0	0	0	0	0	0	0	0	0	0	0	0	0	0	0	0	0
				Meta-Protein 1662BLAST_AK1BA_HUMAN Aldo-keto reductase family 1 member B10 OS=Homo sapiens GN=AKR1B10 PE=1 SV=2_O60218	0	0	0	0	0	0	0	0	0	0	0	0	0	0	0	0	0	0	1	0	0	0	0	0	0	0	0	0	0	0	0	0	0	0	0	0	0	0	0	0	0	0	0	0	0
				Meta-Protein 2251BLAST_ARAD_GEOSE L-ribulose-5-phosphate 4-epimerase OS=Geobacillus stearothermophilus GN=araD PE=3 SV=1_Q9S469	0	0	0	0	0	0	0	0	0	0	0	0	0	0	0	0	0	0	0	0	0	0	0	0	3	0	0	0	0	0	0	0	0	0	0	0	0	0	0	0	0	0	0	0	0
				Meta-Protein 2974BLAST_Y2991_BRUA2 Putative binding protein BAB2_0491 OS=Brucella abortus (strain 2308) GN=BAB2_0491 PE=3 SV=1_Q2YKZ9	4	4	3	0	0	0	0	0	0	0	0	0	0	0	0	0	0	0	0	0	0	0	0	0	0	0	0	0	0	0	0	0	0	0	0	0	0	0	0	0	0	0	0	0	0
				Meta-Protein 4962G3PC_PETCR Glyceraldehyde-3-phosphate dehydrogenase; cytosolic OS=Petroselinum crispum GN=GAPC PE=2 SV=1	0	0	0	0	0	0	0	0	0	0	0	0	0	0	0	0	0	0	0	0	0	0	0	0	0	0	0	0	2	0	0	0	0	0	0	0	0	0	0	0	0	0	0	0	0
				Meta-Protein 4BLAST_MTRA_METBF Tetrahydromethanopterin S-methyltransferase subunit A OS=Methanosarcina barkeri (strain Fusaro / DSM 804) GN=mtrA PE=3 SV=1_Q9Y8K4	22	13	9	15	5	12	7	1	3	1	1	1	0	1	0	12	5	2	0	0	0	0	0	0	0	0	0	0	0	0	0	0	0	0	0	0	0	0	0	0	0	0	0	0	0
				Meta-Protein 31BLAST_ILVC_CLOTH Ketol-acid reductoisomerase (NADP(+)) OS=Clostridium thermocellum (strain ATCC 27405 / DSM 1237 / NBRC 103400 / NCIMB 10682 / NRRL B-4536 / VPI 7372) GN=ilvC PE=3 SV=1_A3DIE1	2	4	2	0	1	0	1	1	1	0	0	0	0	0	0	0	0	0	0	0	0	0	0	0	0	0	0	0	0	0	0	0	0	0	0	0	0	0	0	0	0	0	0	0	0
				Meta-Protein 2842BLAST_Y131_HAEIN Uncharacterized protein HI_0131 OS=Haemophilus influenzae (strain ATCC 51907 / DSM 11121 / KW20 / Rd) GN=HI_0131 PE=1 SV=1_P43951	2	2	2	2	0	2	6	1	1	0	0	0	0	0	0	0	0	0	0	0	0	0	0	0	0	0	0	0	0	0	0	0	0	0	0	0	0	0	0	0	0	0	0	0	0
				Meta-Protein 2432BLAST_SYFA_AGARV Phenylalanine--tRNA ligase alpha subunit OS=Agathobacter rectalis (strain ATCC 33656 / DSM 3377 / JCM 17463 / KCTC 5835 / VPI 0990) GN=pheS PE=3 SV=1_C4ZBJ4	0	0	0	0	0	0	0	0	0	0	0	0	0	0	0	0	0	0	0	0	0	0	0	0	2	0	0	0	0	0	0	0	0	0	0	0	0	0	0	0	0	0	0	0	0
				Meta-Protein 2555BLAST_SODF_BACFR Superoxide dismutase [Fe] OS=Bacteroides fragilis (strain YCH46) GN=sodB PE=3 SV=2_P53638	0	0	0	0	0	0	0	0	0	0	0	0	0	0	0	0	0	0	0	0	0	0	0	0	0	0	0	0	0	0	0	0	0	1	2	1	0	0	0	0	0	0	0	0	0
				Meta-Protein 130BLAST_DKFP_METJA Fructose-bisphosphate aldolase/6-deoxy-5-ketofructose 1-phosphate synthase OS=Methanocaldococcus jannaschii (strain ATCC 43067 / DSM 2661 / JAL-1 / JCM 10045 / NBRC 100440) GN=MJ1585 PE=1 SV=1_Q58980	1	0	0	1	1	1	0	0	0	1	0	0	0	1	1	2	1	2	0	0	0	0	0	0	0	0	0	0	0	0	0	0	0	0	0	0	0	0	0	0	0	0	0	0	0
				Meta-Protein 4469BLAST_RS9_AGARV 30S ribosomal protein S9 OS=Agathobacter rectalis (strain ATCC 33656 / DSM 3377 / JCM 17463 / KCTC 5835 / VPI 0990) GN=rpsI PE=3 SV=1_C4ZI84	0	0	0	0	0	0	0	0	0	0	0	0	0	0	0	0	0	0	0	1	0	0	0	0	1	0	0	0	0	0	0	0	0	0	0	0	0	0	0	0	0	0	0	0	0
				Meta-Protein 1035BLAST_RUVC_HELMI Crossover junction endodeoxyribonuclease RuvC OS=Heliobacterium modesticaldum (strain ATCC 51547 / Ice1) GN=ruvC PE=3 SV=1_B0TF68	0	0	0	1	1	0	0	0	0	0	0	0	0	0	0	0	0	0	0	0	0	0	0	0	0	0	0	0	0	0	0	0	0	0	0	0	0	0	0	0	0	0	0	0	0
				Meta-Protein 934BLAST_MCRB_METTM Methyl-coenzyme M reductase I subunit beta OS=Methanothermobacter marburgensis (strain ATCC BAA-927 / DSM 2133 / JCM 14651 / NBRC 100331 / OCM 82 / Marburg) GN=mcrB PE=1 SV=3_P11560	0	0	0	2	2	1	0	0	0	0	0	0	0	0	0	0	0	0	0	0	0	0	0	0	0	0	0	0	0	0	0	0	0	0	0	0	0	0	0	0	0	0	0	0	0
				Meta-Protein 1091BLAST_PYCB_METJA Pyruvate carboxylase subunit B OS=Methanocaldococcus jannaschii (strain ATCC 43067 / DSM 2661 / JAL-1 / JCM 10045 / NBRC 100440) GN=pycB PE=1 SV=1_Q58628	0	0	0	0	0	1	0	0	0	0	0	0	0	0	0	0	0	0	0	0	0	0	0	0	0	0	0	0	0	0	0	0	0	0	0	0	0	0	0	0	0	0	0	0	0
				Meta-Protein 835BLAST_YQEI_BACSU Probable RNA-binding protein YqeI OS=Bacillus subtilis (strain 168) GN=yqeI PE=4 SV=1_P54454	0	1	0	0	0	0	0	0	0	0	0	0	0	0	0	0	0	0	0	0	0	0	0	0	0	0	0	0	0	0	0	0	0	0	0	0	0	0	0	0	0	0	0	0	0
				Meta-Protein 1628BLAST_RL4_BACV8 50S ribosomal protein L4 OS=Bacteroides vulgatus (strain ATCC 8482 / DSM 1447 / JCM 5826 / NBRC 14291 / NCTC 11154) GN=rplD PE=3 SV=1_A6KYJ4	0	0	0	0	0	0	0	0	0	0	0	0	0	0	0	0	0	0	1	1	0	0	0	0	8	1	7	0	0	0	0	0	0	4	2	3	0	0	0	0	0	0	0	0	0
				Meta-Protein 1768BLAST_Y2164_STAS1 Uncharacterized epimerase/dehydratase SSP2164 OS=Staphylococcus saprophyticus subsp. saprophyticus (strain ATCC 15305 / DSM 20229) GN=SSP2164 PE=3 SV=1_Q49VA1	0	0	0	0	0	0	0	0	0	0	0	0	0	0	0	0	0	0	2	0	0	0	0	3	0	0	0	0	0	0	0	0	0	0	0	0	0	0	0	0	0	0	0	0	0
				Meta-Protein 4698BLAST_SECA_BACTN Protein translocase subunit SecA OS=Bacteroides thetaiotaomicron (strain ATCC 29148 / DSM 2079 / NCTC 10582 / E50 / VPI-5482) GN=secA PE=3 SV=1_Q89ZL5	0	0	0	0	0	0	0	0	0	0	0	0	0	0	0	0	0	0	0	0	0	1	0	0	0	0	0	0	0	0	0	0	0	0	0	0	0	0	0	0	0	0	0	0	0
				Meta-Protein 3048Metagenome unknown	1	2	0	0	0	0	0	0	0	0	0	0	0	0	0	0	1	0	0	0	0	0	0	0	0	0	0	0	0	0	0	0	0	0	0	0	0	0	0	0	0	0	0	0	0
				Meta-Protein 5000RS13_DESVV 30S ribosomal protein S13 OS=Desulfovibrio vulgaris subsp. vulgaris (strain DP4) GN=rpsM PE=3 SV=1	0	0	0	0	0	0	0	0	0	0	0	0	0	0	0	0	0	0	0	0	0	0	0	0	0	0	0	0	0	0	0	0	0	2	0	0	0	0	0	0	0	0	0	0	0
				Meta-Protein 2861Metagenome unknown	1	1	2	0	0	3	0	0	2	0	0	0	0	0	0	1	2	2	0	0	0	0	0	0	0	0	0	0	0	0	0	0	0	0	0	0	0	0	0	0	0	0	0	0	0
				Meta-Protein 1302Metagenome unknown	0	0	0	0	0	0	0	0	0	0	0	0	0	0	0	0	0	1	0	0	0	0	0	0	0	0	0	0	0	0	0	0	0	0	0	0	0	0	0	0	0	0	0	0	0
				Meta-Protein 2620BLAST_OMPB1_NEIGO Major outer membrane protein P.IB OS=Neisseria gonorrhoeae GN=porB PE=3 SV=1_P18195	0	0	0	0	0	0	0	0	0	0	0	0	0	0	0	0	0	0	0	0	0	0	0	0	0	0	0	0	0	0	0	0	0	0	0	0	0	0	0	0	0	0	0	0	0
				Meta-Protein 48BLAST_RPOC_BACV8 DNA-directed RNA polymerase subunit beta OS=Bacteroides vulgatus (strain ATCC 8482 / DSM 1447 / JCM 5826 / NBRC 14291 / NCTC 11154) GN=rpoC PE=3 SV=1_A6KYK2	6	4	4	0	2	4	4	2	1	0	1	0	0	1	1	3	2	3	4	6	5	8	6	5	1	0	1	0	0	0	0	1	0	0	0	0	0	0	0	0	0	0	0	0	0
				Meta-Protein 1824Metagenome Unknown	0	0	0	0	0	0	0	0	0	0	0	0	0	0	0	0	0	0	0	1	0	0	0	0	1	0	0	0	0	0	0	0	0	0	0	0	0	0	0	0	0	0	0	0	0
				Meta-Protein 3787Metagenome unknown	0	0	0	1	0	0	0	0	0	0	0	0	0	0	0	0	0	0	0	0	0	0	0	0	0	0	0	0	0	0	0	0	0	0	0	0	0	0	0	0	0	0	0	0	0
				Meta-Protein 1560BLAST_FRCB_RHIML Fructose import binding protein FrcB OS=Rhizobium meliloti GN=frcB PE=1 SV=1_Q9F9B2	0	0	0	0	0	0	0	0	0	0	0	0	0	0	0	0	0	0	1	0	0	0	0	0	1	1	0	0	0	0	0	0	1	0	0	0	0	0	0	0	0	0	0	0	0
				Meta-Protein 4121YCX9_CHLRE Uncharacterized 341.7 kDa protein in psbD-psbC intergenic region OS=Chlamydomonas reinhardtii PE=4 SV=1	0	0	0	0	0	0	0	0	0	0	0	0	1	0	0	0	0	0	0	0	0	0	0	0	0	0	0	0	0	0	0	0	0	0	0	0	0	0	0	0	0	0	0	0	0
				Meta-Protein 685BLAST_WBPE_PSEAE UDP-2-acetamido-2-deoxy-3-oxo-D-glucuronate aminotransferase OS=Pseudomonas aeruginosa (strain ATCC 15692 / DSM 22644 / CIP 104116 / JCM 14847 / LMG 12228 / 1C / PRS 101 / PAO1) GN=wbpE PE=1 SV=1_Q9HZ76	1	1	3	0	0	0	0	0	0	0	0	0	0	0	0	2	0	0	0	0	0	0	0	0	0	0	0	0	0	0	0	0	0	0	0	0	0	0	0	0	0	0	0	0	0
				Meta-Protein 480BLAST_UGPB_SALCH sn-glycerol-3-phosphate-binding periplasmic protein UgpB OS=Salmonella choleraesuis (strain SC-B67) GN=ugpB PE=3 SV=1_Q57IS0	6	7	7	5	5	3	2	3	3	0	0	0	0	0	1	3	2	1	0	0	0	0	0	0	0	0	0	0	0	0	0	0	0	0	0	0	0	0	0	0	0	0	0	0	0
				Meta-Protein 1327BLAST_NIFJ_ENTAG Pyruvate-flavodoxin oxidoreductase OS=Enterobacter agglomerans GN=nifJ PE=3 SV=3_P19543	0	0	0	0	0	0	0	0	0	0	0	0	0	0	0	0	0	0	10	9	10	20	17	11	1	0	5	2	7	2	3	0	2	1	0	0	0	0	0	0	0	0	0	0	0
				Meta-Protein 1244BLAST_GYRA_STAEP DNA gyrase subunit A (Fragment) OS=Staphylococcus epidermidis GN=gyrA PE=1 SV=1_P0C0Q9	0	0	0	0	0	0	0	0	0	0	0	0	0	0	0	1	0	0	0	0	0	0	0	0	0	0	0	0	0	0	0	0	0	0	0	0	0	0	0	0	0	0	0	0	0
				Meta-Protein 716BLAST_MALQ_CLOBU 4-alpha-glucanotransferase OS=Clostridium butyricum GN=malQ PE=1 SV=1_Q59266	1	0	0	0	0	0	0	0	0	0	0	0	0	0	0	1	0	0	0	0	0	0	0	0	0	0	0	0	0	0	0	0	0	0	0	0	0	0	0	0	0	0	0	0	0
				Meta-Protein 2277BLAST_HPF_SHIFL Ribosome hibernation promoting factor OS=Shigella flexneri GN=hpf PE=3 SV=1_P0AFX3	0	0	0	0	0	0	0	0	0	0	0	0	0	0	0	0	0	0	0	0	0	0	0	0	2	2	1	0	0	0	0	0	0	2	0	2	0	0	0	0	0	0	0	0	0
				Meta-Protein 561BLAST_APPA_BACSU Oligopeptide-binding protein AppA OS=Bacillus subtilis (strain 168) GN=appA PE=1 SV=2_P42061	4	7	5	2	1	5	0	0	0	3	2	2	2	1	1	8	8	6	0	0	0	0	0	0	0	0	0	0	0	0	0	0	0	0	0	0	0	0	0	0	0	0	0	0	0
				Meta-Protein 3752COAD_LACF3 Phosphopantetheine adenylyltransferase OS=Lactobacillus fermentum (strain NBRC 3956 / LMG 18251) GN=coaD PE=3 SV=1	0	0	0	1	0	0	0	0	0	0	0	0	0	0	0	0	0	0	0	0	0	0	0	0	0	0	0	0	0	0	0	0	0	0	0	0	0	0	0	0	0	0	0	0	0
				Meta-Protein 4403BLAST_AGUA_MYCCT Putative agmatine deiminase OS=Mycoplasma capricolum subsp. capricolum (strain California kid / ATCC 27343 / NCTC 10154) GN=aguA PE=3 SV=1_Q2SRJ6	0	0	0	0	0	0	0	0	0	0	0	0	0	0	0	0	0	0	1	0	0	0	0	0	0	0	0	0	0	0	0	0	0	0	0	0	0	0	0	0	0	0	0	0	0
				Meta-Protein 86BLAST_DEGS_HAEIN Serine endoprotease DegS OS=Haemophilus influenzae (strain ATCC 51907 / DSM 11121 / KW20 / Rd) GN=degS PE=3 SV=1_P44947	2	2	2	1	0	1	0	1	0	0	0	0	0	0	0	1	2	2	0	0	0	0	0	0	0	0	0	0	0	0	0	0	0	0	0	0	0	0	0	0	0	0	0	0	0
				Meta-Protein 2065Metagenome Unknown	0	0	0	0	0	0	0	0	0	0	0	0	0	0	0	0	0	0	0	0	0	1	0	0	0	0	0	0	0	0	0	0	0	0	0	0	0	0	0	0	0	0	0	0	0
				Meta-Protein 231BLAST_RNFC_RHOCA Electron transport complex subunit RnfC OS=Rhodobacter capsulatus GN=rnfC PE=1 SV=1_Q52716	3	2	3	0	0	0	0	0	0	0	0	0	0	0	0	0	0	0	0	0	0	0	0	0	0	0	0	0	0	0	0	0	0	0	0	0	0	0	0	0	0	0	0	0	0
				Meta-Protein 1264BLAST_GLUA_COREF Glutamate transport ATP-binding protein GluA OS=Corynebacterium efficiens (strain DSM 44549 / YS-314 / AJ 12310 / JCM 11189 / NBRC 100395) GN=gluA PE=3 SV=1_Q8RQL7	0	0	0	0	0	0	0	0	0	0	0	0	0	0	0	1	0	0	0	0	0	0	0	0	0	0	0	0	0	0	0	0	0	0	0	0	0	0	0	0	0	0	0	0	0
				Meta-Protein 15BLAST_ENO_BREBN Enolase OS=Brevibacillus brevis (strain 47 / JCM 6285 / NBRC 100599) GN=eno PE=3 SV=1_C0Z6L3	119	108	98	115	89	88	69	49	53	5	3	3	11	7	7	64	32	34	29	29	10	29	20	26	14	3	14	6	6	10	5	3	1	2	3	2	0	0	0	0	1	0	0	0	0
				Meta-Protein 3566Metagenome unknown	0	0	0	2	1	0	0	0	0	0	0	0	1	0	0	0	0	0	0	0	0	0	0	0	0	0	0	0	0	0	0	0	0	0	0	0	0	0	0	0	0	0	0	0	0
				Meta-Protein 2097FHL1_HUMAN Four and a half LIM domains protein 1 OS=Homo sapiens GN=FHL1 PE=1 SV=4	0	0	0	0	0	0	0	0	0	0	0	0	0	0	0	0	0	0	0	0	0	2	0	0	3	0	0	0	0	0	0	0	0	1	2	0	0	0	0	0	0	0	0	0	0
				Meta-Protein 558BLAST_FTR_METTH Formylmethanofuran--tetrahydromethanopterin formyltransferase OS=Methanothermobacter thermautotrophicus (strain ATCC 29096 / DSM 1053 / JCM 10044 / NBRC 100330 / Delta H) GN=ftr PE=1 SV=2_P21348	5	6	2	5	4	2	7	6	9	0	0	0	3	3	2	1	1	0	0	0	0	0	0	0	0	0	0	0	0	0	0	0	0	0	0	0	0	0	0	0	0	0	0	0	0
				Meta-Protein 3945Y685_CAMC1 UPF0210 protein Ccon26_06850 OS=Campylobacter concisus (strain 13826) GN=Ccon26_06850 PE=3 SV=1	0	0	0	0	0	1	0	0	0	0	0	0	0	0	0	0	0	0	0	0	0	0	0	0	0	0	0	0	0	0	0	0	0	0	0	0	0	0	0	0	0	0	0	0	0
				Meta-Protein 4064Metagenome unknown	0	0	0	0	0	0	0	2	0	0	0	0	0	0	0	0	0	0	0	0	0	0	0	0	0	0	0	0	0	0	0	0	0	0	0	0	0	0	0	0	0	0	0	0	0
				Meta-Protein 2728BLAST_PUR9_CLOTH Bifunctional purine biosynthesis protein PurH OS=Clostridium thermocellum (strain ATCC 27405 / DSM 1237 / NBRC 103400 / NCIMB 10682 / NRRL B-4536 / VPI 7372) GN=purH PE=3 SV=1_A3DEU9	1	0	0	0	0	0	0	0	0	0	0	0	0	0	0	0	0	0	0	0	0	0	0	0	0	0	0	0	0	0	0	0	0	0	0	0	0	0	0	0	0	0	0	0	0
				Meta-Protein 2628Metagenome unknown	0	0	0	0	0	0	0	0	0	0	0	0	0	0	0	0	0	0	0	0	0	0	0	0	0	0	0	0	0	0	0	0	0	0	0	0	0	0	0	0	0	0	0	0	0
				Meta-Protein 4947Metagenome Unknown	0	0	0	0	0	0	0	0	0	0	0	0	0	0	0	0	0	0	0	0	0	0	0	0	0	0	0	1	0	0	0	0	0	0	0	0	0	0	0	0	0	0	0	0	0
				Meta-Protein 974Metagenome unknown	0	0	0	2	2	2	2	2	0	1	0	0	3	2	1	0	0	0	0	0	0	0	0	0	0	0	0	0	0	0	0	0	0	0	0	0	0	0	0	0	0	0	0	0	0
				Meta-Protein 1748ARSA_HUMAN Arylsulfatase A OS=Homo sapiens GN=ARSA PE=1 SV=3	0	0	0	0	0	0	0	0	0	0	0	0	0	0	0	0	0	0	1	1	0	0	0	0	0	0	0	0	0	0	0	0	0	0	0	0	0	0	0	0	0	0	0	0	0
				Meta-Protein 714BLAST_Y4WA_SINFN Uncharacterized zinc protease y4wA OS=Sinorhizobium fredii (strain NBRC 101917 / NGR234) GN=NGR_a01040 PE=3 SV=1_P55679	1	1	2	6	7	8	3	2	3	0	0	0	0	0	0	1	0	0	0	0	0	0	0	0	0	0	0	0	0	0	0	0	0	0	0	0	0	0	0	0	0	0	0	0	0
				Meta-Protein 3496Metagenome unknown	0	0	1	0	0	0	0	0	0	0	0	0	0	0	0	0	0	0	0	0	0	0	0	0	0	0	0	0	0	0	0	0	0	0	0	0	0	0	0	0	0	0	0	0	0
				Meta-Protein 3361BLAST_IF2_EUBE2 Translation initiation factor IF-2 OS=Eubacterium eligens (strain ATCC 27750 / VPI C15-48) GN=infB PE=3 SV=1_C4Z5N7	0	1	0	0	0	0	0	0	0	0	0	0	0	0	0	0	0	0	0	0	0	0	0	0	0	0	0	0	0	0	0	0	0	0	0	0	0	0	0	0	0	0	0	0	0
				Meta-Protein 3800BLAST_SCPA_ECOLI Methylmalonyl-CoA mutase OS=Escherichia coli (strain K12) GN=scpA PE=1 SV=2_P27253	0	0	0	1	0	0	0	0	0	0	0	0	0	0	0	0	0	0	0	0	0	0	0	0	0	0	0	0	0	0	0	0	0	0	0	0	0	0	0	0	0	0	0	0	0
				Meta-Protein 4483Metagenome Unknown	0	0	0	0	0	0	0	0	0	0	0	0	0	0	0	0	0	0	0	1	0	0	0	0	0	0	0	0	0	0	0	0	0	0	0	0	0	0	0	0	0	0	0	0	0
				Meta-Protein 1232BLAST_GRDC_PEPAC Glycine/sarcosine/betaine reductase complex component C subunit beta OS=Peptoclostridium acidaminophilum GN=grdC PE=1 SV=2_P54935	0	0	0	0	0	0	0	0	0	0	0	0	0	0	0	1	0	1	0	0	0	0	0	0	0	0	0	0	0	0	0	0	0	0	0	0	0	0	0	0	0	0	0	0	0
				Meta-Protein 2756BLAST_PGK2_METAC Phosphoglycerate kinase 2 OS=Methanosarcina acetivorans (strain ATCC 35395 / DSM 2834 / JCM 12185 / C2A) GN=pgk2 PE=3 SV=1_Q8TK32	1	0	0	0	0	0	0	0	0	0	0	0	0	0	0	0	0	0	0	0	0	0	0	0	0	0	0	0	0	0	0	0	0	0	0	0	0	0	0	0	0	0	0	0	0
				Meta-Protein 470Metagenome unknown	4	4	4	0	0	0	0	0	2	0	0	0	0	0	0	1	1	0	0	0	0	0	0	0	0	0	0	0	0	0	0	0	0	0	0	0	0	0	0	0	0	0	0	0	0
				Meta-Protein 776BLAST_FLGG_BACSU Flagellar basal-body rod protein FlgG OS=Bacillus subtilis (strain 168) GN=flgG PE=3 SV=2_P23446	1	0	0	0	0	0	0	0	0	0	0	0	0	0	0	0	0	0	0	0	0	0	0	0	0	0	0	0	0	0	0	0	0	0	0	0	0	0	0	0	0	0	0	0	0
				Meta-Protein 1941BLAST_SUSC_BACTN TonB-dependent receptor SusC OS=Bacteroides thetaiotaomicron (strain ATCC 29148 / DSM 2079 / NCTC 10582 / E50 / VPI-5482) GN=susC PE=1 SV=1_Q8A1G1	0	0	0	0	0	0	0	0	0	0	0	0	0	0	0	0	0	0	0	0	1	6	5	2	0	0	0	0	0	0	0	0	0	0	0	0	0	0	0	0	0	0	0	0	0
				Meta-Protein 1928BLAST_RL27_CYTH3 50S ribosomal protein L27 OS=Cytophaga hutchinsonii (strain ATCC 33406 / NCIMB 9469) GN=rpmA PE=3 SV=1_Q11XX3	0	0	0	0	0	0	0	0	0	0	0	0	0	0	0	0	0	0	0	0	3	3	1	0	0	0	0	0	0	0	1	0	0	0	0	0	0	0	0	0	0	0	0	0	0
				Meta-Protein 1466BLAST_SERC_BACV8 Phosphoserine aminotransferase OS=Bacteroides vulgatus (strain ATCC 8482 / DSM 1447 / JCM 5826 / NBRC 14291 / NCTC 11154) GN=serC PE=3 SV=1_A6L5A6	0	0	0	0	0	0	0	0	0	0	0	0	0	0	0	0	0	0	6	2	0	0	0	4	0	0	0	0	1	2	0	0	0	0	0	0	0	0	0	0	0	0	0	0	0
				Meta-Protein 1721Metagenome Unknown	0	0	0	0	0	0	0	0	0	0	0	0	0	0	0	0	0	0	2	0	0	0	0	1	0	0	0	0	0	0	0	0	0	0	0	0	0	0	0	0	0	0	0	0	0
				Meta-Protein 2965BLAST_FEPA_ECOLI Ferrienterobactin receptor OS=Escherichia coli (strain K12) GN=fepA PE=1 SV=2_P05825	1	2	2	0	0	0	11	6	3	0	0	0	0	0	0	0	0	0	0	0	0	0	0	0	0	0	0	0	0	0	0	0	0	0	0	0	0	0	0	0	0	0	0	0	0
				Meta-Protein 812BLAST_NQOR_DEIRA NAD(P)H dehydrogenase (quinone) OS=Deinococcus radiodurans (strain ATCC 13939 / DSM 20539 / JCM 16871 / LMG 4051 / NBRC 15346 / NCIMB 9279 / R1 / VKM B-1422) GN=DR_A0214 PE=1 SV=1_Q9RYU4	0	1	0	0	0	0	0	0	0	0	0	0	0	0	0	2	2	1	0	0	0	0	0	0	0	0	0	0	0	0	0	0	0	0	0	0	0	0	0	0	0	0	0	0	0
				Meta-Protein 500Metagenome unknown	11	12	10	9	9	7	8	10	6	4	3	4	4	6	5	17	9	10	0	0	0	0	0	0	0	0	0	0	0	0	0	0	0	0	0	0	0	0	0	0	0	0	0	0	0
				Meta-Protein 4740Metagenome Unknown	0	0	0	0	0	0	0	0	0	0	0	0	0	0	0	0	0	0	0	0	0	0	1	0	0	0	0	0	0	0	0	0	0	0	0	0	0	0	0	0	0	0	0	0	0
				Meta-Protein 91BLAST_MTRA_METHJ Tetrahydromethanopterin S-methyltransferase subunit A OS=Methanospirillum hungatei JF-1 (strain ATCC 27890 / DSM 864 / NBRC 100397 / JF-1) GN=mtrA PE=3 SV=1_Q2FRN2	43	39	39	29	25	22	40	38	26	1	2	1	3	5	6	15	6	8	0	0	0	0	0	0	0	0	0	0	0	0	0	0	0	0	0	0	0	0	0	0	0	0	0	0	0
				Meta-Protein 3269Metagenome unknown	2	1	1	2	1	0	2	2	2	0	0	0	0	0	0	0	0	0	0	0	0	0	0	0	0	0	0	0	0	0	0	0	0	0	0	0	0	0	0	0	0	0	0	0	0
				Meta-Protein 358BLAST_ADH1_CLOSA NADPH-dependent butanol dehydrogenase OS=Clostridium saccharobutylicum GN=adh1 PE=3 SV=1_P13604	3	2	2	0	0	0	0	0	0	0	0	0	0	0	0	3	1	1	0	0	0	0	0	0	0	0	0	0	0	0	0	0	0	0	0	0	0	0	0	0	0	0	0	0	0
				Meta-Protein 584BLAST_NORM_PASMU Probable multidrug resistance protein NorM OS=Pasteurella multocida (strain Pm70) GN=norM PE=3 SV=1_Q9CMZ9	1	0	1	0	0	0	0	0	0	0	0	0	0	0	0	0	0	0	0	0	0	0	0	0	0	0	0	0	0	0	0	0	0	0	0	0	0	0	0	0	0	0	0	0	0
				Meta-Protein 4780Metagenome Unknown	0	0	0	0	0	0	0	0	0	0	0	0	0	0	0	0	0	0	0	0	0	0	0	1	0	0	0	0	0	1	0	0	0	0	0	0	0	0	0	0	0	0	0	0	0
				Meta-Protein 1631Metagenome Unknown	0	0	0	0	0	0	0	0	0	0	0	0	0	0	0	0	0	0	1	0	0	0	0	0	0	0	0	0	0	0	0	0	0	0	0	0	0	0	0	0	0	0	0	0	0
				Meta-Protein 2920BLAST_Y2991_BRUA2 Putative binding protein BAB2_0491 OS=Brucella abortus (strain 2308) GN=BAB2_0491 PE=3 SV=1_Q2YKZ9	4	6	4	0	1	0	2	1	1	0	0	0	0	0	0	1	1	1	0	0	0	0	0	0	0	0	0	0	0	0	0	0	0	0	0	0	0	0	0	0	0	0	0	0	0
				Meta-Protein 4238BLAST_YESW_BACSU Rhamnogalacturonan endolyase YesW OS=Bacillus subtilis (strain 168) GN=yesW PE=1 SV=1_O31526	0	0	0	0	0	0	0	0	0	0	0	0	0	0	0	1	0	0	0	0	0	0	0	0	0	0	0	0	0	0	0	0	0	0	0	0	0	0	0	0	0	0	0	0	0
				Meta-Protein 60Metagenome unknown	10	9	7	6	5	3	7	6	3	0	1	0	1	1	1	3	2	1	0	0	0	0	0	0	0	0	0	0	0	0	0	0	0	0	0	0	0	0	0	0	0	0	0	0	0
				Meta-Protein 4239BLAST_CAS6B_METJA CRISPR-associated endoribonuclease Cas6 2 OS=Methanocaldococcus jannaschii (strain ATCC 43067 / DSM 2661 / JAL-1 / JCM 10045 / NBRC 100440) GN=cas6b PE=3 SV=1_Q58631	0	0	0	0	0	0	0	0	0	0	0	0	0	0	0	1	0	0	0	0	0	0	0	0	0	0	0	0	0	0	0	0	0	0	0	0	0	0	0	0	0	0	0	0	0
				Meta-Protein 4318BLAST_FOLD_BACTN Bifunctional protein FolD OS=Bacteroides thetaiotaomicron (strain ATCC 29148 / DSM 2079 / NCTC 10582 / E50 / VPI-5482) GN=folD PE=3 SV=1_Q8A7B8	0	0	0	0	0	0	0	0	0	0	0	0	0	0	0	0	0	0	1	0	0	0	0	0	0	0	0	0	0	0	0	0	0	0	0	0	0	0	0	0	0	0	0	0	0
				Meta-Protein 2598ACSA_LEPBP Acetyl-coenzyme A synthetase OS=Leptospira biflexa serovar Patoc (strain Patoc 1 / ATCC 23582 / Paris) GN=acsA PE=3 SV=1	0	0	0	0	0	0	0	0	0	0	0	0	0	0	0	0	0	0	0	0	0	0	0	0	0	0	0	0	0	0	0	0	0	0	0	0	0	0	0	0	0	0	0	0	0
				Meta-Protein 2480BLAST_ASSY_AGARV Argininosuccinate synthase OS=Agathobacter rectalis (strain ATCC 33656 / DSM 3377 / JCM 17463 / KCTC 5835 / VPI 0990) GN=argG PE=3 SV=1_C4Z9C9	0	0	0	0	0	0	0	0	0	0	0	0	0	0	0	0	0	0	0	0	0	0	0	0	0	1	0	0	0	0	0	0	0	0	0	0	0	0	0	0	0	0	0	0	0
				Meta-Protein 1634BLAST_FTN_BACF6 Bacterial non-heme ferritin OS=Bacteroides fragilis (strain 638R) GN=ftnA PE=2 SV=1_E1WS50	0	0	0	0	0	0	0	0	0	0	0	0	0	0	0	0	0	0	2	2	0	0	0	3	9	3	4	0	0	0	0	0	0	1	0	0	0	0	0	0	0	0	0	0	0
				Meta-Protein 382BLAST_NAGB_STRTD Glucosamine-6-phosphate deaminase OS=Streptococcus thermophilus (strain ATCC BAA-491 / LMD-9) GN=nagB PE=3 SV=1_Q03LS1	2	1	2	0	0	0	1	0	0	0	0	0	0	0	0	0	0	0	0	0	0	0	0	0	0	0	0	0	0	0	0	0	0	0	0	0	0	0	0	0	0	0	0	0	0
				Meta-Protein 1370BLAST_AMPN_HUMAN Aminopeptidase N OS=Homo sapiens GN=ANPEP PE=1 SV=4_P15144	0	0	0	0	0	0	0	0	0	0	0	0	0	0	0	0	0	0	5	4	0	0	0	8	57	56	25	0	0	0	0	0	0	14	6	3	0	0	0	0	0	0	0	0	0
				Meta-Protein 4482BLAST_HDRD_METAC CoB--CoM heterodisulfide reductase 2 iron-sulfur subunit D OS=Methanosarcina acetivorans (strain ATCC 35395 / DSM 2834 / JCM 12185 / C2A) GN=hdrD PE=3 SV=1_Q8TSV7	0	0	0	0	0	0	0	0	0	0	0	0	0	0	0	0	0	0	0	2	0	0	0	1	0	0	0	0	0	0	0	0	0	0	0	0	0	0	0	0	0	0	0	0	0
				Meta-Protein 1387BLAST_CEL3A_HUMAN Chymotrypsin-like elastase family member 3A OS=Homo sapiens GN=CELA3A PE=1 SV=3_P09093	0	0	0	0	0	0	0	0	0	0	0	0	0	0	0	0	0	0	29	26	76	98	74	45	296	166	163	14	1	12	18	7	13	76	58	28	0	0	0	0	0	0	0	0	0
				Meta-Protein 3317BLAST_ETFQR_SYNWW EtfAB:quinone oxidoreductase OS=Syntrophomonas wolfei subsp. wolfei (strain DSM 2245B / Goettingen) GN=Swol_0698 PE=1 SV=1_Q0AZ32	0	1	0	0	0	0	0	0	0	0	0	0	0	0	0	0	0	0	0	0	0	0	0	0	0	0	0	0	0	0	0	0	0	0	0	0	0	0	0	0	0	0	0	0	0
				Meta-Protein 3981Metagenome unknown	0	0	0	0	0	0	1	1	0	0	0	0	0	0	0	0	0	0	0	0	0	0	0	0	0	0	0	0	0	0	0	0	0	0	0	0	0	0	0	0	0	0	0	0	0
				Meta-Protein 3002BLAST_G3P_CAVPO Glyceraldehyde-3-phosphate dehydrogenase (Fragment) OS=Cavia porcellus GN=GAPDH PE=2 SV=2_P70685	3	4	1	0	0	0	0	0	0	0	0	0	0	0	0	0	0	0	0	0	0	0	0	0	0	0	0	0	0	0	0	0	0	0	0	0	0	0	0	0	0	0	0	0	0
				Meta-Protein 229BLAST_Y858_CLOTH UPF0365 protein Cthe_0858 OS=Clostridium thermocellum (strain ATCC 27405 / DSM 1237 / NBRC 103400 / NCIMB 10682 / NRRL B-4536 / VPI 7372) GN=Cthe_0858 PE=3 SV=1_A3DDR3	30	22	18	16	16	15	19	16	15	1	0	0	2	2	1	6	6	6	0	0	0	0	0	0	0	0	0	0	0	0	0	0	0	0	0	0	0	0	0	0	0	0	0	0	0
				Meta-Protein 3132BLAST_YCO4_PARDE Uncharacterized protein 4 in cox locus OS=Paracoccus denitrificans PE=4 SV=1_P08304	1	0	1	0	0	0	0	0	0	0	0	0	0	0	0	0	0	0	0	0	0	0	0	0	0	0	0	0	0	0	0	0	0	0	0	0	0	0	0	0	0	0	0	0	0
				Meta-Protein 2015BLAST_LACE_RHIRD Lactose-binding protein OS=Rhizobium radiobacter GN=lacE PE=1 SV=1_P29822	0	0	0	0	0	0	0	0	0	0	0	0	0	0	0	0	0	0	0	0	1	0	0	0	0	0	0	0	0	0	0	0	0	0	0	0	0	0	0	0	0	0	0	0	0
				Meta-Protein 3487BLAST_YTXC_BACSU Uncharacterized protein YtxC OS=Bacillus subtilis (strain 168) GN=ytxC PE=4 SV=2_P06569	0	0	1	0	0	0	0	0	0	0	0	0	0	0	0	0	0	0	0	0	0	0	0	0	0	0	0	0	0	0	0	0	0	0	0	0	0	0	0	0	0	0	0	0	0
				Meta-Protein 87BLAST_SUSC_BACTN TonB-dependent receptor SusC OS=Bacteroides thetaiotaomicron (strain ATCC 29148 / DSM 2079 / NCTC 10582 / E50 / VPI-5482) GN=susC PE=1 SV=1_Q8A1G1	25	24	23	19	13	19	9	13	13	2	0	0	1	1	1	10	4	4	0	0	0	0	0	0	0	0	0	0	0	0	0	0	0	0	0	0	0	0	0	0	0	0	0	0	0
				Meta-Protein 707BLAST_FDHF_ECOLI Formate dehydrogenase H OS=Escherichia coli (strain K12) GN=fdhF PE=1 SV=2_P07658	3	3	2	4	3	2	4	2	2	0	0	0	0	0	0	1	0	0	0	0	0	0	0	0	0	0	0	0	0	0	0	0	0	0	0	0	0	0	0	0	0	0	0	0	0
				Meta-Protein 3038BLAST_DEOB_CARHZ Phosphopentomutase OS=Carboxydothermus hydrogenoformans (strain ATCC BAA-161 / DSM 6008 / Z-2901) GN=deoB PE=3 SV=1_Q3AAQ2	2	2	2	0	0	0	0	0	0	0	0	0	0	0	0	1	0	1	0	0	0	0	0	0	0	0	0	0	0	0	0	0	0	0	0	0	0	0	0	0	0	0	0	0	0
				Meta-Protein 800Metagenome unknown	0	3	0	2	4	18	23	19	17	0	1	0	11	5	3	0	0	0	0	0	0	0	0	0	0	0	0	0	0	0	0	0	0	0	0	0	0	0	0	0	0	0	0	0	0
				Meta-Protein 3967BLAST_PDUA_SALTY Propanediol utilization protein PduA OS=Salmonella typhimurium (strain LT2 / SGSC1412 / ATCC 700720) GN=pduA PE=1 SV=1_P0A1C7	0	0	0	0	0	0	1	1	0	0	0	0	0	0	0	0	0	0	0	0	0	0	0	0	0	0	0	0	0	0	0	0	0	0	0	0	0	0	0	0	0	0	0	0	0
				Meta-Protein 2407BLAST_PPB3_BACSU Alkaline phosphatase 3 OS=Bacillus subtilis (strain 168) GN=phoB PE=1 SV=4_P19405	0	0	0	0	0	0	0	0	0	0	0	0	0	0	0	0	0	0	0	0	0	0	0	0	1	0	0	0	0	0	0	0	0	0	0	0	0	0	0	0	0	0	0	0	0
				Meta-Protein 5158BLAST_NIR_ACHCY Copper-containing nitrite reductase OS=Achromobacter cycloclastes GN=nirK PE=1 SV=2_P25006	0	0	0	0	0	0	0	0	0	0	0	0	0	0	0	0	0	0	0	0	0	0	0	0	0	0	0	0	0	0	0	0	0	0	0	0	0	0	0	0	0	0	0	0	0
				Meta-Protein 3969BLAST_XYND_BACSU Arabinoxylan arabinofuranohydrolase OS=Bacillus subtilis (strain 168) GN=xynD PE=1 SV=2_Q45071	0	0	0	0	0	0	3	1	1	0	0	0	0	0	0	0	0	0	0	0	0	0	0	0	0	0	0	0	0	0	0	0	0	0	0	0	0	0	0	0	0	0	0	0	0
				Meta-Protein 2504TELT_HUMAN Telethonin OS=Homo sapiens GN=TCAP PE=1 SV=1	0	0	0	0	0	0	0	0	0	0	0	0	0	0	0	0	0	0	0	0	0	0	0	0	0	0	1	0	0	0	0	0	0	0	0	0	0	0	0	0	0	0	0	0	0
				Meta-Protein 720BLAST_FRHG_METBF Coenzyme F420 hydrogenase subunit gamma OS=Methanosarcina barkeri (strain Fusaro / DSM 804) GN=frhG PE=1 SV=3_P80491	9	9	9	9	8	6	10	10	8	0	0	0	2	3	2	9	3	2	0	0	0	0	0	0	0	0	0	0	0	0	0	0	0	0	0	0	0	0	0	0	0	0	0	0	0
				Meta-Protein 2308BLAST_CYSK_BACSU Cysteine synthase OS=Bacillus subtilis (strain 168) GN=cysK PE=1 SV=3_P37887	0	0	0	0	0	0	0	0	0	0	0	0	0	0	0	0	0	0	0	0	0	0	0	0	1	2	0	0	0	0	0	0	0	0	0	1	0	0	0	0	0	0	0	0	0
				Meta-Protein 61BLAST_MER_METTH 5;10-methylenetetrahydromethanopterin reductase OS=Methanothermobacter thermautotrophicus (strain ATCC 29096 / DSM 1053 / JCM 10044 / NBRC 100330 / Delta H) GN=mer PE=1 SV=1_O27784	72	66	61	58	46	43	68	63	51	13	9	8	30	28	21	66	40	37	0	0	0	0	0	0	0	0	0	0	0	0	0	0	0	0	0	0	0	0	0	0	0	0	0	0	0
				Meta-Protein 2482Metagenome Unknown	0	0	0	0	0	0	0	0	0	0	0	0	0	0	0	0	0	0	0	0	0	0	0	0	0	3	1	0	0	0	1	0	0	7	1	0	0	0	0	0	0	0	0	0	0
				Meta-Protein 1056Metagenome unknown	0	0	0	0	1	3	2	1	1	0	0	0	0	0	0	0	0	0	0	0	0	0	0	0	0	0	0	0	0	0	0	0	0	0	0	0	0	0	0	0	0	0	0	0	0
				Meta-Protein 1436PGK_CANGA Phosphoglycerate kinase OS=Candida glabrata (strain ATCC 2001 / CBS 138 / JCM 3761 / NBRC 0622 / NRRL Y-65) GN=PGK1 PE=3 SV=1	0	0	0	0	0	0	0	0	0	0	0	0	0	0	0	0	0	0	10	12	0	0	0	11	0	1	0	3	1	2	0	0	0	0	0	0	0	0	0	0	0	0	0	0	0
				Meta-Protein 1047CYF_ORYNI Cytochrome f OS=Oryza nivara GN=petA PE=3 SV=1	0	0	0	0	1	6	2	4	3	0	0	0	0	0	0	0	0	0	0	0	0	0	0	0	0	0	0	0	0	0	0	0	0	0	0	0	0	0	0	0	0	0	0	0	0
				Meta-Protein 4536Metagenome Unknown	0	0	0	0	0	0	0	0	0	0	0	0	0	0	0	0	0	0	0	0	1	0	0	0	0	0	0	0	0	0	0	0	0	0	0	0	0	0	0	0	0	0	0	0	0
				Meta-Protein 3604BLAST_OMPA_THEMA Outer membrane protein alpha OS=Thermotoga maritima (strain ATCC 43589 / MSB8 / DSM 3109 / JCM 10099) GN=omp-alpha PE=1 SV=2_Q01969	0	0	0	1	0	3	0	0	0	0	0	0	0	0	0	0	0	0	0	0	0	0	0	0	0	0	0	0	0	0	0	0	0	0	0	0	0	0	0	0	0	0	0	0	0
				Meta-Protein 1062BLAST_GLGD_GEOSE Glycogen biosynthesis protein GlgD OS=Geobacillus stearothermophilus GN=glgD PE=3 SV=1_O08327	0	0	0	0	1	0	0	0	0	0	0	0	0	0	0	0	0	0	0	0	0	0	0	0	0	0	0	0	0	0	0	0	0	0	0	0	0	0	0	0	0	0	0	0	0
				Meta-Protein 1850BLAST_CLPB_BACTN Chaperone protein ClpB OS=Bacteroides thetaiotaomicron (strain ATCC 29148 / DSM 2079 / NCTC 10582 / E50 / VPI-5482) GN=clpB PE=3 SV=1_Q89YY3	0	0	0	0	0	0	0	0	0	0	0	0	0	0	0	0	0	0	0	1	0	0	0	0	3	0	1	0	0	0	0	0	0	0	0	0	0	0	0	0	0	0	0	0	0
				Meta-Protein 67BLAST_AGPA_RHIME Periplasmic alpha-galactoside-binding protein OS=Rhizobium meliloti (strain 1021) GN=agpA PE=3 SV=2_Q9X4Y1	14	14	10	15	11	6	5	4	1	3	2	2	3	5	0	23	10	10	0	0	0	0	0	0	0	0	0	0	0	0	0	0	0	0	0	0	0	0	0	0	0	0	0	0	0
				Meta-Protein 270BLAST_LUXP_VIBVY Autoinducer 2-binding periplasmic protein LuxP OS=Vibrio vulnificus (strain YJ016) GN=luxP PE=3 SV=1_Q7MD15	13	12	11	8	9	3	3	3	5	1	1	1	3	2	3	22	13	11	0	0	0	0	0	0	0	0	0	0	0	0	0	0	0	0	0	0	0	0	0	0	0	0	0	0	0
				Meta-Protein 1532BLAST_MDH_RHIEC Malate dehydrogenase OS=Rhizobium etli (strain CFN 42 / ATCC 51251) GN=mdh PE=3 SV=1_Q2K3E9	0	0	0	0	0	0	0	0	0	0	0	0	0	0	0	0	0	0	5	8	17	23	14	15	0	0	1	3	0	3	7	2	7	0	0	0	0	0	0	0	0	0	0	0	0
				Meta-Protein 4974BLAST_OMP40_PORGI Outer membrane protein 40 OS=Porphyromonas gingivalis (strain ATCC BAA-308 / W83) GN=PG_0694 PE=1 SV=1_Q9S3R8	0	0	0	0	0	0	0	0	0	0	0	0	0	0	0	0	0	0	0	0	0	0	0	0	0	0	0	0	0	0	2	0	0	0	0	0	0	0	0	0	0	0	0	0	0
				Meta-Protein 1841BLAST_SYI_BACTN Isoleucine--tRNA ligase OS=Bacteroides thetaiotaomicron (strain ATCC 29148 / DSM 2079 / NCTC 10582 / E50 / VPI-5482) GN=ileS PE=3 SV=1_Q8A9K9	0	0	0	0	0	0	0	0	0	0	0	0	0	0	0	0	0	0	0	1	0	3	1	1	0	0	0	0	0	0	0	0	0	0	0	0	0	0	0	0	0	0	0	0	0
				Meta-Protein 2256BLAST_HTPG_BACFR Chaperone protein htpG OS=Bacteroides fragilis (strain YCH46) GN=htpG PE=3 SV=1_P0CJ84	0	0	0	0	0	0	0	0	0	0	0	0	0	0	0	0	0	0	0	0	0	0	0	0	9	9	4	2	0	0	0	0	0	7	4	3	0	0	0	0	0	0	0	0	0
				Meta-Protein 2453BLAST_DNAK_CLOCE Chaperone protein DnaK OS=Clostridium cellulolyticum (strain ATCC 35319 / DSM 5812 / JCM 6584 / H10) GN=dnaK PE=3 SV=1_B8I305	0	0	0	0	0	0	0	0	0	0	0	0	0	0	0	0	0	0	0	0	0	0	0	0	1	1	1	0	0	0	0	0	0	2	0	0	0	0	0	0	0	0	0	0	0
				Meta-Protein 5018DPS_SULSO DNA protection during starvation protein OS=Sulfolobus solfataricus (strain ATCC 35092 / DSM 1617 / JCM 11322 / P2) GN=dps PE=1 SV=1	0	0	0	0	0	0	0	0	0	0	0	0	0	0	0	0	0	0	0	0	0	0	0	0	0	0	0	0	0	0	0	0	0	0	0	0	1	1	0	0	0	0	0	0	0
				Meta-Protein 4490BLAST_S35G1_MOUSE Solute carrier family 35 member G1 OS=Mus musculus GN=Slc35g1 PE=2 SV=1_Q8BY79	0	0	0	0	0	0	0	0	0	0	0	0	0	0	0	0	0	0	0	1	0	0	0	0	0	0	0	0	0	0	0	0	0	0	0	0	0	0	0	0	0	0	0	0	0
				Meta-Protein 2381BLAST_YXDL_BACSU ABC transporter ATP-binding protein YxdL OS=Bacillus subtilis (strain 168) GN=yxdL PE=2 SV=2_P42423	0	0	0	0	0	0	0	0	0	0	0	0	0	0	0	0	0	0	0	0	0	0	0	0	2	0	1	0	0	0	0	0	0	0	0	0	0	0	0	0	0	0	0	0	0
				Meta-Protein 2662Metagenome unknown	0	0	0	0	0	0	0	0	0	0	0	0	0	0	0	0	0	0	0	0	0	0	0	0	0	0	0	0	0	0	0	0	0	0	0	0	0	0	0	0	0	0	0	0	0
				Meta-Protein 2341BLAST_RL17_PARD8 50S ribosomal protein L17 OS=Parabacteroides distasonis (strain ATCC 8503 / DSM 20701 / CIP 104284 / JCM 5825 / NCTC 11152) GN=rplQ PE=3 SV=1_A6LEG4	0	0	0	0	0	0	0	0	0	0	0	0	0	0	0	0	0	0	0	0	0	0	0	0	3	1	3	0	0	0	0	0	0	1	0	0	0	0	0	0	0	0	0	0	0
				Meta-Protein 1240DAPB_ECO55 4-hydroxy-tetrahydrodipicolinate reductase OS=Escherichia coli (strain 55989 / EAEC) GN=dapB PE=3 SV=1	0	0	0	0	0	0	0	0	0	0	0	0	0	0	0	3	0	0	0	0	0	0	0	0	0	0	0	0	0	0	0	0	0	5	0	0	0	0	0	0	0	0	2	0	0
				Meta-Protein 4972BLAST_PDUB_SALTY Propanediol utilization protein PduB OS=Salmonella typhimurium (strain LT2 / SGSC1412 / ATCC 700720) GN=pduB PE=2 SV=2_P37449	0	0	0	0	0	0	0	0	0	0	0	0	0	0	0	0	0	0	0	0	0	0	0	0	0	0	0	0	0	0	1	0	0	0	0	0	0	0	0	0	0	0	0	0	0
				Meta-Protein 3235Metagenome unknown	1	0	0	0	0	0	0	0	0	0	0	0	0	0	0	0	0	0	0	0	0	0	0	0	0	0	0	0	0	0	0	0	0	0	0	0	0	0	0	0	0	0	0	0	0
				Meta-Protein 3093BLAST_ENO_METBF Enolase OS=Methanosarcina barkeri (strain Fusaro / DSM 804) GN=eno PE=3 SV=1_Q468E2	2	1	0	0	0	0	0	1	0	0	0	0	0	0	0	1	0	0	0	0	0	0	0	0	0	0	0	0	0	0	0	0	0	0	0	0	0	0	0	0	0	0	0	0	0
				Meta-Protein 4858Metagenome Unknown	0	0	0	0	0	0	0	0	0	0	0	0	0	0	0	0	0	0	0	0	0	0	0	0	1	0	0	0	0	0	0	0	0	0	0	0	0	0	0	0	0	0	0	0	0
				Meta-Protein 184Metagenome unknown	6	6	4	2	2	3	4	2	3	0	0	0	0	0	0	0	0	1	0	0	0	0	0	0	0	0	0	0	0	0	0	0	0	0	0	0	0	0	0	0	0	0	0	0	0
				Meta-Protein 1371BLAST_THIC_BACFR Phosphomethylpyrimidine synthase OS=Bacteroides fragilis (strain YCH46) GN=thiC PE=3 SV=1_Q64T99	0	0	0	0	0	0	0	0	0	0	0	0	0	0	0	0	0	0	1	0	0	0	0	0	0	0	0	0	0	0	0	0	0	0	0	0	0	0	0	0	0	0	0	0	0
				Meta-Protein 440BLAST_CH60_PARD8 60 kDa chaperonin OS=Parabacteroides distasonis (strain ATCC 8503 / DSM 20701 / CIP 104284 / JCM 5825 / NCTC 11152) GN=groL PE=3 SV=1_A6LIG0	1	2	1	12	9	22	5	12	10	0	1	0	1	1	1	0	1	1	0	0	0	0	0	0	0	0	0	0	0	0	0	0	0	0	0	0	0	0	0	0	0	0	0	0	0
				Meta-Protein 4312Metagenome Unknown	0	0	0	0	0	0	0	0	0	0	0	0	0	0	0	0	0	0	3	4	0	0	0	3	0	0	0	0	1	1	0	0	0	0	0	0	0	0	0	0	0	0	0	0	0
				Meta-Protein 1960BLAST_ADH1_CLOSA NADPH-dependent butanol dehydrogenase OS=Clostridium saccharobutylicum GN=adh1 PE=3 SV=1_P13604	0	0	0	0	0	0	0	0	0	0	0	0	0	0	0	0	0	0	0	0	1	1	0	0	1	2	0	0	0	0	0	0	0	0	0	0	0	0	0	0	0	0	0	0	0
				Meta-Protein 1593Metagenome Unknown	0	0	0	0	0	0	0	0	0	0	0	0	0	0	0	0	0	0	14	6	0	0	1	9	17	16	15	1	2	6	0	0	0	8	4	0	0	0	0	0	0	0	0	0	0
				Meta-Protein 312BLAST_GCSPA_CARHZ Probable glycine dehydrogenase (decarboxylating) subunit 1 OS=Carboxydothermus hydrogenoformans (strain ATCC BAA-161 / DSM 6008 / Z-2901) GN=gcvPA PE=3 SV=1_Q3AET5	5	5	8	3	2	2	4	4	3	1	1	0	0	1	1	4	3	3	0	0	0	0	0	0	0	0	0	0	0	0	0	0	0	0	0	0	0	0	0	0	0	0	0	0	0
				Meta-Protein 3331BLAST_DHAS_AQUAE Aspartate-semialdehyde dehydrogenase OS=Aquifex aeolicus (strain VF5) GN=asd PE=3 SV=1_O67716	0	1	0	0	0	0	0	0	0	0	0	0	0	0	0	0	0	0	0	0	0	0	0	0	0	0	0	0	0	0	0	0	0	0	0	0	0	0	0	0	0	0	0	0	0
				Meta-Protein 2944BLAST_Y1764_PYRFU UPF0173 metal-dependent hydrolase PF1764 OS=Pyrococcus furiosus (strain ATCC 43587 / DSM 3638 / JCM 8422 / Vc1) GN=PF1764 PE=3 SV=1_Q8U053	1	0	0	0	0	0	0	0	0	0	0	0	0	0	0	0	0	0	0	0	0	0	0	0	0	0	0	0	0	0	0	0	0	0	0	0	0	0	0	0	0	0	0	0	0
				Meta-Protein 3779Metagenome unknown	0	0	0	1	0	0	0	0	0	0	0	0	0	0	0	0	0	0	0	0	0	0	0	0	0	0	0	0	0	0	0	0	0	0	0	0	0	0	0	0	0	0	0	0	0
				Meta-Protein 1334BLAST_RS19_BACV8 30S ribosomal protein S19 OS=Bacteroides vulgatus (strain ATCC 8482 / DSM 1447 / JCM 5826 / NBRC 14291 / NCTC 11154) GN=rpsS PE=3 SV=1_A6KYJ1	0	0	0	0	0	0	0	0	0	0	0	0	0	0	0	0	0	0	1	2	0	1	2	1	0	0	0	0	0	0	0	0	0	0	0	0	0	0	0	0	0	0	0	0	0
				Meta-Protein 4771Metagenome Unknown	0	0	0	0	0	0	0	0	0	0	0	0	0	0	0	0	0	0	0	0	0	0	0	1	0	0	0	0	0	0	0	0	0	0	0	0	0	0	0	0	0	0	0	0	0
				Meta-Protein 965BLAST_CHEY_BACSU Chemotaxis protein CheY OS=Bacillus subtilis (strain 168) GN=cheY PE=1 SV=3_P24072	0	0	0	1	0	0	0	0	0	0	0	0	0	0	0	0	0	0	0	0	0	0	0	0	0	0	0	0	0	0	0	0	0	0	0	0	0	0	0	0	0	0	0	0	0
				Meta-Protein 2168Metagenome Unknown	0	0	0	0	0	0	0	0	0	0	0	0	0	0	0	0	0	0	0	0	0	3	0	0	0	0	0	0	0	0	0	0	0	0	0	0	0	0	0	0	0	0	0	0	0
				Meta-Protein 3941BLAST_NAGB_OCEIH Glucosamine-6-phosphate deaminase OS=Oceanobacillus iheyensis (strain DSM 14371 / CIP 107618 / JCM 11309 / KCTC 3954 / HTE831) GN=nagB PE=3 SV=1_Q8ESL6	0	0	0	0	0	1	0	0	0	0	0	0	0	0	0	0	0	0	0	0	0	0	0	0	0	0	0	0	0	0	0	0	0	0	0	0	0	0	0	0	0	0	0	0	0
				Meta-Protein 2872Metagenome unknown	19	21	17	11	9	6	2	0	0	2	2	3	2	1	2	16	13	14	0	0	0	0	0	0	0	0	0	0	0	0	0	0	0	0	0	0	0	0	0	0	0	0	0	0	0
				Meta-Protein 4881Metagenome Unknown	0	0	0	0	0	0	0	0	0	0	0	0	0	0	0	0	0	0	0	0	0	0	0	0	2	0	0	0	0	0	0	0	0	0	0	0	0	0	0	0	0	0	0	0	0
				Meta-Protein 388BLAST_FDHB_METTF Formate dehydrogenase subunit beta OS=Methanothermobacter thermautotrophicus GN=fdhB PE=3 SV=1_Q50570	15	12	11	14	12	14	20	13	10	0	0	0	4	2	4	6	3	3	0	0	0	0	0	0	0	0	0	0	0	0	0	0	0	0	0	0	0	0	0	0	0	0	0	0	0
				Meta-Protein 394Metagenome unknown	2	2	2	0	0	0	0	0	0	0	0	0	0	0	1	6	6	5	0	0	0	0	0	0	0	0	0	0	0	0	0	0	0	0	0	0	0	0	0	0	0	0	0	0	0
				Meta-Protein 3168Metagenome unknown	1	0	0	0	0	0	0	0	0	0	0	0	0	0	0	0	0	0	0	0	0	0	0	0	0	0	0	0	0	0	0	0	0	0	0	0	0	0	0	0	0	0	0	0	0
				Meta-Protein 3699BLAST_Y131_HAEIN Uncharacterized protein HI_0131 OS=Haemophilus influenzae (strain ATCC 51907 / DSM 11121 / KW20 / Rd) GN=HI_0131 PE=1 SV=1_P43951	0	0	0	1	0	0	0	0	0	0	0	0	0	0	0	0	0	0	0	0	0	0	0	0	0	0	0	0	0	0	0	0	0	0	0	0	0	0	0	0	0	0	0	0	0
				Meta-Protein 2689BLAST_LIPB_RHOS5 Octanoyltransferase OS=Rhodobacter sphaeroides (strain ATCC 17025 / ATH 2.4.3) GN=lipB PE=3 SV=1_A4WQA7	0	0	0	0	0	0	0	0	0	0	0	0	0	0	0	0	0	0	0	0	0	0	0	0	0	0	0	0	0	0	0	0	0	0	0	0	0	0	0	0	0	0	0	0	0
				Meta-Protein 2127BLAST_PCLO_RAT Protein piccolo OS=Rattus norvegicus GN=Pclo PE=1 SV=1_Q9JKS6	0	0	0	0	0	0	0	0	0	0	0	0	0	0	0	0	0	0	0	0	0	1	0	0	0	0	0	0	0	0	0	0	0	0	0	0	0	0	0	0	0	0	0	0	0
				Meta-Protein 2816BLAST_MBHL_ECOLI Hydrogenase-1 large chain OS=Escherichia coli (strain K12) GN=hyaB PE=1 SV=1_P0ACD8	51	45	45	31	28	33	24	21	22	8	6	3	5	9	11	41	17	21	0	0	0	0	0	0	0	0	0	0	0	0	0	0	0	0	0	0	0	0	0	0	0	0	0	0	0
				Meta-Protein 4329BLAST_PCKG_RENSM Phosphoenolpyruvate carboxykinase [GTP] OS=Renibacterium salmoninarum (strain ATCC 33209 / DSM 20767 / JCM 11484 / NBRC 15589 / NCIMB 2235) GN=pckG PE=3 SV=1_A9WL73	0	0	0	0	0	0	0	0	0	0	0	0	0	0	0	0	0	0	1	1	0	0	0	0	0	0	0	1	1	0	0	0	0	0	0	0	0	0	0	0	0	0	0	0	0
				Meta-Protein 2660Metagenome unknown	0	0	0	0	0	0	0	0	0	0	0	0	0	0	0	0	0	0	0	0	0	0	0	0	0	0	0	0	0	0	0	0	0	0	0	0	0	0	0	0	0	0	0	0	0
				Meta-Protein 4746Metagenome Unknown	0	0	0	0	0	0	0	0	0	0	0	0	0	0	0	0	0	0	0	0	0	0	1	0	0	0	0	0	0	0	0	0	0	0	0	0	0	0	0	0	0	0	0	0	0
				Meta-Protein 3252BLAST_PORD_PSEAE Porin D OS=Pseudomonas aeruginosa (strain ATCC 15692 / DSM 22644 / CIP 104116 / JCM 14847 / LMG 12228 / 1C / PRS 101 / PAO1) GN=oprD PE=1 SV=1_P32722	2	1	1	1	0	0	0	0	0	0	0	0	0	0	0	0	0	0	0	0	0	0	0	0	0	0	0	0	0	0	0	0	0	0	0	0	0	0	0	0	0	0	0	0	0
				Meta-Protein 2204Metagenome Unknown	0	0	0	0	0	0	0	0	0	0	0	0	0	0	0	0	0	0	0	0	0	0	0	2	0	0	0	0	0	0	0	0	0	0	0	0	0	0	0	0	0	0	0	0	0
				Meta-Protein 5095BLAST_OMPB1_NEIGO Major outer membrane protein P.IB OS=Neisseria gonorrhoeae GN=porB PE=3 SV=1_P18195	0	0	0	0	0	0	0	0	0	0	0	0	0	0	0	0	0	0	0	0	0	0	0	0	0	0	0	0	0	0	0	0	0	0	0	0	0	0	0	0	0	0	0	0	0
				Meta-Protein 976Metagenome unknown	0	0	0	2	1	0	0	0	0	0	0	0	0	0	0	0	0	0	0	0	0	0	0	0	0	0	0	0	0	0	0	0	0	0	0	0	0	0	0	0	0	0	0	0	0
				Meta-Protein 3176BLAST_DBH_CLOPA DNA-binding protein HU OS=Clostridium pasteurianum GN=hup PE=1 SV=1_P05385	1	2	0	5	5	3	7	6	7	1	2	1	3	3	4	0	0	0	0	0	0	0	0	0	0	0	0	0	0	0	0	0	0	0	0	0	0	0	0	0	0	0	0	0	0
				Meta-Protein 1853Metagenome Unknown	0	0	0	0	0	0	0	0	0	0	0	0	0	0	0	0	0	0	0	2	0	0	0	0	0	0	0	0	0	0	0	0	0	0	0	0	0	0	0	0	0	0	0	0	0
				Meta-Protein 274BLAST_YURO_BACSU Uncharacterized ABC transporter extracellular-binding protein YurO OS=Bacillus subtilis (strain 168) GN=yurO PE=3 SV=1_O32156	2	2	2	20	11	12	2	1	1	1	1	0	2	0	3	13	1	3	0	0	0	0	0	0	0	0	0	0	0	0	0	0	0	0	0	0	0	0	0	0	0	0	0	0	0
				Meta-Protein 2382BLAST_LPXA_BURMA Acyl-[acyl-carrier-protein]--UDP-N-acetylglucosamine O-acyltransferase OS=Burkholderia mallei (strain ATCC 23344) GN=lpxA PE=3 SV=1_Q62JD6	0	0	0	0	0	0	0	0	0	0	0	0	0	0	0	0	0	0	0	0	0	0	0	0	1	0	0	0	0	0	0	0	0	0	0	0	0	0	0	0	0	0	0	0	0
				Meta-Protein 3631BLAST_G3P1_BACSU Glyceraldehyde-3-phosphate dehydrogenase 1 OS=Bacillus subtilis (strain 168) GN=gapA PE=1 SV=2_P09124	0	0	0	1	0	0	1	0	1	0	0	0	0	0	0	0	0	0	0	0	0	0	0	0	0	0	0	0	0	0	0	0	0	0	0	0	0	0	0	0	0	0	0	0	0
				Meta-Protein 3993BLAST_ARAA_HERA2 L-arabinose isomerase OS=Herpetosiphon aurantiacus (strain ATCC 23779 / DSM 785) GN=araA PE=3 SV=1_A9B689	0	0	0	0	0	0	1	0	0	0	0	0	0	0	0	0	0	0	0	0	0	0	0	0	0	0	0	0	0	0	0	0	0	0	0	0	0	0	0	0	0	0	0	0	0
				Meta-Protein 4393BLAST_RECN_XYLFT DNA repair protein RecN OS=Xylella fastidiosa (strain Temecula1 / ATCC 700964) GN=recN PE=3 SV=1_Q87BS5	0	0	0	0	0	0	0	0	0	0	0	0	0	0	0	0	0	0	2	1	0	1	0	1	0	0	0	0	2	0	0	0	0	0	0	0	0	0	0	0	0	0	0	0	0
				Meta-Protein 4655BLAST_GRDF_PEPAC Sarcosine reductase complex component B subunit beta OS=Peptoclostridium acidaminophilum GN=grdF PE=3 SV=3_O86186	0	0	0	0	0	0	0	0	0	0	0	0	0	0	0	0	0	0	0	0	0	1	0	0	0	0	0	0	0	0	0	0	0	0	0	0	0	0	0	0	0	0	0	0	0
				Meta-Protein 3561BLAST_SUDHA_PYRFU Sulfide dehydrogenase subunit alpha OS=Pyrococcus furiosus (strain ATCC 43587 / DSM 3638 / JCM 8422 / Vc1) GN=sudA PE=1 SV=1_Q8U195	0	0	0	1	0	1	0	0	0	0	0	0	0	0	0	0	0	0	0	0	0	0	0	0	0	0	0	0	0	0	0	0	0	0	0	0	0	0	0	0	0	0	0	0	0
				Meta-Protein 4806BLAST_THLA_CLOAB Acetyl-CoA acetyltransferase OS=Clostridium acetobutylicum (strain ATCC 824 / DSM 792 / JCM 1419 / LMG 5710 / VKM B-1787) GN=thlA PE=1 SV=1_P45359	0	0	0	0	0	0	0	0	0	0	0	0	0	0	0	0	0	0	0	0	0	0	0	0	4	0	0	0	0	0	0	0	0	0	0	0	0	0	0	0	0	0	0	0	0
				Meta-Protein 2273BLAST_HV335_HUMAN Immunoglobulin heavy variable 3-30-5 OS=Homo sapiens GN=IGHV3-30-5 PE=3 SV=1_P0DP03	0	0	0	0	0	0	0	0	0	0	0	0	0	0	0	0	0	0	0	0	0	0	0	0	8	8	5	0	0	0	0	1	0	3	1	0	0	0	0	0	0	0	0	0	0
				Meta-Protein 3877BLAST_DEOD_THEP3 Purine nucleoside phosphorylase DeoD-type OS=Thermoanaerobacter pseudethanolicus (strain ATCC 33223 / 39E) GN=deoD PE=3 SV=1_B0K889	0	0	0	0	0	1	0	0	0	0	0	0	0	0	0	0	0	0	0	0	0	0	0	0	0	0	0	0	0	0	0	0	0	0	0	0	0	0	0	0	0	0	0	0	0
				Meta-Protein 318BLAST_Y841_RICCN Putative uncharacterized protein RC0841 OS=Rickettsia conorii (strain ATCC VR-613 / Malish 7) GN=RC0841 PE=5 SV=1_Q92HD0	4	2	1	14	13	13	4	2	3	0	0	0	0	0	0	1	0	0	0	0	0	0	0	0	0	0	0	0	0	0	0	0	0	0	0	0	0	0	0	0	0	0	0	0	0
				Meta-Protein 3555Metagenome unknown	0	0	0	1	0	1	1	1	0	0	0	0	0	0	0	0	0	0	0	0	0	0	0	0	0	0	0	0	0	0	0	0	0	0	0	0	0	0	0	0	0	0	0	0	0
				Meta-Protein 4122Metagenome unknown	0	0	0	0	0	0	0	0	0	0	0	0	1	1	0	1	2	1	0	0	0	0	0	0	0	0	0	0	0	0	0	0	0	0	0	0	0	0	0	0	0	0	0	0	0
				Meta-Protein 2782BLAST_FPRA_MOOTA Nitric oxide reductase OS=Moorella thermoacetica (strain ATCC 39073 / JCM 9320) GN=fprA PE=1 SV=1_Q9FDN7	1	1	0	2	1	2	0	0	0	0	0	0	0	0	0	1	0	0	0	0	0	0	0	0	0	0	0	0	0	0	0	0	0	0	0	0	0	0	0	0	0	0	0	0	0
				Meta-Protein 5124BLAST_OAR_MYXXA Protein oar OS=Myxococcus xanthus GN=oar PE=1 SV=1_P38370	0	0	0	0	0	0	0	0	0	0	0	0	0	0	0	0	0	0	0	0	0	0	0	0	0	0	0	0	0	0	0	0	0	0	0	0	0	0	0	0	0	0	0	0	0
				Meta-Protein 5208Metagenome unknown	0	0	0	0	0	0	0	0	0	0	0	0	0	0	0	0	0	0	0	0	0	0	0	0	0	0	0	0	0	0	0	0	0	0	0	0	0	0	0	0	0	0	0	0	0
				Meta-Protein 3195BLAST_ZB14_MAIZE 14 kDa zinc-binding protein OS=Zea mays GN=ZBP14 PE=1 SV=1_P42856	1	0	0	0	0	0	0	0	0	0	0	0	0	0	0	0	0	0	0	0	0	0	0	0	0	0	0	0	0	0	0	0	0	0	0	0	0	0	0	0	0	0	0	0	0
				Meta-Protein 1499BLAST_FABI1_RHIME Enoyl-[acyl-carrier-protein] reductase [NADH] 1 OS=Rhizobium meliloti (strain 1021) GN=fabI1 PE=3 SV=1_P58380	0	0	0	0	0	0	0	0	0	0	0	0	0	0	0	0	0	0	1	1	0	0	0	0	0	0	0	0	0	0	0	0	0	0	0	0	0	0	0	0	0	0	0	0	0
				Meta-Protein 114Metagenome unknown	7	8	8	0	0	0	0	0	0	0	0	0	0	0	0	4	1	1	0	0	0	0	0	0	0	0	0	0	0	0	0	0	0	0	0	0	0	0	0	0	0	0	0	0	0
				Meta-Protein 1265BLAST_MDR4_ENTHI Multidrug resistance protein 4 (Fragment) OS=Entamoeba histolytica GN=MDR4 PE=3 SV=1_P16877	0	0	0	0	0	0	0	0	0	0	0	0	0	0	0	1	1	0	0	0	0	0	0	0	0	0	0	0	0	0	0	0	0	0	0	0	0	0	0	0	0	0	0	0	0
				Meta-Protein 4196BLAST_XYNX_CLOTM Exoglucanase XynX OS=Clostridium thermocellum GN=xynX PE=3 SV=1_P38535	0	0	0	0	0	0	0	0	0	0	0	0	0	0	0	1	1	2	0	0	0	0	0	0	0	0	0	0	0	0	0	0	0	0	0	0	0	0	0	0	0	0	0	0	0
				Meta-Protein 250BLAST_FLA_CLOTY Flagellin (Fragment) OS=Clostridium tyrobutyricum GN=fla PE=1 SV=2_P80583	13	12	11	43	34	25	21	26	19	1	1	0	2	2	0	1	1	1	0	0	0	0	0	0	0	0	0	0	0	0	0	0	0	0	0	0	0	0	0	0	0	0	0	0	0
				Meta-Protein 2789BLAST_CYNS_SYNS3 Cyanate hydratase OS=Synechococcus sp. (strain CC9311) GN=cynS PE=3 SV=1_Q0I634	5	3	5	0	0	0	0	0	0	0	0	0	0	0	0	1	0	0	0	0	0	0	0	0	0	0	0	0	0	0	0	0	0	0	0	0	0	0	0	0	0	0	0	0	0
				Meta-Protein 788BLAST_DPS2_BACAN DNA protection during starvation protein 2 OS=Bacillus anthracis GN=dps2 PE=1 SV=1_Q8RPQ2	0	1	0	6	3	1	1	4	3	0	0	0	0	0	0	0	0	0	0	0	0	0	0	0	0	0	0	0	0	0	0	0	0	0	0	0	0	0	0	0	0	0	0	0	0
				Meta-Protein 39Metagenome unknown	2	0	0	0	0	0	1	0	0	0	0	0	0	0	0	0	0	0	0	0	0	0	0	0	0	0	0	0	0	0	0	0	0	0	0	0	0	0	0	0	0	0	0	0	0
				Meta-Protein 2810Metagenome unknown	12	10	4	9	8	2	3	2	1	1	2	0	1	0	0	2	2	1	0	0	0	0	0	0	0	0	0	0	0	0	0	0	0	0	0	0	0	0	0	0	0	0	0	0	0
				Meta-Protein 1286BLAST_SH3Y1_XENLA SH3 domain-containing YSC84-like protein 1 OS=Xenopus laevis GN=sh3yl1 PE=2 SV=1_Q6DFH5	0	0	0	0	0	0	0	0	0	0	0	0	0	0	0	0	1	1	0	0	0	0	0	0	0	0	0	0	0	0	0	0	0	0	0	0	0	0	0	0	0	0	0	0	0
				Meta-Protein 2589RHO_XYLFA Transcription termination factor Rho OS=Xylella fastidiosa (strain 9a5c) GN=rho PE=3 SV=1	0	0	0	0	0	0	0	0	0	0	0	0	0	0	0	0	0	0	0	0	0	0	0	0	0	0	0	0	0	0	0	0	0	0	0	0	0	0	0	1	0	0	0	0	0
				Meta-Protein 451BLAST_TRML_GEOSE Putative tRNA (cytidine(34)-2-O)-methyltransferase OS=Geobacillus stearothermophilus PE=3 SV=1_P32813	4	1	2	0	0	0	0	0	0	0	0	0	0	0	0	1	0	0	0	0	0	0	0	0	0	0	0	0	0	0	0	0	0	0	0	0	0	0	0	0	0	0	0	0	0
				Meta-Protein 1039VATE_CLOB1 V-type ATP synthase subunit E OS=Clostridium botulinum (strain ATCC 19397 / Type A) GN=atpE PE=3 SV=1	0	0	0	1	0	0	0	0	0	0	0	0	0	0	0	0	0	0	0	0	0	0	0	0	0	0	0	0	0	0	0	0	0	0	0	0	0	0	0	0	0	0	0	0	0
				Meta-Protein 4314Metagenome Unknown	0	0	0	0	0	0	0	0	0	0	0	0	0	0	0	0	0	0	3	0	0	0	0	4	0	2	1	0	1	0	0	0	0	0	0	0	0	0	0	0	0	0	0	0	0
				Meta-Protein 3265BLAST_Y373_MYCGE Uncharacterized protein MG373 OS=Mycoplasma genitalium (strain ATCC 33530 / G-37 / NCTC 10195) GN=MG373 PE=4 SV=1_P47613	2	2	2	2	0	0	0	0	0	0	0	0	1	0	0	1	0	0	0	0	0	0	0	0	0	0	0	0	0	0	0	0	0	0	0	0	0	0	0	0	0	0	0	0	0
				Meta-Protein 4367BLAST_SYG_LEPIC Glycine--tRNA ligase OS=Leptospira interrogans serogroup Icterohaemorrhagiae serovar copenhageni (strain Fiocruz L1-130) GN=glyQS PE=3 SV=1_Q72PW7	0	0	0	0	0	0	0	0	0	0	0	0	0	0	0	0	0	0	1	2	0	0	0	1	0	0	0	0	0	0	0	0	0	0	0	0	0	0	0	0	0	0	0	0	0
				Meta-Protein 517BLAST_MTTC2_METMA Trimethylamine corrinoid protein 2 OS=Methanosarcina mazei (strain ATCC BAA-159 / DSM 3647 / Goe1 / Go1 / JCM 11833 / OCM 88) GN=mttC2 PE=3 SV=1_P58983	2	1	0	0	0	0	1	0	0	0	0	0	0	0	0	2	3	0	0	0	0	0	0	0	0	0	0	0	0	0	0	0	0	0	0	0	0	0	0	0	0	0	0	0	0
				Meta-Protein 4021BLAST_ESYN_FUSEQ Enniatin synthase OS=Fusarium equiseti GN=ESYN1 PE=1 SV=2_Q00869	0	0	0	0	0	0	1	0	0	0	0	0	0	0	0	0	0	0	0	0	0	0	0	0	0	0	0	0	0	0	0	0	0	0	0	0	0	0	0	0	0	0	0	0	0
				Meta-Protein 1270BLAST_KDD_ACESD L-erythro-3;5-diaminohexanoate dehydrogenase OS=Acetoanaerobium sticklandii (strain ATCC 12662 / DSM 519 / JCM 1433 / NCIMB 10654) GN=kdd PE=3 SV=1_E3PRJ9	0	0	0	0	0	0	0	0	0	0	0	0	0	0	0	1	0	0	0	0	0	0	0	0	0	0	0	0	0	0	0	0	0	0	0	0	0	0	0	0	0	0	0	0	0
				Meta-Protein 1111BLAST_ADHE_ECOLI Aldehyde-alcohol dehydrogenase OS=Escherichia coli (strain K12) GN=adhE PE=1 SV=2_P0A9Q7	0	0	0	0	0	0	1	0	0	0	0	0	0	0	0	0	0	0	0	0	0	0	0	0	0	0	0	0	0	0	0	0	0	0	0	0	0	0	0	0	0	0	0	0	0
				Meta-Protein 3537RUXX_METMA Putative snRNP Sm-like protein OS=Methanosarcina mazei (strain ATCC BAA-159 / DSM 3647 / Goe1 / Go1 / JCM 11833 / OCM 88) GN=MM_0339 PE=3 SV=1	0	0	1	0	0	0	0	0	0	0	0	0	0	0	0	0	0	0	0	0	0	0	0	0	0	0	0	0	0	0	0	0	0	0	0	0	0	0	0	0	0	0	0	0	0
				Meta-Protein 4830BLAST_SP2D_BACAM Stage II sporulation protein D OS=Bacillus amyloliquefaciens GN=spoIID PE=4 SV=1_P13251	0	0	0	0	0	0	0	0	0	0	0	0	0	0	0	0	0	0	0	0	0	0	0	0	1	0	0	0	0	0	0	0	0	0	0	0	0	0	0	0	0	0	0	0	0
				Meta-Protein 3815Metagenome unknown	0	0	0	0	1	0	0	0	0	0	0	0	0	0	0	0	0	0	0	0	0	0	0	0	0	0	0	0	0	0	0	0	0	0	0	0	0	0	0	0	0	0	0	0	0
				Meta-Protein 2429ENPP3_HUMAN Ectonucleotide pyrophosphatase/phosphodiesterase family member 3 OS=Homo sapiens GN=ENPP3 PE=1 SV=2	0	0	0	0	0	0	0	0	0	0	0	0	0	0	0	0	0	0	0	0	0	0	0	0	2	0	0	0	0	0	0	0	0	0	0	0	0	0	0	0	0	0	0	0	0
				Meta-Protein 3661Metagenome unknown	0	0	0	1	0	0	0	0	0	0	0	0	0	0	0	0	0	0	0	0	0	0	0	0	0	0	0	0	0	0	0	0	0	0	0	0	0	0	0	0	0	0	0	0	0
				Meta-Protein 2383BLAST_RL13_CHESB 50S ribosomal protein L13 OS=Chelativorans sp. (strain BNC1) GN=rplM PE=3 SV=1_Q11J65	0	0	0	0	0	0	0	0	0	0	0	0	0	0	0	0	0	0	0	0	0	0	0	0	2	0	1	0	0	0	0	0	0	0	0	0	0	0	0	0	0	0	0	0	0
				Meta-Protein 4977RL14_ANOFW 50S ribosomal protein L14 OS=Anoxybacillus flavithermus (strain DSM 21510 / WK1) GN=rplN PE=3 SV=1	0	0	0	0	0	0	0	0	0	0	0	0	0	0	0	0	0	0	0	0	0	0	0	0	0	0	0	0	0	0	1	0	0	0	0	0	0	0	0	0	0	0	0	0	0
				Meta-Protein 3119BLAST_YEDQ_SHISS Cellulose synthesis regulatory protein OS=Shigella sonnei (strain Ss046) GN=SSON_2013 PE=3 SV=1_Q3Z0N3	1	0	0	0	0	0	0	0	0	0	0	0	0	0	0	0	0	0	0	0	0	0	0	0	0	0	0	0	0	0	0	0	0	0	0	0	0	0	0	0	0	0	0	0	0
				Meta-Protein 1783BLAST_Y2164_STAS1 Uncharacterized epimerase/dehydratase SSP2164 OS=Staphylococcus saprophyticus subsp. saprophyticus (strain ATCC 15305 / DSM 20229) GN=SSP2164 PE=3 SV=1_Q49VA1	0	0	0	0	0	0	0	0	0	0	0	0	0	0	0	0	0	0	1	0	0	0	0	1	1	1	1	0	0	0	0	0	0	1	0	0	0	0	0	0	0	0	0	0	0
				Meta-Protein 1558CEAM8_HUMAN Carcinoembryonic antigen-related cell adhesion molecule 8 OS=Homo sapiens GN=CEACAM8 PE=1 SV=2	0	0	0	0	0	0	0	0	0	0	0	0	0	0	0	0	0	0	1	0	4	4	4	0	10	5	6	1	0	1	6	4	0	5	6	7	0	0	0	0	0	0	0	0	0
				Meta-Protein 1262POLN_EEEVF Non-structural polyprotein OS=Eastern equine encephalitis virus (strain Florida 91-469) PE=2 SV=2	0	0	0	0	0	0	0	0	0	0	0	0	0	0	0	1	0	0	0	0	0	0	0	0	0	0	0	0	0	0	0	0	0	0	0	0	0	0	0	0	0	0	0	0	0
				Meta-Protein 1BLAST_FLA_CLOTY Flagellin (Fragment) OS=Clostridium tyrobutyricum GN=fla PE=1 SV=2_P80583	42	24	17	22	19	16	20	17	14	0	0	0	0	0	0	9	2	1	0	0	0	0	0	0	0	0	0	0	0	0	0	0	0	0	0	0	0	0	0	0	0	0	0	0	0
				Meta-Protein 138BLAST_GALE_BACSU UDP-glucose 4-epimerase OS=Bacillus subtilis (strain 168) GN=galE PE=3 SV=1_P55180	1	2	1	0	0	0	1	1	0	0	0	0	0	0	0	1	0	0	0	0	0	0	0	0	0	0	0	0	0	0	0	0	0	0	0	0	0	0	0	0	0	0	0	0	0
				Meta-Protein 228Metagenome unknown	3	0	1	0	0	0	0	0	0	0	0	0	0	0	0	1	1	2	0	0	0	0	0	0	0	0	0	0	0	0	0	0	0	0	0	0	0	0	0	0	0	0	0	0	0
				Meta-Protein 1332BLAST_TPIS_YEAST Triosephosphate isomerase OS=Saccharomyces cerevisiae (strain ATCC 204508 / S288c) GN=TPI1 PE=1 SV=2_P00942	0	0	0	0	0	0	0	0	0	0	0	0	0	0	0	0	0	0	8	2	0	0	0	1	6	2	2	2	0	0	0	0	0	1	0	1	0	0	0	0	0	0	0	0	0
				Meta-Protein 3689BLAST_IORA_THEKO Indolepyruvate oxidoreductase subunit IorA OS=Thermococcus kodakarensis (strain ATCC BAA-918 / JCM 12380 / KOD1) GN=iorA PE=1 SV=2_O07835	0	0	0	2	2	0	2	0	1	0	0	0	0	0	0	0	0	0	0	0	0	0	0	0	0	0	0	0	0	0	0	0	0	0	0	0	0	0	0	0	0	0	0	0	0
				Meta-Protein 3030BLAST_FLA_TATMI Flagellin OS=Tatlockia micdadei GN=fla PE=3 SV=1_P53606	1	0	0	0	0	0	1	0	0	0	0	0	0	0	0	0	0	0	0	0	0	0	0	0	0	0	0	0	0	0	0	0	0	0	0	0	0	0	0	0	0	0	0	0	0
				Meta-Protein 2706BLAST_NDMD_PSEPU Oxidoreductase NdmD OS=Pseudomonas putida GN=ndmD PE=3 SV=1_H9N291	0	0	0	0	0	0	0	0	0	0	0	0	0	0	0	0	0	0	0	0	0	0	0	0	0	0	0	0	0	0	0	0	0	0	0	0	0	0	0	0	0	0	0	0	0
				Meta-Protein 4664BLAST_ADHB_BACSU Uncharacterized zinc-type alcohol dehydrogenase-like protein AdhB OS=Bacillus subtilis (strain 168) GN=adhB PE=3 SV=2_O06012	0	0	0	0	0	0	0	0	0	0	0	0	0	0	0	0	0	0	0	0	0	1	0	0	0	0	1	0	0	0	0	0	0	0	0	0	0	0	0	0	0	0	0	0	0
				Meta-Protein 4852Metagenome Unknown	0	0	0	0	0	0	0	0	0	0	0	0	0	0	0	0	0	0	0	0	0	0	0	0	1	0	0	0	0	0	0	0	0	0	0	0	0	0	0	0	0	0	0	0	0
				Meta-Protein 2507BLAST_DBH1_BACHD DNA-binding protein HU-1 OS=Bacillus halodurans (strain ATCC BAA-125 / DSM 18197 / FERM 7344 / JCM 9153 / C-125) GN=hup1 PE=3 SV=1_Q9KDA5	0	0	0	0	0	0	0	0	0	0	0	0	0	0	0	0	0	0	0	0	0	0	0	0	0	0	1	0	0	0	0	0	0	1	1	0	0	0	0	0	0	0	0	0	0
				Meta-Protein 605BLAST_ARCA_TREDE Arginine deiminase OS=Treponema denticola (strain ATCC 35405 / CIP 103919 / DSM 14222) GN=arcA PE=3 SV=1_Q73QJ2	1	2	2	0	0	0	0	0	1	0	0	0	0	0	0	1	1	1	0	0	0	0	0	0	0	0	0	0	0	0	0	0	0	0	0	0	0	0	0	0	0	0	0	0	0
				Meta-Protein 906BLAST_PGK_BIFLD Phosphoglycerate kinase OS=Bifidobacterium longum (strain DJO10A) GN=pgk PE=3 SV=1_B3DRV9	0	0	0	1	0	0	1	0	0	0	0	0	0	0	0	0	0	0	0	0	0	0	0	0	0	0	0	0	0	0	0	0	0	0	0	0	0	0	0	0	0	0	0	0	0
				Meta-Protein 1310Metagenome unknown	0	0	0	0	0	0	0	0	0	0	0	0	0	0	0	0	0	1	0	0	0	0	0	0	0	0	0	0	0	0	0	0	0	0	0	0	0	0	0	0	0	0	0	0	0
				Meta-Protein 4423BLAST_ATPA_FUSNN ATP synthase subunit alpha OS=Fusobacterium nucleatum subsp. nucleatum (strain ATCC 25586 / CIP 101130 / JCM 8532 / LMG 13131) GN=atpA PE=3 SV=1_Q8RGE0	0	0	0	0	0	0	0	0	0	0	0	0	0	0	0	0	0	0	2	0	1	1	0	0	0	1	0	0	0	1	0	0	1	1	0	0	0	0	0	0	0	0	0	0	0
				Meta-Protein 4179BLAST_KORB_MYCTU 2-oxoglutarate oxidoreductase subunit KorB OS=Mycobacterium tuberculosis (strain ATCC 25618 / H37Rv) GN=korB PE=1 SV=1_O53181	0	0	0	0	0	0	0	0	0	0	0	0	0	0	0	1	1	0	0	0	0	0	0	0	0	0	0	0	0	0	0	0	0	0	0	0	0	0	0	0	0	0	0	0	0
				Meta-Protein 1489Metagenome Unknown	0	0	0	0	0	0	0	0	0	0	0	0	0	0	0	0	0	0	12	16	0	0	0	10	30	19	25	6	0	0	1	2	1	18	11	4	0	0	0	0	0	0	0	0	0
				Meta-Protein 5087BLAST_OMP32_DELAC Outer membrane porin protein 32 OS=Delftia acidovorans GN=omp32 PE=1 SV=1_P24305	0	0	0	0	0	0	0	0	0	0	0	0	0	0	0	0	0	0	0	0	0	0	0	0	0	0	0	0	0	0	0	0	0	0	0	0	0	0	0	0	0	0	0	0	0
				Meta-Protein 2315GLCAP_SOYBN Beta-conglycinin; alpha chain OS=Glycine max GN=CG-1 PE=2 SV=1	0	0	0	0	0	0	0	0	0	0	0	0	0	0	0	0	0	0	0	0	0	0	0	0	1	0	0	0	0	0	0	0	0	0	0	1	0	0	0	0	0	0	0	0	0
				Meta-Protein 4129BLAST_YJJP_ECOLI Inner membrane protein YjjP OS=Escherichia coli (strain K12) GN=yjjP PE=1 SV=1_P0ADD5	0	0	0	0	0	0	0	0	0	0	0	0	1	0	0	0	0	0	0	0	0	0	0	0	0	0	0	0	0	0	0	0	0	0	0	0	0	0	0	0	0	0	0	0	0
				Meta-Protein 4022Metagenome unknown	0	0	0	0	0	0	1	1	1	0	0	0	1	0	0	1	1	0	0	0	0	0	0	0	0	0	0	0	0	0	0	0	0	0	0	0	0	0	0	0	0	0	0	0	0
				Meta-Protein 625BLAST_ACEA_PSEAE Isocitrate lyase OS=Pseudomonas aeruginosa (strain ATCC 15692 / DSM 22644 / CIP 104116 / JCM 14847 / LMG 12228 / 1C / PRS 101 / PAO1) GN=PA2634 PE=1 SV=1_Q9I0K4	1	1	0	5	4	3	0	0	0	0	0	0	0	0	0	0	0	0	0	0	0	0	0	0	0	0	0	0	0	0	0	0	0	0	0	0	0	0	0	0	0	0	0	0	0
				Meta-Protein 1444BLAST_CYCB_BACSU Cyclodextrin-binding protein OS=Bacillus subtilis (strain 168) GN=cycB PE=1 SV=1_O07009	0	0	0	0	0	0	0	0	0	0	0	0	0	0	0	0	0	0	13	10	0	0	0	5	1	0	3	2	1	4	0	0	0	0	0	0	0	0	0	0	0	0	0	0	0
				Meta-Protein 3677BLAST_ETFB_SYNWW Electron transfer flavoprotein subunit beta OS=Syntrophomonas wolfei subsp. wolfei (strain DSM 2245B / Goettingen) GN=etfB PE=1 SV=1_Q0AZ34	0	0	0	1	0	1	0	0	0	0	0	0	0	0	0	0	0	0	0	0	0	0	0	0	0	0	0	0	0	0	0	0	0	0	0	0	0	0	0	0	0	0	0	0	0
				Meta-Protein 3009BLAST_DCMS_HYDPS Carbon monoxide dehydrogenase small chain OS=Hydrogenophaga pseudoflava GN=cutS PE=1 SV=2_P19915	3	3	3	4	3	1	2	1	2	0	0	0	0	0	0	0	0	0	0	0	0	0	0	0	0	0	0	0	0	0	0	0	0	0	0	0	0	0	0	0	0	0	0	0	0
				Meta-Protein 3404BLAST_XG74_PAESP Xyloglucanase OS=Paenibacillus sp. GN=xeg74 PE=1 SV=1_Q3MUH7	0	1	0	0	0	0	0	0	0	0	0	0	0	0	0	0	0	0	0	0	0	0	0	0	0	0	0	0	0	0	0	0	0	0	0	0	0	0	0	0	0	0	0	0	0
				Meta-Protein 1754BLAST_Y157_AQUAE Uncharacterized protein aq_157 OS=Aquifex aeolicus (strain VF5) GN=aq_157 PE=3 SV=1_O66547	0	0	0	0	0	0	0	0	0	0	0	0	0	0	0	0	0	0	1	0	0	0	0	0	0	0	0	0	0	0	0	0	0	0	0	0	0	0	0	0	0	0	0	0	0
				Meta-Protein 2101BLAST_BTUB_VIBVU Vitamin B12 transporter BtuB OS=Vibrio vulnificus (strain CMCP6) GN=btuB PE=3 SV=1_Q8DD41	0	0	0	0	0	0	0	0	0	0	0	0	0	0	0	0	0	0	0	0	0	1	0	0	0	0	0	0	0	0	0	0	0	0	0	0	0	0	0	0	0	0	0	0	0
				Meta-Protein 234Metagenome unknown	13	12	8	48	55	32	24	32	17	8	4	4	6	3	4	5	4	4	0	0	0	0	0	0	0	0	0	0	0	0	0	0	0	0	0	0	0	0	0	0	0	0	0	0	0
				Meta-Protein 1600BLAST_LEMA_STRGC Protein LemA OS=Streptococcus gordonii (strain Challis / ATCC 35105 / BCRC 15272 / CH1 / DL1 / V288) GN=lemA PE=2 SV=1_A8AVK0	0	0	0	0	0	0	0	0	0	0	0	0	0	0	0	0	0	0	2	5	0	0	0	8	0	0	0	0	0	0	0	0	0	0	0	0	0	0	0	0	0	0	0	0	0
				Meta-Protein 4199O22R_FRG3G Putative helicase 022R OS=Frog virus 3 (isolate Goorha) GN=FV3-022R PE=4 SV=1	0	0	0	0	0	0	0	0	0	0	0	0	0	0	0	2	1	0	0	0	0	0	0	0	0	0	0	0	0	0	0	0	0	0	0	0	0	0	0	0	0	0	0	0	0
				Meta-Protein 1808BLAST_KV133_HUMAN Immunoglobulin kappa variable 1-33 OS=Homo sapiens GN=IGKV1-33 PE=1 SV=2_P01594	0	0	0	0	0	0	0	0	0	0	0	0	0	0	0	0	0	0	0	3	0	3	0	3	6	6	3	0	0	0	0	0	0	0	0	0	0	0	0	0	0	0	0	0	0
				Meta-Protein 3058BLAST_SSB_BACTN Single-stranded DNA-binding protein OS=Bacteroides thetaiotaomicron (strain ATCC 29148 / DSM 2079 / NCTC 10582 / E50 / VPI-5482) GN=ssb PE=3 SV=1_Q8A7M7	2	0	2	1	0	1	0	0	0	0	0	0	0	0	0	0	0	0	0	0	0	0	0	0	0	0	0	0	0	0	0	0	0	0	0	0	0	0	0	0	0	0	0	0	0
				Meta-Protein 1982BLAST_GH31A_BACO1 Alpha-xylosidase BoGH31A OS=Bacteroides ovatus (strain ATCC 8483 / DSM 1896 / JCM 5824 / NCTC 11153) GN=BACOVA_02646 PE=1 SV=1_A7LXT0	0	0	0	0	0	0	0	0	0	0	0	0	0	0	0	0	0	0	0	0	1	6	0	0	0	0	0	0	0	0	0	0	0	0	0	0	0	0	0	0	0	0	0	0	0
				Meta-Protein 486BLAST_OPPD_HAEIN Oligopeptide transport ATP-binding protein OppD OS=Haemophilus influenzae (strain ATCC 51907 / DSM 11121 / KW20 / Rd) GN=oppD PE=3 SV=1_P45052	1	1	2	0	0	0	0	0	1	0	0	0	0	0	0	0	0	0	0	0	0	0	0	0	0	0	0	0	0	0	0	0	0	0	0	0	0	0	0	0	0	0	0	0	0
				Meta-Protein 1847Metagenome Unknown	0	0	0	0	0	0	0	0	0	0	0	0	0	0	0	0	0	0	0	1	0	0	0	1	0	0	0	0	0	0	0	0	0	0	0	0	0	0	0	0	0	0	0	0	0
				Meta-Protein 3385BLAST_YUFO_BACSU Uncharacterized ABC transporter ATP-binding protein YufO OS=Bacillus subtilis (strain 168) GN=yufO PE=3 SV=1_O05253	0	1	0	0	0	0	0	0	0	0	0	0	0	0	0	0	0	0	0	0	0	0	0	0	0	0	0	0	0	0	0	0	0	0	0	0	0	0	0	0	0	0	0	0	0
				Meta-Protein 2648BLAST_CH60_CLOTH 60 kDa chaperonin OS=Clostridium thermocellum (strain ATCC 27405 / DSM 1237 / NBRC 103400 / NCIMB 10682 / NRRL B-4536 / VPI 7372) GN=groL PE=1 SV=3_P48212	0	0	0	0	0	0	0	0	0	0	0	0	0	0	0	0	0	0	0	0	0	0	0	0	0	0	0	0	0	0	0	0	0	0	0	0	0	0	0	0	0	0	0	0	0
				Meta-Protein 2696BLAST_PHAB_ALLVD Acetoacetyl-CoA reductase OS=Allochromatium vinosum (strain ATCC 17899 / DSM 180 / NBRC 103801 / NCIMB 10441 / D) GN=phaB PE=3 SV=2_P45375	0	0	0	0	0	0	0	0	0	0	0	0	0	0	0	0	0	0	0	0	0	0	0	0	0	0	0	0	0	0	0	0	0	0	0	0	0	0	0	0	0	0	0	0	0
				Meta-Protein 4376Metagenome Unknown	0	0	0	0	0	0	0	0	0	0	0	0	0	0	0	0	0	0	2	1	0	0	0	2	0	0	0	0	0	0	0	0	0	0	0	0	0	0	0	0	0	0	0	0	0
				Meta-Protein 931Metagenome unknown	0	0	0	3	2	4	1	1	1	0	0	0	0	0	0	0	0	0	0	0	0	0	0	0	0	0	0	0	0	0	0	0	0	0	0	0	0	0	0	0	0	0	0	0	0
				Meta-Protein 4102BLAST_YQEC_ECOLI Uncharacterized protein YqeC OS=Escherichia coli (strain K12) GN=yqeC PE=4 SV=2_Q46809	0	0	0	0	0	0	0	0	1	0	0	0	0	0	0	0	0	0	0	0	0	0	0	0	0	0	0	0	0	0	0	0	0	0	0	0	0	0	0	0	0	0	0	0	0
				Meta-Protein 4640Metagenome Unknown	0	0	0	0	0	0	0	0	0	0	0	0	0	0	0	0	0	0	0	0	0	2	0	0	0	0	0	0	0	0	0	0	0	0	0	0	0	0	0	0	0	0	0	0	0
				Meta-Protein 220BLAST_NIFJ_ENTAG Pyruvate-flavodoxin oxidoreductase OS=Enterobacter agglomerans GN=nifJ PE=3 SV=3_P19543	24	18	18	11	11	14	12	9	5	0	0	0	3	2	0	10	5	6	0	0	1	1	2	0	1	0	1	0	0	0	0	0	0	2	0	0	0	0	0	0	0	0	0	0	0
				Meta-Protein 1648BLAST_MUC13_HUMAN Mucin-13 OS=Homo sapiens GN=MUC13 PE=1 SV=3_Q9H3R2	0	0	0	0	0	0	0	0	0	0	0	0	0	0	0	0	0	0	1	0	0	0	0	0	3	3	4	0	0	0	1	0	0	3	3	2	0	0	0	0	0	0	0	0	0
				Meta-Protein 497BLAST_UXUB_BACSU Uncharacterized oxidoreductase UxuB OS=Bacillus subtilis (strain 168) GN=uxuB PE=2 SV=1_O34896	4	4	3	1	0	0	0	0	0	0	0	0	0	0	0	2	3	2	0	0	0	0	0	0	0	0	0	0	0	0	0	0	0	0	0	0	0	0	0	0	0	0	0	0	0
				Meta-Protein 997BLAST_AGLE_RHIME Alpha-glucosides-binding periplasmic protein AglE OS=Rhizobium meliloti (strain 1021) GN=aglE PE=3 SV=2_Q9Z3R5	0	0	0	1	1	1	0	0	0	0	0	0	0	0	0	0	0	0	0	0	0	0	0	0	0	0	0	0	0	0	0	0	0	0	0	0	0	0	0	0	0	0	0	0	0
				Meta-Protein 3840MEF2A_CHICK Myocyte-specific enhancer factor 2A OS=Gallus gallus GN=MEF2A PE=2 SV=1	0	0	0	0	1	0	0	0	0	0	0	0	0	0	0	0	0	0	0	0	0	0	0	0	0	0	0	0	0	0	0	0	0	0	0	0	0	0	0	0	0	0	0	0	0
				Meta-Protein 1513BLAST_FLA_BACSU Flagellin OS=Bacillus subtilis (strain 168) GN=hag PE=1 SV=2_P02968	0	0	0	0	0	0	0	0	0	0	0	0	0	0	0	0	0	0	3	0	0	0	0	0	0	0	0	0	0	0	0	0	0	0	0	0	0	0	0	0	0	0	0	0	0
				Meta-Protein 2954BLAST_EXBB_PSEPU Biopolymer transport protein ExbB OS=Pseudomonas putida GN=exbB PE=3 SV=1_Q05605	2	2	2	0	0	0	0	0	0	0	0	1	0	0	0	2	2	2	0	0	0	0	0	0	0	0	0	0	0	0	0	0	0	0	0	0	0	0	0	0	0	0	0	0	0
				Meta-Protein 1344BLAST_RECA_CALS4 Protein RecA OS=Caldanaerobacter subterraneus subsp. tengcongensis (strain DSM 15242 / JCM 11007 / NBRC 100824 / MB4) GN=recA PE=3 SV=2_Q8RA55	0	0	0	0	0	0	0	0	0	0	0	0	0	0	0	0	0	0	1	3	2	1	1	1	0	0	1	0	0	0	1	0	0	0	0	0	0	0	0	0	0	0	0	0	0
				Meta-Protein 2400BLAST_PHSG_AQUAE Glycogen phosphorylase OS=Aquifex aeolicus (strain VF5) GN=glgP PE=3 SV=1_O66932	0	0	0	0	0	0	0	0	0	0	0	0	0	0	0	0	0	0	0	0	0	0	0	0	3	1	2	0	0	0	0	0	0	0	0	0	0	0	0	0	0	0	0	0	0
				Meta-Protein 3116BLAST_DCMB_MOOTH Carbon monoxide dehydrogenase/acetyl-CoA synthase subunit beta OS=Moorella thermoacetica PE=1 SV=1_P27989	1	1	0	0	0	0	0	0	0	0	0	0	0	0	0	0	0	0	0	0	0	0	0	0	0	0	0	0	0	0	0	0	0	0	0	0	0	0	0	0	0	0	0	0	0
				Meta-Protein 4204FABZ_CLOTH 3-hydroxyacyl-[acyl-carrier-protein] dehydratase FabZ OS=Clostridium thermocellum (strain ATCC 27405 / DSM 1237 / NBRC 103400 / NCIMB 10682 / NRRL B-4536 / VPI 7372) GN=fabZ PE=3 SV=1	0	0	0	0	0	0	0	0	0	0	0	0	0	0	0	1	0	0	0	0	0	0	0	0	0	0	0	0	0	0	0	0	0	0	0	0	0	0	0	0	0	0	0	0	0
				Meta-Protein 4097BLAST_SUSC_BACTN TonB-dependent receptor SusC OS=Bacteroides thetaiotaomicron (strain ATCC 29148 / DSM 2079 / NCTC 10582 / E50 / VPI-5482) GN=susC PE=1 SV=1_Q8A1G1	0	0	0	0	0	0	0	0	1	0	0	0	0	0	0	0	0	0	0	0	0	0	0	0	0	0	0	0	0	0	0	0	0	0	0	0	0	0	0	0	0	0	0	0	0
				Meta-Protein 1879BLAST_PORF_PSEFL Outer membrane porin F OS=Pseudomonas fluorescens GN=oprF PE=1 SV=1_P37726	0	0	0	0	0	0	0	0	0	0	0	0	0	0	0	0	0	0	0	0	9	18	15	0	0	0	0	0	0	0	13	13	10	0	0	0	0	0	0	0	0	0	0	0	0
				Meta-Protein 682BLAST_AMSH_ERWAM Amylovoran export outer membrane protein AmsH OS=Erwinia amylovora GN=amsH PE=3 SV=2_Q46629	1	1	1	3	3	2	3	3	3	0	0	0	2	0	0	0	0	0	0	0	0	0	0	0	0	0	0	0	0	0	0	0	0	0	0	0	0	0	0	0	0	0	0	0	0
				Meta-Protein 4429BLAST_EFTU_ENTFA Elongation factor Tu OS=Enterococcus faecalis (strain ATCC 700802 / V583) GN=tuf PE=3 SV=1_Q839G8	0	0	0	0	0	0	0	0	0	0	0	0	0	0	0	0	0	0	3	5	4	8	4	0	3	4	2	2	2	2	3	1	1	1	0	0	0	0	0	0	0	0	0	0	0
				Meta-Protein 3084BLAST_YOE2_STRAT Uncharacterized lipoprotein in oleD 5region OS=Streptomyces antibioticus PE=3 SV=1_Q53684	2	2	1	2	1	1	1	0	0	0	0	0	0	0	0	1	0	0	0	0	0	0	0	0	0	0	0	0	0	0	0	0	0	0	0	0	0	0	0	0	0	0	0	0	0
				Meta-Protein 3665BLAST_YESO_BACSU Putative ABC transporter substrate-binding protein YesO OS=Bacillus subtilis (strain 168) GN=yesO PE=1 SV=2_O31518	0	0	0	2	2	1	0	0	0	0	0	0	0	0	0	0	0	0	0	0	0	0	0	0	0	0	0	0	0	0	0	0	0	0	0	0	0	0	0	0	0	0	0	0	0
				Meta-Protein 2961BLAST_DBH_LACLA DNA-binding protein HU OS=Lactococcus lactis subsp. lactis (strain IL1403) GN=hup PE=3 SV=1_Q9CI64	1	1	2	1	1	2	5	2	2	1	1	1	2	2	2	2	2	3	0	0	0	0	0	0	0	0	0	0	0	0	0	0	0	0	0	0	0	0	0	0	0	0	0	0	0
				Meta-Protein 2822BLAST_RBSA1_RUBXD Ribose import ATP-binding protein RbsA 1 OS=Rubrobacter xylanophilus (strain DSM 9941 / NBRC 16129) GN=rbsA1 PE=3 SV=1_Q1AXG5	1	2	2	0	0	1	0	0	0	0	0	0	0	0	0	1	0	0	0	0	0	0	0	0	0	0	0	0	0	0	0	0	0	0	0	0	0	0	0	0	0	0	0	0	0
				Meta-Protein 2210BLAST_RS5_CLOTH 30S ribosomal protein S5 OS=Clostridium thermocellum (strain ATCC 27405 / DSM 1237 / NBRC 103400 / NCIMB 10682 / NRRL B-4536 / VPI 7372) GN=rpsE PE=3 SV=1_A3DJI9	0	0	0	0	0	0	0	0	0	0	0	0	0	0	0	0	0	0	0	0	0	0	0	1	5	4	2	0	0	0	0	0	0	3	0	2	0	0	0	0	0	0	0	0	0
				Meta-Protein 124BLAST_PCKA_PORG3 Phosphoenolpyruvate carboxykinase (ATP) OS=Porphyromonas gingivalis (strain ATCC 33277 / DSM 20709 / CIP 103683 / JCM 12257 / NCTC 11834 / 2561) GN=pckA PE=3 SV=1_B2RHV8	1	0	0	0	0	0	0	0	0	0	0	0	0	0	0	0	0	0	52	55	23	60	45	70	61	41	61	23	12	13	24	24	10	35	21	17	0	0	0	0	0	0	0	0	0
				Meta-Protein 3715NMDA1_DROWI Glutamate [NMDA] receptor subunit 1 OS=Drosophila willistoni GN=Nmdar1 PE=3 SV=1	0	0	0	1	0	0	0	0	0	0	0	0	0	0	0	0	0	0	0	0	0	0	0	0	0	0	0	0	0	0	0	0	0	0	0	0	0	0	0	0	0	0	0	0	0
				Meta-Protein 4466BLAST_PUR4_DROME Phosphoribosylformylglycinamidine synthase OS=Drosophila melanogaster GN=ade2 PE=2 SV=2_P35421	0	0	0	0	0	0	0	0	0	0	0	0	0	0	0	0	0	0	0	1	0	0	0	0	0	0	0	0	0	0	0	0	0	0	0	0	0	0	0	0	0	0	0	0	0
				Meta-Protein 1887BLAST_NUOCD_BACFN NADH-quinone oxidoreductase subunit C/D OS=Bacteroides fragilis (strain ATCC 25285 / DSM 2151 / JCM 11019 / NCTC 9343) GN=nuoC PE=3 SV=1_Q5LH50	0	0	0	0	0	0	0	0	0	0	0	0	0	0	0	0	0	0	0	0	2	6	1	0	0	0	0	0	0	0	0	0	0	0	0	0	0	0	0	0	0	0	0	0	0
				Meta-Protein 121BLAST_Y1214_PYRHO Uncharacterized ABC transporter extracellular-binding protein PH1214 OS=Pyrococcus horikoshii (strain ATCC 700860 / DSM 12428 / JCM 9974 / NBRC 100139 / OT-3) GN=PH1214 PE=3 SV=1_O58969	56	46	39	56	45	45	60	49	42	4	4	2	3	5	3	15	9	8	0	0	0	0	0	0	0	0	0	0	0	0	0	0	0	0	0	0	0	0	0	0	0	0	0	0	0
				Meta-Protein 314BLAST_YGEY_ECOL6 Uncharacterized protein YgeY OS=Escherichia coli O6:H1 (strain CFT073 / ATCC 700928 / UPEC) GN=ygeY PE=3 SV=1_P65808	1	1	2	4	4	6	2	3	2	0	0	0	0	0	0	0	0	1	0	0	0	0	0	0	0	0	0	0	0	0	0	0	0	0	0	0	0	0	0	0	0	0	0	0	0
				Meta-Protein 4189BLAST_IORB_METTH Indolepyruvate oxidoreductase subunit IorB OS=Methanothermobacter thermautotrophicus (strain ATCC 29096 / DSM 1053 / JCM 10044 / NBRC 100330 / Delta H) GN=iorB PE=3 SV=1_O27881	0	0	0	0	0	0	0	0	0	0	0	0	0	0	0	1	0	1	0	0	0	0	0	0	0	0	0	0	0	0	0	0	0	0	0	0	0	0	0	0	0	0	0	0	0
				Meta-Protein 2129BLAST_OAR_MYXXA Protein oar OS=Myxococcus xanthus GN=oar PE=1 SV=1_P38370	0	0	0	0	0	0	0	0	0	0	0	0	0	0	0	0	0	0	0	0	0	1	0	0	0	0	0	0	0	0	0	0	0	0	0	0	0	0	0	0	0	0	0	0	0
				Meta-Protein 4729Metagenome Unknown	0	0	0	0	0	0	0	0	0	0	0	0	0	0	0	0	0	0	0	0	0	0	1	0	0	0	0	0	0	0	0	0	0	0	0	0	0	0	0	0	0	0	0	0	0
				Meta-Protein 912BLAST_XYL3A_PRER2 Xylan 1;4-beta-xylosidase OS=Prevotella ruminicola (strain ATCC 19189 / JCM 8958 / 23) GN=xyl3A PE=1 SV=1_D5EY15	0	0	0	1	0	0	0	0	0	0	0	0	0	0	0	0	0	0	0	0	0	0	0	0	0	0	0	0	0	0	0	0	0	0	0	0	0	0	0	0	0	0	0	0	0
				Meta-Protein 1849Metagenome Unknown	0	0	0	0	0	0	0	0	0	0	0	0	0	0	0	0	0	0	0	1	0	0	0	0	0	0	0	0	0	0	0	0	0	0	0	0	0	0	0	0	0	0	0	0	0
				Meta-Protein 5185BLAST_MOCB_RHIML Putative rhizopine-binding protein OS=Rhizobium meliloti GN=mocB PE=3 SV=1_P49308	0	0	0	0	0	0	0	0	0	0	0	0	0	0	0	0	0	0	0	0	0	0	0	0	0	0	0	0	0	0	0	0	0	0	0	0	0	0	0	0	0	0	0	0	0
				Meta-Protein 1801BLAST_YTFQ_ECOLI ABC transporter periplasmic-binding protein YtfQ OS=Escherichia coli (strain K12) GN=ytfQ PE=1 SV=1_P39325	0	0	0	0	0	0	0	0	0	0	0	0	0	0	0	0	0	0	0	2	0	0	0	0	0	0	0	0	0	0	0	0	0	0	0	0	0	0	0	0	0	0	0	0	0
				Meta-Protein 1015BLAST_SUCC_CHLSY Succinate--CoA ligase [ADP-forming] subunit beta OS=Chloroflexus aurantiacus (strain ATCC 29364 / DSM 637 / Y-400-fl) GN=sucC PE=3 SV=1_B9LB77	0	0	0	2	2	0	1	0	0	0	0	0	0	0	0	0	0	0	0	0	0	0	0	0	0	0	0	0	0	0	0	0	0	0	0	0	0	0	0	0	0	0	0	0	0
				Meta-Protein 1450BLAST_PA2GA_HUMAN Phospholipase A2; membrane associated OS=Homo sapiens GN=PLA2G2A PE=1 SV=2_P14555	0	0	0	0	0	0	0	0	0	0	0	0	0	0	0	0	0	0	1	0	0	0	1	0	1	0	0	0	0	0	0	0	0	0	0	0	0	0	0	0	0	0	0	0	0
				Meta-Protein 3062BLAST_ACKA_DESHD Acetate kinase OS=Desulfitobacterium hafniense (strain DCB-2 / DSM 10664) GN=ackA PE=3 SV=1_B8FRT2	1	1	1	0	0	0	0	0	0	0	0	0	0	0	0	0	0	0	0	0	0	0	0	0	0	0	0	0	0	0	0	0	0	0	0	0	0	0	0	0	0	0	0	0	0
				Meta-Protein 2291BLAST_RS9_BACFR 30S ribosomal protein S9 OS=Bacteroides fragilis (strain YCH46) GN=rpsI PE=3 SV=1_Q64P28	0	0	0	0	0	0	0	0	0	0	0	0	0	0	0	0	0	0	0	0	0	0	0	0	1	0	2	0	0	0	0	0	0	1	0	0	0	0	0	0	0	0	0	0	0
				Meta-Protein 3328Metagenome unknown	0	1	0	0	0	0	0	1	0	0	0	0	0	0	0	0	0	0	0	0	0	0	0	0	0	0	0	0	0	0	0	0	0	0	0	0	0	0	0	0	0	0	0	0	0
				Meta-Protein 1732BLAST_GLNA3_BUTFI Glutamine synthetase OS=Butyrivibrio fibrisolvens GN=glnA PE=3 SV=1_Q05650	0	0	0	0	0	0	0	0	0	0	0	0	0	0	0	0	0	0	1	0	0	0	0	1	0	0	0	0	0	0	0	0	0	0	0	0	0	0	0	0	0	0	0	0	0
				Meta-Protein 2028BLAST_DAPA_BACV8 4-hydroxy-tetrahydrodipicolinate synthase OS=Bacteroides vulgatus (strain ATCC 8482 / DSM 1447 / JCM 5826 / NBRC 14291 / NCTC 11154) GN=dapA PE=3 SV=1_A6L5G7	0	0	0	0	0	0	0	0	0	0	0	0	0	0	0	0	0	0	0	0	1	1	0	0	0	0	0	0	0	0	0	0	0	0	0	0	0	0	0	0	0	0	0	0	0
				Meta-Protein 4338BLAST_NPLB_XENLA N-acetylneuraminate lyase B OS=Xenopus laevis GN=npl-b PE=2 SV=1_Q5XGL8	0	0	0	0	0	0	0	0	0	0	0	0	0	0	0	0	0	0	1	1	0	0	0	0	0	0	0	0	0	0	0	0	0	0	0	0	0	0	0	0	0	0	0	0	0
				Meta-Protein 2197BLAST_RL17_EUBE2 50S ribosomal protein L17 OS=Eubacterium eligens (strain ATCC 27750 / VPI C15-48) GN=rplQ PE=3 SV=1_C4Z2V8	0	0	0	0	0	0	0	0	0	0	0	0	0	0	0	0	0	0	0	0	0	0	1	0	3	1	0	0	0	0	0	0	0	0	0	0	0	0	0	0	0	0	0	0	0
				Meta-Protein 1519BLAST_FLA_CLOTY Flagellin (Fragment) OS=Clostridium tyrobutyricum GN=fla PE=1 SV=2_P80583	0	0	0	0	0	0	0	0	0	0	0	0	0	0	0	0	0	0	3	2	4	5	2	0	0	0	2	0	0	0	0	0	0	0	0	0	0	0	0	0	0	0	0	0	0
				Meta-Protein 514BLAST_IF2_CARHZ Translation initiation factor IF-2 OS=Carboxydothermus hydrogenoformans (strain ATCC BAA-161 / DSM 6008 / Z-2901) GN=infB PE=3 SV=1_Q3AB98	1	0	0	0	0	0	0	0	0	0	0	0	0	0	0	1	0	1	0	0	0	0	0	0	0	0	0	0	0	0	0	0	0	0	0	0	0	0	0	0	0	0	0	0	0
				Meta-Protein 951TAL_CLOBH Probable transaldolase OS=Clostridium botulinum (strain Hall / ATCC 3502 / NCTC 13319 / Type A) GN=tal PE=3 SV=1	0	0	0	2	1	3	0	0	0	0	0	0	0	0	0	0	0	0	1	0	1	1	1	0	10	4	2	1	0	0	2	0	0	4	4	4	0	0	0	0	0	0	0	0	0
				Meta-Protein 376BLAST_XDHB_ECO57 Xanthine dehydrogenase FAD-binding subunit OS=Escherichia coli O157:H7 GN=xdhB PE=3 SV=1_Q8X6C5	2	2	2	5	2	4	2	0	2	0	0	0	0	1	0	1	0	2	0	0	0	0	0	0	0	0	0	0	0	0	0	0	0	0	0	0	0	0	0	0	0	0	0	0	0
				Meta-Protein 1320BLAST_KBL_ECO57 2-amino-3-ketobutyrate coenzyme A ligase OS=Escherichia coli O157:H7 GN=kbl PE=3 SV=1_P0AB78	0	0	0	0	0	0	0	0	0	0	0	0	0	0	0	0	0	0	4	3	0	0	0	4	0	1	1	2	0	2	0	0	0	0	0	0	0	0	0	0	0	0	0	0	0
				Meta-Protein 4407Metagenome Unknown	0	0	0	0	0	0	0	0	0	0	0	0	0	0	0	0	0	0	1	0	0	0	0	0	0	0	0	0	0	0	0	0	0	0	0	0	0	0	0	0	0	0	0	0	0
				Meta-Protein 3051BLAST_Y233_STRP6 Uncharacterized protein M6_Spy0233 OS=Streptococcus pyogenes serotype M6 (strain ATCC BAA-946 / MGAS10394) GN=M6_Spy0233 PE=1 SV=1_Q5XDZ5	1	0	1	0	0	0	0	0	0	0	0	0	0	0	0	0	0	0	0	0	0	0	0	0	0	0	0	0	0	0	0	0	0	0	0	0	0	0	0	0	0	0	0	0	0
				Meta-Protein 4846Metagenome Unknown	0	0	0	0	0	0	0	0	0	0	0	0	0	0	0	0	0	0	0	0	0	0	0	0	1	0	0	0	0	0	0	0	0	0	0	0	0	0	0	0	0	0	0	0	0
				Meta-Protein 3636BLAST_DCTP_VEREI Solute-binding protein Veis_3954 OS=Verminephrobacter eiseniae (strain EF01-2) GN=Veis_3954 PE=1 SV=1_A1WPV4	0	0	0	2	2	0	2	0	1	1	0	0	1	0	1	0	0	0	0	0	0	0	0	0	0	0	0	0	0	0	0	0	0	0	0	0	0	0	0	0	0	0	0	0	0
				Meta-Protein 2884Metagenome unknown	4	5	3	2	2	1	2	2	2	0	1	1	2	1	1	5	2	4	0	0	0	0	0	0	0	0	0	0	0	0	0	0	0	0	0	0	0	0	0	0	0	0	0	0	0
				Meta-Protein 1738BLAST_UGPC_BARHE sn-glycerol-3-phosphate import ATP-binding protein UgpC OS=Bartonella henselae (strain ATCC 49882 / DSM 28221 / Houston 1) GN=ugpC PE=3 SV=1_Q6G5J0	0	0	0	0	0	0	0	0	0	0	0	0	0	0	0	0	0	0	1	3	2	4	3	2	2	2	2	1	0	0	0	0	0	1	0	0	0	0	0	0	0	0	0	0	0
				Meta-Protein 1252TF2B_METMZ Transcription initiation factor IIB OS=Methanosarcina mazei GN=tfb PE=3 SV=1	0	0	0	0	0	0	0	0	0	0	0	0	0	0	0	2	0	0	0	0	0	0	0	0	0	0	0	0	0	0	0	0	0	0	0	0	0	0	0	0	0	0	0	0	0
				Meta-Protein 104BLAST_MDH_PYRAB Malate dehydrogenase OS=Pyrococcus abyssi (strain GE5 / Orsay) GN=mdh PE=3 SV=1_Q9V0D5	11	10	6	3	2	4	2	4	2	0	0	0	0	0	0	4	1	0	0	0	0	0	0	0	0	0	0	0	0	0	0	0	0	0	0	0	0	0	0	0	0	0	0	0	0
				Meta-Protein 3868BLAST_G3P_GEOSE Glyceraldehyde-3-phosphate dehydrogenase OS=Geobacillus stearothermophilus GN=gap PE=1 SV=5_P00362	0	0	0	0	1	0	1	0	0	0	0	0	0	0	0	0	0	0	0	0	0	0	0	0	0	0	0	0	0	0	0	0	0	0	0	0	0	0	0	0	0	0	0	0	0
				Meta-Protein 4845BLAST_MLTG_STRP2 Endolytic murein transglycosylase OS=Streptococcus pneumoniae serotype 2 (strain D39 / NCTC 7466) GN=mltG PE=1 SV=1_A0A0H2ZLQ1	0	0	0	0	0	0	0	0	0	0	0	0	0	0	0	0	0	0	0	0	0	0	0	0	1	2	0	0	0	1	0	0	0	0	0	0	0	0	0	0	0	0	0	0	0
				Meta-Protein 1974BLAST_CRH_BACHD HPr-like protein Crh OS=Bacillus halodurans (strain ATCC BAA-125 / DSM 18197 / FERM 7344 / JCM 9153 / C-125) GN=crh PE=3 SV=1_Q9K708	0	0	0	0	0	0	0	0	0	0	0	0	0	0	0	0	0	0	0	0	2	1	1	1	1	0	1	2	0	0	2	1	1	0	0	0	0	0	0	0	0	0	0	0	0
				Meta-Protein 3413SPO71_YEAST Sporulation-specific protein 71 OS=Saccharomyces cerevisiae (strain ATCC 204508 / S288c) GN=SPO71 PE=3 SV=1	0	1	0	0	0	0	0	0	0	0	0	0	0	0	0	0	0	0	0	0	0	0	0	0	0	0	0	0	0	0	0	0	0	0	0	0	0	0	0	0	0	0	0	0	0
				Meta-Protein 1454BLAST_ADH1_YEAST Alcohol dehydrogenase 1 OS=Saccharomyces cerevisiae (strain ATCC 204508 / S288c) GN=ADH1 PE=1 SV=5_P00330	0	0	0	0	0	0	0	0	0	0	0	0	0	0	0	0	0	0	15	12	0	0	0	12	1	4	5	9	9	4	0	0	0	0	2	0	0	0	0	0	0	0	0	0	0
				Meta-Protein 1383Metagenome Unknown	0	0	0	0	0	0	0	0	0	0	0	0	0	0	0	0	0	0	13	9	0	0	0	5	0	0	0	0	2	1	0	0	0	0	0	0	0	0	0	0	0	0	0	0	0
				Meta-Protein 232Metagenome unknown	17	11	11	46	42	39	19	15	13	4	4	4	5	7	5	14	4	4	0	0	0	0	0	0	0	0	0	0	0	0	0	0	0	0	0	0	0	0	0	0	0	0	0	0	0
				Meta-Protein 212Metagenome unknown	20	27	28	1	1	0	0	0	0	0	0	0	0	0	0	9	4	5	0	0	0	0	0	0	0	0	0	0	0	0	0	0	0	0	0	0	0	0	0	0	0	0	0	0	0
				Meta-Protein 2271BLAST_SUSC_BACTN TonB-dependent receptor SusC OS=Bacteroides thetaiotaomicron (strain ATCC 29148 / DSM 2079 / NCTC 10582 / E50 / VPI-5482) GN=susC PE=1 SV=1_Q8A1G1	0	0	0	0	0	0	0	0	0	0	0	0	0	0	0	0	0	0	0	0	0	0	0	0	22	8	17	0	0	0	0	0	0	2	1	2	0	0	0	0	0	0	0	0	0
				Meta-Protein 2893BLAST_NUOI_BURM7 NADH-quinone oxidoreductase subunit I OS=Burkholderia mallei (strain NCTC 10247) GN=nuoI PE=3 SV=1_A3MIA9	2	1	1	0	0	0	0	0	0	0	0	0	0	0	0	3	2	3	0	0	0	0	0	0	0	0	0	0	0	0	0	0	0	0	0	0	0	0	0	0	0	0	0	0	0
				Meta-Protein 4103Metagenome unknown	0	0	0	0	0	0	0	0	1	0	0	0	0	0	0	0	0	0	0	0	0	0	0	0	0	0	0	0	0	0	0	0	0	0	0	0	0	0	0	0	0	0	0	0	0
				Meta-Protein 4634Metagenome Unknown	0	0	0	0	0	0	0	0	0	0	0	0	0	0	0	0	0	0	0	0	0	1	0	0	0	0	0	0	0	0	0	0	0	0	0	0	0	0	0	0	0	0	0	0	0
				Meta-Protein 194BLAST_HDRD_METMA CoB--CoM heterodisulfide reductase 2 iron-sulfur subunit D OS=Methanosarcina mazei (strain ATCC BAA-159 / DSM 3647 / Goe1 / Go1 / JCM 11833 / OCM 88) GN=hdrD PE=3 SV=2_Q8PVW3	15	11	13	7	7	3	8	2	3	0	0	0	0	0	0	3	0	1	0	0	0	0	0	0	0	0	0	0	0	0	0	0	0	0	0	0	0	0	0	0	0	0	0	0	0
				Meta-Protein 693BLAST_DEOD_CLONN Purine nucleoside phosphorylase DeoD-type OS=Clostridium novyi (strain NT) GN=deoD PE=3 SV=1_A0Q1A0	2	0	2	0	0	0	0	0	0	0	0	0	0	0	0	1	0	0	0	0	0	0	0	0	0	0	0	0	0	0	0	0	0	0	0	0	0	0	0	0	0	0	0	0	0
				Meta-Protein 3445Metagenome unknown	0	1	0	0	0	0	0	0	0	0	0	0	0	0	0	0	0	0	0	0	0	0	0	0	0	0	0	0	0	0	0	0	0	0	0	0	0	0	0	0	0	0	0	0	0
				Meta-Protein 2265BLAST_IABF2_BACSU Intracellular exo-alpha-L-arabinofuranosidase 2 OS=Bacillus subtilis (strain 168) GN=abf2 PE=1 SV=2_P94552	0	0	0	0	0	0	0	0	0	0	0	0	0	0	0	0	0	0	0	0	0	0	0	0	1	1	0	0	0	0	0	0	0	3	0	0	0	0	0	0	0	0	0	0	0
				Meta-Protein 2914Metagenome unknown	7	9	7	4	3	1	18	10	11	0	0	0	1	1	2	1	1	2	0	0	0	0	0	0	0	0	0	0	0	0	0	0	0	0	0	0	0	0	0	0	0	0	0	0	0
				Meta-Protein 1018BLAST_RP54_ACIFR RNA polymerase sigma-54 factor OS=Acidithiobacillus ferrooxidans GN=rpoN PE=3 SV=1_P24695	0	0	0	1	0	0	0	0	0	0	0	0	0	0	0	0	0	0	0	0	0	0	0	0	0	0	0	0	0	0	0	0	0	0	0	0	0	0	0	0	0	0	0	0	0
				Meta-Protein 3706BLAST_PAC1_PSES3 Acylase ACY 1 proenzyme OS=Pseudomonas sp. (strain SE83) GN=acyI PE=1 SV=2_P15557	0	0	0	1	0	0	0	0	0	0	0	0	0	0	0	0	0	0	0	0	0	0	0	0	0	0	0	0	0	0	0	0	0	0	0	0	0	0	0	0	0	0	0	0	0
				Meta-Protein 4412Metagenome Unknown	0	0	0	0	0	0	0	0	0	0	0	0	0	0	0	0	0	0	1	0	0	0	0	0	0	0	0	1	1	0	0	0	0	0	0	0	0	0	0	0	0	0	0	0	0
				Meta-Protein 2717BLAST_OMPA_KLEAE Outer membrane protein A OS=Klebsiella aerogenes GN=ompA PE=3 SV=1_P09146	0	0	0	0	0	0	0	0	0	0	0	0	0	0	0	0	0	0	0	0	0	0	0	0	0	0	0	0	0	0	0	0	0	0	0	0	0	0	0	0	0	0	0	0	0
				Meta-Protein 1477BLAST_CPI2_SOLTU Cysteine protease inhibitor 2 (Fragment) OS=Solanum tuberosum PE=1 SV=1_P24744	0	0	0	0	0	0	0	0	0	0	0	0	0	0	0	0	0	0	8	5	0	0	1	3	0	0	0	2	2	2	0	0	0	0	0	0	0	0	0	0	0	0	0	0	0
				Meta-Protein 1413Metagenome Unknown	0	0	0	0	0	0	0	0	0	0	0	0	0	0	0	0	0	0	4	1	0	0	0	3	0	0	0	7	0	1	0	0	0	1	1	0	0	0	0	0	0	0	0	0	0
				Meta-Protein 4964Metagenome Unknown	0	0	0	0	0	0	0	0	0	0	0	0	0	0	0	0	0	0	0	0	0	0	0	0	0	0	0	0	1	2	0	0	0	0	0	0	0	0	0	0	0	0	0	0	0
				Meta-Protein 1742AGR2_HUMAN Anterior gradient protein 2 homolog OS=Homo sapiens GN=AGR2 PE=1 SV=1	0	0	0	0	0	0	0	0	0	0	0	0	0	0	0	0	0	0	1	0	0	0	0	0	0	0	0	0	0	0	0	0	0	0	0	0	0	0	0	0	0	0	0	0	0
				Meta-Protein 4139BBUR_BORBR HTH-type transcriptional regulator BbuR OS=Bordetella bronchiseptica (strain ATCC BAA-588 / NCTC 13252 / RB50) GN=bbuR PE=4 SV=2	0	0	0	0	0	0	0	0	0	0	0	0	0	1	0	0	0	0	0	0	0	0	0	0	0	0	0	0	0	0	0	0	0	0	0	0	0	0	0	0	0	0	0	0	0
				Meta-Protein 5159BLAST_Y314_BRUA2 Uncharacterized protein BAB2_0314 OS=Brucella abortus (strain 2308) GN=BAB2_0314 PE=3 SV=1_Q2YIU6	0	0	0	0	0	0	0	0	0	0	0	0	0	0	0	0	0	0	0	0	0	0	0	0	0	0	0	0	0	0	0	0	0	0	0	0	0	0	0	0	0	0	0	0	0
				Meta-Protein 972BLAST_SP5S_BACSU Stage V sporulation protein S OS=Bacillus subtilis (strain 168) GN=spoVS PE=1 SV=1_P45693	0	0	0	1	0	0	0	0	0	0	0	0	0	0	0	0	0	0	0	0	0	0	0	0	0	0	0	0	0	0	0	0	0	0	0	0	0	0	0	0	0	0	0	0	0
				Meta-Protein 1422BLAST_FAHD1_HUMAN Acylpyruvase FAHD1; mitochondrial OS=Homo sapiens GN=FAHD1 PE=1 SV=2_Q6P587	0	0	0	0	0	0	0	0	0	0	0	0	0	0	0	0	0	0	1	0	0	0	0	0	0	0	0	0	0	0	0	0	0	0	0	0	0	0	0	0	0	0	0	0	0
				Meta-Protein 3622BLAST_DPS_PYRFU DNA protection during starvation protein OS=Pyrococcus furiosus (strain ATCC 43587 / DSM 3638 / JCM 8422 / Vc1) GN=dps PE=1 SV=1_Q8U1L3	0	0	0	2	2	1	0	0	0	0	0	0	0	0	0	0	0	0	0	0	0	0	0	0	0	0	0	0	0	0	0	0	0	0	0	0	0	0	0	0	0	0	0	0	0
				Meta-Protein 3799BLAST_FLA_BACHD Flagellin OS=Bacillus halodurans (strain ATCC BAA-125 / DSM 18197 / FERM 7344 / JCM 9153 / C-125) GN=hag PE=1 SV=1_Q05203	0	0	0	1	1	1	0	0	0	0	0	0	0	0	0	0	0	0	0	0	0	0	0	0	0	0	0	0	0	0	0	0	0	0	0	0	0	0	0	0	0	0	0	0	0
				Meta-Protein 4682BLAST_RL18_NOVAD 50S ribosomal protein L18 OS=Novosphingobium aromaticivorans (strain ATCC 700278 / DSM 12444 / CIP 105152 / NBRC 16084 / F199) GN=rplR PE=3 SV=1_Q2G8W4	0	0	0	0	0	0	0	0	0	0	0	0	0	0	0	0	0	0	0	0	0	2	0	0	0	0	0	0	0	0	0	0	0	0	0	0	0	0	0	0	0	0	0	0	0
				Meta-Protein 1938BLAST_IRPA_SYNE7 Iron-regulated protein A OS=Synechococcus elongatus (strain PCC 7942) GN=irpA PE=2 SV=1_P12608	0	0	0	0	0	0	0	0	0	0	0	0	0	0	0	0	0	0	0	0	5	19	12	0	0	0	0	0	0	0	0	1	0	0	0	0	0	0	0	0	0	0	0	0	0
				Meta-Protein 5178BLAST_LYTC_BACSU N-acetylmuramoyl-L-alanine amidase LytC OS=Bacillus subtilis (strain 168) GN=lytC PE=1 SV=1_Q02114	0	0	0	0	0	0	0	0	0	0	0	0	0	0	0	0	0	0	0	0	0	0	0	0	0	0	0	0	0	0	0	0	0	0	0	0	0	0	0	0	0	0	0	0	0
				Meta-Protein 4823BLAST_FCHA_METEA Methenyltetrahydrofolate cyclohydrolase OS=Methylobacterium extorquens (strain ATCC 14718 / DSM 1338 / JCM 2805 / NCIMB 9133 / AM1) GN=fchA PE=1 SV=2_Q49135	0	0	0	0	0	0	0	0	0	0	0	0	0	0	0	0	0	0	0	0	0	0	0	0	2	0	0	0	0	0	0	0	0	0	0	0	0	0	0	0	0	0	0	0	0
				Meta-Protein 1802BLAST_PNP_SULAA Polyribonucleotide nucleotidyltransferase OS=Sulfurihydrogenibium azorense (strain Az-Fu1 / DSM 15241 / OCM 825) GN=pnp PE=3 SV=1_C1DTW6	0	0	0	0	0	0	0	0	0	0	0	0	0	0	0	0	0	0	0	3	1	0	0	0	8	10	5	2	0	1	1	0	0	3	3	1	0	0	0	0	0	0	0	0	0
				Meta-Protein 768BLAST_PTHP_LACCA Phosphocarrier protein HPr OS=Lactobacillus casei GN=ptsH PE=1 SV=1_Q9KJV3	2	2	2	0	0	0	0	0	0	1	0	0	0	0	0	5	3	3	0	0	0	0	0	0	0	0	0	0	0	0	0	0	0	0	0	0	0	0	0	0	0	0	0	0	0
				Meta-Protein 2237BLAST_CYTM_SOLTU Multicystatin OS=Solanum tuberosum PE=1 SV=1_P37842	0	0	0	0	0	0	0	0	0	0	0	0	0	0	0	0	0	0	0	0	0	0	0	1	0	0	0	0	0	0	0	0	0	0	0	0	0	0	0	0	0	0	0	0	0
				Meta-Protein 496DNAK_DEIDV Chaperone protein DnaK OS=Deinococcus deserti (strain VCD115 / DSM 17065 / LMG 22923) GN=dnaK PE=3 SV=1	1	0	2	0	0	0	0	0	0	0	0	0	0	0	0	0	0	0	0	0	0	0	0	0	0	0	0	0	0	0	0	0	0	0	0	0	0	0	0	0	0	0	0	0	0
				Meta-Protein 1698BLAST_MANA_CELJU Mannan endo-1;4-beta-mannosidase OS=Cellvibrio japonicus (strain Ueda107) GN=manA PE=1 SV=2_P49424	0	0	0	0	0	0	0	0	0	0	0	0	0	0	0	0	0	0	1	0	0	0	0	0	0	0	0	0	0	0	0	0	0	0	0	0	0	0	0	0	0	0	0	0	0
				Meta-Protein 2181BLAST_BIOF1_BACSU 8-amino-7-oxononanoate synthase 1 OS=Bacillus subtilis (strain 168) GN=kbl PE=3 SV=1_O31777	0	0	0	0	0	0	0	0	0	0	0	0	0	0	0	0	0	0	0	0	0	1	0	3	0	0	0	0	0	0	0	0	0	0	0	0	0	0	0	0	0	0	0	0	0
				Meta-Protein 5168BLAST_OMPA_KLEAE Outer membrane protein A OS=Klebsiella aerogenes GN=ompA PE=3 SV=1_P09146	0	0	0	0	0	0	0	0	0	0	0	0	0	0	0	0	0	0	0	0	0	0	0	0	0	0	0	0	0	0	0	0	0	0	0	0	0	0	0	0	0	0	0	0	0
				Meta-Protein 3078BLAST_XYPA_MYCS2 Xylitol-binding protein OS=Mycobacterium smegmatis (strain ATCC 700084 / mc(2)155) GN=xypA PE=1 SV=1_A0QYB3	1	1	0	0	0	2	0	0	0	0	0	0	0	0	0	2	0	0	0	0	0	0	0	0	0	0	0	0	0	0	0	0	0	0	0	0	0	0	0	0	0	0	0	0	0
				Meta-Protein 639BLAST_RS4_GEOSW 30S ribosomal protein S4 OS=Geobacillus sp. (strain WCH70) GN=rpsD PE=3 SV=1_C5D699	1	2	1	0	1	0	1	1	1	0	0	0	0	0	0	0	0	0	0	0	0	0	0	0	0	0	0	0	0	0	0	0	0	0	0	0	0	0	0	0	0	0	0	0	0
				Meta-Protein 2922Metagenome unknown	2	0	1	0	0	0	0	0	0	0	0	0	0	0	0	0	0	0	0	0	0	0	0	0	0	0	0	0	0	0	0	0	0	0	0	0	0	0	0	0	0	0	0	0	0
				Meta-Protein 523BLAST_APEA_CLOAB Probable M18 family aminopeptidase 1 OS=Clostridium acetobutylicum (strain ATCC 824 / DSM 792 / JCM 1419 / LMG 5710 / VKM B-1787) GN=apeA PE=1 SV=1_Q97K30	3	3	2	0	0	0	0	0	0	0	0	0	0	0	0	1	1	0	0	0	0	0	0	0	0	0	0	0	0	0	0	0	0	0	0	0	0	0	0	0	0	0	0	0	0
				Meta-Protein 4537BLAST_EFTU_CLOB8 Elongation factor Tu OS=Clostridium beijerinckii (strain ATCC 51743 / NCIMB 8052) GN=tuf1 PE=3 SV=1_A6LPP6	0	0	0	0	0	0	0	0	0	0	0	0	0	0	0	0	0	0	0	0	1	3	1	0	0	0	0	0	0	0	1	0	0	0	0	0	0	0	0	0	0	0	0	0	0
				Meta-Protein 1945MEP1B_HUMAN Meprin A subunit beta OS=Homo sapiens GN=MEP1B PE=1 SV=3	0	0	0	0	0	0	0	0	0	0	0	0	0	0	0	0	0	0	0	0	5	8	5	0	2	2	2	0	0	0	1	1	0	0	0	0	0	0	0	0	0	0	0	0	0
				Meta-Protein 3720BLAST_RL7_HALOH 50S ribosomal protein L7/L12 OS=Halothermothrix orenii (strain H 168 / OCM 544 / DSM 9562) GN=rplL PE=3 SV=1_B8D0B5	0	0	0	1	0	0	0	0	0	0	0	0	0	0	0	0	0	0	0	0	0	0	0	0	0	0	0	0	0	0	0	0	0	0	0	0	0	0	0	0	0	0	0	0	0
				Meta-Protein 54Metagenome unknown	13	15	14	25	22	15	40	47	30	1	2	0	13	16	16	6	5	4	0	0	0	0	0	0	0	0	0	0	0	0	0	0	0	0	0	0	0	0	0	0	0	0	0	0	0
				Meta-Protein 907BLAST_KYNB_SALRD Kynurenine formamidase OS=Salinibacter ruber (strain DSM 13855 / M31) GN=kynB PE=3 SV=1_Q2S2F5	0	0	0	1	0	0	0	0	0	0	0	0	0	0	0	0	0	0	0	0	0	0	0	0	0	0	0	0	0	0	0	0	0	0	0	0	0	0	0	0	0	0	0	0	0
				Meta-Protein 1895BLAST_PCCB_HALMT Propionyl-CoA carboxylase; carboxyltransferase subunit OS=Haloferax mediterranei (strain ATCC 33500 / DSM 1411 / JCM 8866 / NBRC 14739 / NCIMB 2177 / R-4) GN=pccB PE=1 SV=1_I3R7F1	0	0	0	0	0	0	0	0	0	0	0	0	0	0	0	0	0	0	0	0	1	2	5	1	0	0	0	0	0	0	0	0	0	0	0	0	0	0	0	0	0	0	0	0	0
				Meta-Protein 150BLAST_G3P_CAVPO Glyceraldehyde-3-phosphate dehydrogenase (Fragment) OS=Cavia porcellus GN=GAPDH PE=2 SV=2_P70685	12	15	10	2	3	4	6	3	2	0	0	0	0	1	0	8	2	2	4	2	6	3	1	3	6	5	5	2	1	0	1	0	0	3	1	4	0	0	0	0	0	0	0	0	0
				Meta-Protein 3503BLAST_SDHA_RICCN Succinate dehydrogenase flavoprotein subunit OS=Rickettsia conorii (strain ATCC VR-613 / Malish 7) GN=sdhA PE=3 SV=1_Q92J97	0	0	1	0	0	0	0	0	0	0	0	0	0	0	0	0	1	2	0	0	0	0	0	0	0	0	0	0	0	0	0	0	0	0	0	0	0	0	0	0	0	0	0	0	0
				Meta-Protein 669BLAST_VORA_METTM Ketoisovalerate oxidoreductase subunit VorA OS=Methanothermobacter marburgensis (strain ATCC BAA-927 / DSM 2133 / JCM 14651 / NBRC 100331 / OCM 82 / Marburg) GN=vorA PE=1 SV=2_P80907	1	1	0	0	0	0	0	0	0	0	0	0	0	0	0	0	0	0	0	0	0	0	0	0	0	0	0	0	0	0	0	0	0	0	0	0	0	0	0	0	0	0	0	0	0
				Meta-Protein 637BLAST_DBH_STRTR DNA-binding protein HU OS=Streptococcus thermophilus GN=hup PE=3 SV=1_P96045	1	0	1	0	0	0	1	1	1	0	0	0	3	2	2	5	5	3	0	0	0	0	0	0	0	0	0	0	0	0	0	0	0	0	0	0	0	0	0	0	0	0	0	0	0
				Meta-Protein 4648BLAST_Y258_BACTN Putative glucosamine-6-phosphate deaminase-like protein BT_0258 OS=Bacteroides thetaiotaomicron (strain ATCC 29148 / DSM 2079 / NCTC 10582 / E50 / VPI-5482) GN=BT_0258 PE=3 SV=1_Q8AB53	0	0	0	0	0	0	0	0	0	0	0	0	0	0	0	0	0	0	0	0	0	1	0	0	0	0	0	0	0	0	0	0	0	0	0	0	0	0	0	0	0	0	0	0	0
				Meta-Protein 3101BLAST_Y1470_METJA Uncharacterized protein MJ1470 OS=Methanocaldococcus jannaschii (strain ATCC 43067 / DSM 2661 / JAL-1 / JCM 10045 / NBRC 100440) GN=MJ1470 PE=4 SV=1_Q58865	1	1	0	0	0	0	0	0	0	0	0	0	0	0	0	0	0	0	0	0	0	0	0	0	0	0	0	0	0	0	0	0	0	0	0	0	0	0	0	0	0	0	0	0	0
				Meta-Protein 2255Metagenome Unknown	0	0	0	0	0	0	0	0	0	0	0	0	0	0	0	0	0	0	0	0	0	0	0	0	34	22	19	0	0	0	0	0	0	17	8	8	0	0	0	0	0	0	0	0	0
				Meta-Protein 1724Metagenome Unknown	0	0	0	0	0	0	0	0	0	0	0	0	0	0	0	0	0	0	2	3	0	0	0	1	0	0	0	1	0	1	2	0	0	0	0	0	0	0	0	0	0	0	0	0	0
				Meta-Protein 4763Metagenome Unknown	0	0	0	0	0	0	0	0	0	0	0	0	0	0	0	0	0	0	0	0	0	0	0	1	0	0	0	0	0	0	0	0	0	0	0	0	0	0	0	0	0	0	0	0	0
				Meta-Protein 3232BLAST_MTD_METTH F420-dependent methylenetetrahydromethanopterin dehydrogenase OS=Methanothermobacter thermautotrophicus (strain ATCC 29096 / DSM 1053 / JCM 10044 / NBRC 100330 / Delta H) GN=mtd PE=3 SV=3_Q50501	1	0	0	0	0	0	0	0	0	0	0	0	0	0	0	2	0	0	0	0	0	0	0	0	0	0	0	0	0	0	0	0	0	0	0	0	0	0	0	0	0	0	0	0	0
				Meta-Protein 4550BLAST_ADH1_CLOSA NADPH-dependent butanol dehydrogenase OS=Clostridium saccharobutylicum GN=adh1 PE=3 SV=1_P13604	0	0	0	0	0	0	0	0	0	0	0	0	0	0	0	0	0	0	0	0	1	0	2	0	0	0	0	0	0	0	0	0	0	0	0	0	0	0	0	0	0	0	0	0	0
				Meta-Protein 4411RS8_PELPD 30S ribosomal protein S8 OS=Pelobacter propionicus (strain DSM 2379 / NBRC 103807 / OttBd1) GN=rpsH PE=3 SV=1	0	0	0	0	0	0	0	0	0	0	0	0	0	0	0	0	0	0	2	0	0	0	0	0	1	1	0	0	0	0	0	0	0	0	0	0	0	0	0	0	0	0	0	0	0
				Meta-Protein 5187BLAST_YJCS_ECOLI Putative alkyl/aryl-sulfatase YjcS OS=Escherichia coli (strain K12) GN=yjcS PE=1 SV=2_P32717	0	0	0	0	0	0	0	0	0	0	0	0	0	0	0	0	0	0	0	0	0	0	0	0	0	0	0	0	0	0	0	0	0	0	0	0	0	0	0	0	0	0	0	0	0
				Meta-Protein 3977Metagenome unknown	0	0	0	0	0	0	1	1	0	0	0	0	0	0	0	0	0	0	0	0	0	0	0	0	0	0	0	0	0	0	0	0	0	0	0	0	0	0	0	0	0	0	0	0	0
				Meta-Protein 1858BLAST_RS8_CLOTH 30S ribosomal protein S8 OS=Clostridium thermocellum (strain ATCC 27405 / DSM 1237 / NBRC 103400 / NCIMB 10682 / NRRL B-4536 / VPI 7372) GN=rpsH PE=3 SV=1_A3DJI6	0	0	0	0	0	0	0	0	0	0	0	0	0	0	0	0	0	0	0	1	1	2	0	0	1	2	1	0	0	0	0	0	0	0	0	0	0	0	0	0	0	0	0	0	0
				Meta-Protein 4243BLAST_HDRA_METTH CoB--CoM heterodisulfide reductase iron-sulfur subunit A OS=Methanothermobacter thermautotrophicus (strain ATCC 29096 / DSM 1053 / JCM 10044 / NBRC 100330 / Delta H) GN=hdrA PE=3 SV=2_O27434	0	0	0	0	0	0	0	0	0	0	0	0	0	0	0	1	0	0	0	0	0	0	0	0	0	0	0	0	0	0	0	0	0	0	0	0	0	0	0	0	0	0	0	0	0
				Meta-Protein 51BLAST_CMPC_SYNP6 Bicarbonate transport ATP-binding protein CmpC OS=Synechococcus sp. (strain ATCC 27144 / PCC 6301 / SAUG 1402/1) GN=cmpC PE=3 SV=1_Q5MZ54	4	3	3	1	0	0	2	3	2	0	0	0	1	1	0	0	0	0	0	0	0	0	0	0	0	0	0	0	0	0	0	0	0	0	0	0	0	0	0	0	0	0	0	0	0
				Meta-Protein 1806BLAST_RS18_BACFR 30S ribosomal protein S18 OS=Bacteroides fragilis (strain YCH46) GN=rpsR PE=3 SV=1_Q64PH8	0	0	0	0	0	0	0	0	0	0	0	0	0	0	0	0	0	0	0	5	3	3	1	4	0	0	0	0	0	0	0	0	0	0	0	0	0	0	0	0	0	0	0	0	0
				Meta-Protein 4647BLAST_PEPD_ECOLI Cytosol non-specific dipeptidase OS=Escherichia coli (strain K12) GN=pepD PE=1 SV=3_P15288	0	0	0	0	0	0	0	0	0	0	0	0	0	0	0	0	0	0	0	0	0	1	0	0	0	0	0	0	0	0	0	0	0	0	0	0	0	0	0	0	0	0	0	0	0
				Meta-Protein 4833BLAST_TSGBD_HALVD Glucose ABC transporter permease protein TsgB13 OS=Haloferax volcanii (strain ATCC 29605 / DSM 3757 / JCM 8879 / NBRC 14742 / NCIMB 2012 / VKM B-1768 / DS2) GN=tsgB13 PE=3 SV=1_D4GPW2	0	0	0	0	0	0	0	0	0	0	0	0	0	0	0	0	0	0	0	0	0	0	0	0	1	0	0	0	0	0	0	0	0	0	0	0	0	0	0	0	0	0	0	0	0
				Meta-Protein 5011BLAST_FTSZ_ENTFA Cell division protein FtsZ OS=Enterococcus faecalis (strain ATCC 700802 / V583) GN=ftsZ PE=3 SV=2_O08439	0	0	0	0	0	0	0	0	0	0	0	0	0	0	0	0	0	0	0	0	0	0	0	0	0	0	0	0	0	0	0	0	0	0	1	1	0	0	0	0	0	0	0	0	0
				Meta-Protein 1951Metagenome Unknown	0	0	0	0	0	0	0	0	0	0	0	0	0	0	0	0	0	0	0	0	5	10	5	0	0	0	0	0	0	0	0	0	0	0	0	0	0	0	0	0	0	0	0	0	0
				Meta-Protein 3623BLAST_PORC_PYRAB Pyruvate/ketoisovalerate oxidoreductases common subunit gamma OS=Pyrococcus abyssi (strain GE5 / Orsay) GN=porG PE=4 SV=1_Q9UYY9	0	0	0	1	0	0	0	0	0	0	0	0	0	0	0	0	0	0	0	0	0	0	0	0	0	0	0	0	0	0	0	0	0	0	0	0	0	0	0	0	0	0	0	0	0
				Meta-Protein 4903BLAST_ADEC_EDWI9 Adenine deaminase OS=Edwardsiella ictaluri (strain 93-146) GN=ade PE=3 SV=1_C5BF52	0	0	0	0	0	0	0	0	0	0	0	0	0	0	0	0	0	0	0	0	0	0	0	0	0	1	0	0	0	0	0	0	0	0	0	0	0	0	0	0	0	0	0	0	0
				Meta-Protein 3651BLAST_TPIS_CLOTH Triosephosphate isomerase OS=Clostridium thermocellum (strain ATCC 27405 / DSM 1237 / NBRC 103400 / NCIMB 10682 / NRRL B-4536 / VPI 7372) GN=tpiA PE=3 SV=1_A3DBQ1	0	0	0	2	1	1	0	0	0	0	0	0	0	0	0	0	0	0	0	0	0	0	0	0	0	0	0	0	0	0	0	0	0	0	0	0	0	0	0	0	0	0	0	0	0
				Meta-Protein 3412BLAST_SP2AB_CLOK5 Anti-sigma F factor OS=Clostridium kluyveri (strain ATCC 8527 / DSM 555 / NCIMB 10680) GN=spoIIAB PE=3 SV=1_A5N217	0	1	0	0	0	0	0	0	0	0	0	0	0	0	0	0	0	0	0	0	0	0	0	0	0	0	0	0	0	0	0	0	0	0	0	0	0	0	0	0	0	0	0	0	0
				Meta-Protein 4160BLAST_HFOB_METFO Archaeal histone B OS=Methanobacterium formicicum GN=hfoB PE=3 SV=1_P48784	0	0	0	0	0	0	0	0	0	0	0	0	0	0	0	2	0	0	0	0	0	0	0	0	0	0	0	0	0	0	0	0	0	0	0	0	0	0	0	0	0	0	0	0	0
				Meta-Protein 873ALBU_CAPHI Serum albumin (Fragments) OS=Capra hircus GN=ALB PE=1 SV=2	0	0	27	0	0	7	0	6	3	1	2	3	1	1	1	3	5	6	15	13	3	8	4	18	1	6	6	5	5	4	5	1	4	1	0	0	1	1	1	0	1	0	0	0	0
				Meta-Protein 1363BLAST_BGH3B_BACO1 Beta-glucosidase BoGH3B OS=Bacteroides ovatus (strain ATCC 8483 / DSM 1896 / JCM 5824 / NCTC 11153) GN=BACOVA_02659 PE=1 SV=1_A7LXU3	0	0	0	0	0	0	0	0	0	0	0	0	0	0	0	0	0	0	3	1	0	0	0	2	0	0	0	0	0	0	0	0	0	0	0	0	0	0	0	0	0	0	0	0	0
				Meta-Protein 1643BLAST_RL5_CLOK5 50S ribosomal protein L5 OS=Clostridium kluyveri (strain ATCC 8527 / DSM 555 / NCIMB 10680) GN=rplE PE=3 SV=1_A5N4Q9	0	0	0	0	0	0	0	0	0	0	0	0	0	0	0	0	0	0	1	0	1	3	1	0	8	8	8	1	0	0	0	1	0	3	2	1	0	0	0	0	0	0	0	0	0
				Meta-Protein 1840CISY1_YEAST Citrate synthase; mitochondrial OS=Saccharomyces cerevisiae (strain ATCC 204508 / S288c) GN=CIT1 PE=1 SV=2	0	0	0	0	0	0	0	0	0	0	0	0	0	0	0	0	0	0	0	1	0	0	0	0	0	0	0	0	0	0	0	0	0	0	0	0	0	0	0	0	0	0	0	0	0
				Meta-Protein 5034AAPJ_RHIL3 General L-amino acid-binding periplasmic protein AapJ OS=Rhizobium leguminosarum bv. viciae (strain 3841) GN=aapJ PE=3 SV=1	0	0	0	0	0	0	0	0	0	0	0	0	0	0	0	0	0	0	0	0	0	0	0	0	0	0	0	0	0	0	0	0	0	0	0	0	0	1	0	1	0	3	0	0	0
				Meta-Protein 3749SYC_CHRSD Cysteine--tRNA ligase OS=Chromohalobacter salexigens (strain DSM 3043 / ATCC BAA-138 / NCIMB 13768) GN=cysS PE=3 SV=1	0	0	0	1	0	0	0	0	0	0	0	0	0	0	0	0	0	0	0	0	0	0	0	0	0	0	0	0	0	0	0	0	0	0	0	0	0	0	0	0	0	0	0	0	0
				Meta-Protein 1185Metagenome unknown	0	0	0	0	0	0	0	0	0	0	0	1	0	1	1	0	0	0	0	0	0	0	0	0	0	0	0	0	0	0	0	0	0	0	0	0	0	0	0	0	0	0	0	0	0
				Meta-Protein 407BLAST_ACDC_BACSU Probable acyl-CoA dehydrogenase YngJ OS=Bacillus subtilis (strain 168) GN=yngJ PE=3 SV=1_O34421	1	0	0	0	0	0	0	0	0	0	0	0	0	0	0	0	0	0	0	0	0	0	0	0	0	0	0	0	0	0	0	0	0	0	0	0	0	0	0	0	0	0	0	0	0
				Meta-Protein 2447BLAST_DBH_LACLA DNA-binding protein HU OS=Lactococcus lactis subsp. lactis (strain IL1403) GN=hup PE=3 SV=1_Q9CI64	0	0	0	0	0	0	0	0	0	0	0	0	0	0	0	0	0	0	0	0	0	0	0	0	4	0	2	0	0	0	0	0	0	1	1	1	0	0	0	0	0	0	0	0	0
				Meta-Protein 3997BLAST_DHE2_CLODI NAD-specific glutamate dehydrogenase OS=Clostridioides difficile GN=gluD PE=3 SV=1_P27346	0	0	0	0	0	0	1	0	0	0	0	0	0	0	0	0	0	0	0	0	0	0	0	0	0	0	0	0	0	0	0	0	0	0	0	0	0	0	0	0	0	0	0	0	0
				Meta-Protein 992BLAST_CSPA_STRDY Major cold shock protein (Fragment) OS=Streptococcus dysgalactiae GN=cspA PE=3 SV=1_Q53984	0	0	0	1	0	0	0	0	0	0	0	0	0	0	0	0	0	0	0	0	0	0	0	0	0	0	0	0	0	0	0	0	0	0	0	0	0	0	0	0	0	0	0	0	0
				Meta-Protein 3495SPS2_PIG Selenide; water dikinase 2 OS=Sus scrofa GN=SEPHS2 PE=2 SV=2	0	0	1	0	0	0	0	0	0	0	0	0	0	0	0	0	0	0	0	0	0	0	0	0	0	0	0	0	0	0	0	0	0	0	0	0	0	0	0	0	0	0	0	0	0
				Meta-Protein 3741BLAST_AOR_PYRHO Tungsten-containing aldehyde ferredoxin oxidoreductase OS=Pyrococcus horikoshii (strain ATCC 700860 / DSM 12428 / JCM 9974 / NBRC 100139 / OT-3) GN=aor PE=3 SV=1_O58778	0	0	0	1	0	0	0	0	0	0	0	0	0	0	0	0	0	0	0	0	0	0	0	0	0	0	0	0	0	0	0	0	0	0	0	0	0	0	0	0	0	0	0	0	0
				Meta-Protein 2334BLAST_MCCA_SHEON Dissimilatory sulfite reductase SirA OS=Shewanella oneidensis (strain MR-1) GN=sirA PE=1 SV=2_Q8EJI6	0	0	0	0	0	0	0	0	0	0	0	0	0	0	0	0	0	0	0	0	0	0	0	0	7	4	3	0	0	0	0	0	0	1	0	0	0	0	0	0	0	0	0	0	0
				Meta-Protein 2038BLAST_XYNA_PRERU Endo-1;4-beta-xylanase A OS=Prevotella ruminicola GN=xynA PE=3 SV=1_P48789	0	0	0	0	0	0	0	0	0	0	0	0	0	0	0	0	0	0	0	0	2	3	1	0	0	0	0	0	0	0	0	0	0	0	0	0	0	0	0	0	0	0	0	0	0
				Meta-Protein 2772BLAST_MSMS_METAC Methyl sulfide methyltransferase-associated sensor OS=Methanosarcina acetivorans (strain ATCC 35395 / DSM 2834 / JCM 12185 / C2A) GN=msmS PE=1 SV=1_Q8THF6	1	1	0	0	0	0	0	0	0	0	0	0	0	0	0	0	0	0	0	0	0	0	0	0	0	0	0	0	0	0	0	0	0	0	0	0	0	0	0	0	0	0	0	0	0
				Meta-Protein 4184Metagenome unknown	0	0	0	0	0	0	0	0	0	0	0	0	0	0	0	2	0	1	0	0	0	0	0	0	0	0	0	0	0	0	0	0	0	0	0	0	0	0	0	0	0	0	0	0	0
				Meta-Protein 1231BLAST_MTAA_METBA Methylcobamide:CoM methyltransferase MtaA OS=Methanosarcina barkeri GN=mtaA PE=1 SV=1_Q48927	0	0	0	0	0	0	0	0	0	0	0	0	0	0	0	1	0	0	0	0	0	0	0	0	0	0	0	0	0	0	0	0	0	0	0	0	0	0	0	0	0	0	0	0	0
				Meta-Protein 1862GLYA_BACV8 Serine hydroxymethyltransferase OS=Bacteroides vulgatus (strain ATCC 8482 / DSM 1447 / JCM 5826 / NBRC 14291 / NCTC 11154) GN=glyA PE=3 SV=1	0	0	0	0	0	0	0	0	0	0	0	0	0	0	0	0	0	0	0	1	0	0	0	0	3	1	1	0	0	0	0	0	0	2	3	1	0	0	0	0	0	0	0	0	0
				Meta-Protein 836BLAST_PEPD_ECOLI Cytosol non-specific dipeptidase OS=Escherichia coli (strain K12) GN=pepD PE=1 SV=3_P15288	0	1	0	10	9	12	2	0	0	0	0	0	0	0	0	0	0	0	0	0	0	0	0	0	0	0	0	0	0	0	0	0	0	0	0	0	0	0	0	0	0	0	0	0	0
				Meta-Protein 1930BLAST_IMDH_BORBU Inosine-5-monophosphate dehydrogenase OS=Borrelia burgdorferi (strain ATCC 35210 / B31 / CIP 102532 / DSM 4680) GN=guaB PE=1 SV=1_P49058	0	0	0	0	0	0	0	0	0	0	0	0	0	0	0	0	0	0	0	0	1	4	1	0	0	0	0	0	0	0	1	0	0	0	0	0	0	0	0	0	0	0	0	0	0
				Meta-Protein 205BLAST_UE38_DEIRA Probable ABC transporter-binding protein DR_1438 OS=Deinococcus radiodurans (strain ATCC 13939 / DSM 20539 / JCM 16871 / LMG 4051 / NBRC 15346 / NCIMB 9279 / R1 / VKM B-1422) GN=DR_1438 PE=1 SV=1_Q9RUE8	4	5	3	36	29	19	18	15	13	4	3	3	3	5	3	1	0	1	0	0	0	0	0	0	0	0	0	0	0	0	0	0	0	0	0	0	0	0	0	0	0	0	0	0	0
				Meta-Protein 4235BLAST_SP39_RHIME Probable sugar-binding periplasmic protein OS=Rhizobium meliloti (strain 1021) GN=R03301 PE=3 SV=1_Q92KZ7	0	0	0	0	0	0	0	0	0	0	0	0	0	0	0	1	0	0	0	0	0	0	0	0	0	0	0	0	0	0	0	0	0	0	0	0	0	0	0	0	0	0	0	0	0
				Meta-Protein 4533BLAST_FEPA_ECOLI Ferrienterobactin receptor OS=Escherichia coli (strain K12) GN=fepA PE=1 SV=2_P05825	0	0	0	0	0	0	0	0	0	0	0	0	0	0	0	0	0	0	0	0	1	0	0	0	0	0	0	0	0	0	0	0	0	0	0	0	0	0	0	0	0	0	0	0	0
				Meta-Protein 2592IF4A_DICDI Eukaryotic initiation factor 4A OS=Dictyostelium discoideum GN=tifA PE=3 SV=1	0	0	0	0	0	0	0	0	0	0	0	0	0	0	0	0	0	0	0	0	0	0	0	0	0	0	0	0	0	0	0	0	0	0	0	0	0	0	0	0	1	0	0	0	0
				Meta-Protein 3434Metagenome unknown	0	1	2	0	0	0	0	1	1	0	0	0	0	0	0	0	0	0	0	0	0	0	0	0	0	0	0	0	0	0	0	0	0	0	0	0	0	0	0	0	0	0	0	0	0
				Meta-Protein 4066SYT_DEIRA Threonine--tRNA ligase OS=Deinococcus radiodurans (strain ATCC 13939 / DSM 20539 / JCM 16871 / LMG 4051 / NBRC 15346 / NCIMB 9279 / R1 / VKM B-1422) GN=thrS PE=3 SV=1	0	0	0	0	0	0	0	1	0	0	0	0	0	0	0	0	0	0	0	0	0	0	0	0	0	0	0	0	0	0	0	0	0	0	0	0	0	0	0	0	0	0	0	0	0
				Meta-Protein 672BLAST_BDLA_PSEAE Biofilm dispersion protein BdlA OS=Pseudomonas aeruginosa (strain ATCC 15692 / DSM 22644 / CIP 104116 / JCM 14847 / LMG 12228 / 1C / PRS 101 / PAO1) GN=bdlA PE=1 SV=1_Q9I3S1	1	1	1	1	2	1	1	1	0	0	0	0	0	0	0	0	0	0	0	0	0	0	0	0	0	0	0	0	0	0	0	0	0	0	0	0	0	0	0	0	0	0	0	0	0
				Meta-Protein 4413BLAST_RL7_LACP7 50S ribosomal protein L7/L12 OS=Lachnoclostridium phytofermentans (strain ATCC 700394 / DSM 18823 / ISDg) GN=rplL PE=3 SV=1_A9KJL7	0	0	0	0	0	0	0	0	0	0	0	0	0	0	0	0	0	0	1	2	0	0	2	1	3	0	2	0	0	0	0	1	0	1	0	0	0	0	0	0	0	0	0	0	0
				Meta-Protein 105Metagenome unknown	3	4	6	3	1	4	1	2	0	0	0	0	0	0	0	1	0	0	0	0	0	0	0	0	0	0	0	0	0	0	0	0	0	0	0	0	0	0	0	0	0	0	0	0	0
				Meta-Protein 3202BLAST_RL16_CLOP1 50S ribosomal protein L16 OS=Clostridium perfringens (strain ATCC 13124 / DSM 756 / JCM 1290 / NCIMB 6125 / NCTC 8237 / Type A) GN=rplP PE=3 SV=1_Q0TMQ3	1	1	0	0	0	0	0	0	0	0	0	0	0	0	0	0	0	0	0	0	0	0	0	0	0	0	0	0	0	0	0	0	0	0	0	0	0	0	0	0	0	0	0	0	0
				Meta-Protein 1174Metagenome unknown	0	0	0	0	0	0	0	0	1	0	0	0	0	0	0	0	0	0	0	0	0	0	0	0	0	0	0	0	0	0	0	0	0	0	0	0	0	0	0	0	0	0	0	0	0
				Meta-Protein 1288Metagenome unknown	0	0	0	0	0	0	0	0	0	0	0	0	0	0	0	0	1	0	0	0	0	0	0	0	0	0	0	0	0	0	0	0	0	0	0	0	0	0	0	0	0	0	0	0	0
				Meta-Protein 4286BLAST_RNFC_RHOCA Electron transport complex subunit RnfC OS=Rhodobacter capsulatus GN=rnfC PE=1 SV=1_Q52716	0	0	0	0	0	0	0	0	0	0	0	0	0	0	0	0	0	1	0	0	0	0	0	0	0	0	0	0	0	0	0	0	0	0	0	0	0	0	0	0	0	0	0	0	0
				Meta-Protein 1786G6PI_YEAST Glucose-6-phosphate isomerase OS=Saccharomyces cerevisiae (strain ATCC 204508 / S288c) GN=PGI1 PE=1 SV=3	0	0	0	0	0	0	0	0	0	0	0	0	0	0	0	0	0	0	1	1	0	0	0	0	0	0	0	0	0	0	0	0	0	0	0	0	0	0	0	0	0	0	0	0	0
				Meta-Protein 4353BLAST_SECF_ANATU Protein translocase subunit SecF OS=Anaerolinea thermophila (strain DSM 14523 / JCM 11388 / NBRC 100420 / UNI-1) GN=secF PE=3 SV=1_E8N5I9	0	0	0	0	0	0	0	0	0	0	0	0	0	0	0	0	0	0	1	0	0	0	0	1	0	0	0	0	0	0	0	0	0	0	0	0	0	0	0	0	0	0	0	0	0
				Meta-Protein 1947Metagenome Unknown	0	0	0	0	0	0	0	0	0	0	0	0	0	0	0	0	0	0	0	0	1	6	1	0	0	0	0	0	0	0	3	2	0	0	0	0	0	0	0	0	0	0	0	0	0
				Meta-Protein 2029BLAST_EFTU_CALBD Elongation factor Tu OS=Caldicellulosiruptor bescii (strain ATCC BAA-1888 / DSM 6725 / Z-1320) GN=tuf PE=3 SV=1_B9MQH1	0	0	0	0	0	0	0	0	0	0	0	0	0	0	0	0	0	0	0	0	1	0	0	0	0	0	0	0	0	0	0	0	0	0	0	0	0	0	0	0	0	0	0	0	0
				Meta-Protein 59Metagenome unknown	17	19	17	18	15	11	14	20	13	3	0	1	5	5	3	11	4	6	0	0	0	0	0	0	0	0	0	0	0	0	0	0	0	0	0	0	0	0	0	0	0	0	0	0	0
				Meta-Protein 4766BLAST_RS9_WOLSU 30S ribosomal protein S9 OS=Wolinella succinogenes (strain ATCC 29543 / DSM 1740 / LMG 7466 / NCTC 11488 / FDC 602W) GN=rpsI PE=3 SV=1_Q7M7R1	0	0	0	0	0	0	0	0	0	0	0	0	0	0	0	0	0	0	0	0	0	0	0	1	0	0	4	2	0	3	0	1	0	0	0	0	0	0	0	0	0	0	0	0	0
				Meta-Protein 5120BLAST_PPDK1_ARATH Pyruvate; phosphate dikinase 1; chloroplastic OS=Arabidopsis thaliana GN=PPDK PE=1 SV=2_O23404	0	0	0	0	0	0	0	0	0	0	0	0	0	0	0	0	0	0	0	0	0	0	0	0	0	0	0	0	0	0	0	0	0	0	0	0	0	0	0	0	0	0	0	0	0
				Meta-Protein 777BLAST_DBH_STAAW DNA-binding protein HU OS=Staphylococcus aureus (strain MW2) GN=hup PE=3 SV=1_Q7A0U9	2	2	2	3	2	0	2	1	1	0	0	0	0	0	1	0	0	0	0	0	0	0	0	0	0	0	0	0	0	0	0	0	0	0	0	0	0	0	0	0	0	0	0	0	0
				Meta-Protein 5197BLAST_BDS1_YEAST Alkyl/aryl-sulfatase BDS1 OS=Saccharomyces cerevisiae (strain ATCC 204508 / S288c) GN=BDS1 PE=1 SV=1_Q08347	0	0	0	0	0	0	0	0	0	0	0	0	0	0	0	0	0	0	0	0	0	0	0	0	0	0	0	0	0	0	0	0	0	0	0	0	0	0	0	0	0	0	0	0	0
				Meta-Protein 1082BLAST_ALF_TREPA Fructose-bisphosphate aldolase OS=Treponema pallidum (strain Nichols) GN=fba PE=3 SV=1_O83668	0	0	0	0	0	1	1	0	0	0	0	0	1	0	0	0	0	0	0	0	0	0	0	0	0	0	0	0	0	0	0	0	0	0	0	0	0	0	0	0	0	0	0	0	0
				Meta-Protein 4043BLAST_RECA_CLONN Protein RecA OS=Clostridium novyi (strain NT) GN=recA PE=3 SV=1_A0Q0P4	0	0	0	0	0	0	2	0	0	0	0	0	0	0	0	0	0	0	0	0	0	0	0	0	0	0	0	0	0	0	0	0	0	0	0	0	0	0	0	0	0	0	0	0	0
				Meta-Protein 2282BLAST_RNAS2_HUMAN Non-secretory ribonuclease OS=Homo sapiens GN=RNASE2 PE=1 SV=2_P10153	0	0	0	0	0	0	0	0	0	0	0	0	0	0	0	0	0	0	0	0	0	0	0	0	4	2	2	0	0	0	0	0	0	0	0	0	0	0	0	0	0	0	0	0	0
				Meta-Protein 2946BLAST_PYEL1_METAC PyrE-like protein 1 OS=Methanosarcina acetivorans (strain ATCC 35395 / DSM 2834 / JCM 12185 / C2A) GN=MA_0919 PE=3 SV=1_P58862	2	1	1	1	0	0	2	1	0	0	0	0	0	0	0	0	0	0	0	0	0	0	0	0	0	0	0	0	0	0	0	0	0	0	0	0	0	0	0	0	0	0	0	0	0
				Meta-Protein 5046DHM1_METEA Methanol dehydrogenase [cytochrome c] subunit 1 OS=Methylobacterium extorquens (strain ATCC 14718 / DSM 1338 / JCM 2805 / NCIMB 9133 / AM1) GN=moxF PE=1 SV=1	0	0	0	0	0	0	0	0	0	0	0	0	0	0	0	0	0	0	0	0	0	0	0	0	0	0	0	0	0	0	0	0	0	0	0	0	0	0	0	1	0	0	0	0	0
				Meta-Protein 2902Metagenome unknown	2	2	2	1	2	0	2	2	2	0	0	0	1	0	1	2	2	2	0	0	0	0	0	0	0	0	0	0	0	0	0	0	0	0	0	0	0	0	0	0	0	0	0	0	0
				Meta-Protein 2339BLAST_SBP_SOYBN Sucrose-binding protein OS=Glycine max GN=SBP PE=1 SV=1_Q04672	0	0	0	0	0	0	0	0	0	0	0	0	0	0	0	0	0	0	0	0	0	0	0	0	1	0	1	0	0	0	0	0	0	0	1	0	0	0	0	0	0	0	0	0	0
				Meta-Protein 2780Metagenome unknown	11	8	4	0	0	0	0	0	0	0	0	0	0	0	0	4	3	6	0	0	0	0	0	0	0	0	0	0	0	0	0	0	0	0	0	0	0	0	0	0	0	0	0	0	0
				Meta-Protein 445BLAST_GRDB_CARHZ Glycine reductase complex component B subunit gamma OS=Carboxydothermus hydrogenoformans (strain ATCC BAA-161 / DSM 6008 / Z-2901) GN=grdB PE=3 SV=2_Q3A9J4	3	2	1	1	0	2	1	1	1	0	0	0	0	0	0	0	0	1	0	0	0	0	0	0	0	0	0	0	0	0	0	0	0	0	0	0	0	0	0	0	0	0	0	0	0
				Meta-Protein 5160BLAST_PPDK_RHIME Pyruvate; phosphate dikinase OS=Rhizobium meliloti (strain 1021) GN=ppdK PE=3 SV=2_Q59754	0	0	0	0	0	0	0	0	0	0	0	0	0	0	0	0	0	0	0	0	0	0	0	0	0	0	0	0	0	0	0	0	0	0	0	0	0	0	0	0	0	0	0	0	0
				Meta-Protein 3794BLAST_LYS9_YEAST Saccharopine dehydrogenase [NADP(+); L-glutamate-forming] OS=Saccharomyces cerevisiae (strain ATCC 204508 / S288c) GN=LYS9 PE=1 SV=1_P38999	0	0	0	1	1	0	0	0	0	0	0	0	0	0	0	0	0	0	0	0	0	0	0	0	0	0	0	0	0	0	0	0	0	0	0	0	0	0	0	0	0	0	0	0	0
				Meta-Protein 4541Metagenome Unknown	0	0	0	0	0	0	0	0	0	0	0	0	0	0	0	0	0	0	0	0	4	5	1	0	0	0	0	0	0	0	1	0	0	0	0	0	0	0	0	0	0	0	0	0	0
				Meta-Protein 4583SPIKE_ADE07 Fiber protein OS=Human adenovirus B serotype 7 GN=L5 PE=1 SV=1	0	0	0	0	0	0	0	0	0	0	0	0	0	0	0	0	0	0	0	0	1	0	0	0	0	0	0	0	0	0	0	0	0	0	0	0	0	0	0	0	0	0	0	0	0
				Meta-Protein 3409BLAST_MUTS_METBU DNA mismatch repair protein MutS OS=Methanococcoides burtonii (strain DSM 6242 / NBRC 107633 / OCM 468 / ACE-M) GN=mutS PE=3 SV=1_Q12VC9	0	1	0	0	0	0	0	0	0	0	0	0	0	0	0	0	0	0	0	0	0	0	0	0	0	0	0	0	0	0	0	0	0	0	0	0	0	0	0	0	0	0	0	0	0
				Meta-Protein 881Metagenome unknown	0	0	1	1	0	0	0	0	0	0	0	0	0	0	0	0	0	0	0	0	0	0	0	0	0	0	0	0	0	0	0	0	0	0	0	0	0	0	0	0	0	0	0	0	0
				Meta-Protein 4373BLAST_SCPA_ECOLI Methylmalonyl-CoA mutase OS=Escherichia coli (strain K12) GN=scpA PE=1 SV=2_P27253	0	0	0	0	0	0	0	0	0	0	0	0	0	0	0	0	0	0	1	0	0	0	0	0	0	0	0	0	0	0	0	0	0	0	0	0	0	0	0	0	0	0	0	0	0
				Meta-Protein 3115Metagenome unknown	2	3	4	15	9	5	3	2	1	0	0	0	0	0	0	0	0	0	0	0	0	0	0	0	0	0	0	0	0	0	0	0	0	0	0	0	0	0	0	0	0	0	0	0	0
				Meta-Protein 4847BLAST_RIBX_BACTN D-ribitol-5-phosphate phosphatase OS=Bacteroides thetaiotaomicron (strain ATCC 29148 / DSM 2079 / NCTC 10582 / E50 / VPI-5482) GN=BT_0970 PE=1 SV=1_Q8A947	0	0	0	0	0	0	0	0	0	0	0	0	0	0	0	0	0	0	0	0	0	0	0	0	1	0	1	0	0	0	0	0	0	0	0	0	0	0	0	0	0	0	0	0	0
				Meta-Protein 5113Metagenome unknown	0	0	0	0	0	0	0	0	0	0	0	0	0	0	0	0	0	0	0	0	0	0	0	0	0	0	0	0	0	0	0	0	0	0	0	0	0	0	0	0	0	0	0	0	0
				Meta-Protein 241BLAST_PGK_GEOSW Phosphoglycerate kinase OS=Geobacillus sp. (strain WCH70) GN=pgk PE=3 SV=1_C5D7M4	15	9	10	5	2	3	6	2	3	1	0	0	0	1	0	5	6	3	0	0	0	0	0	0	0	0	0	0	0	0	0	0	0	0	0	0	0	0	0	0	0	0	0	0	0
				Meta-Protein 4117Metagenome unknown	0	0	0	0	0	0	0	0	0	0	0	1	1	0	0	0	0	0	0	0	0	0	0	0	0	0	0	0	0	0	0	0	0	0	0	0	0	0	0	0	0	0	0	0	0
				Meta-Protein 753BLAST_RIB7_ARCFU 2;5-diamino-6-ribosylamino-4(3H)-pyrimidinone 5-phosphate reductase OS=Archaeoglobus fulgidus (strain ATCC 49558 / VC-16 / DSM 4304 / JCM 9628 / NBRC 100126) GN=AF_2007 PE=3 SV=1_O28272	1	0	0	0	0	0	0	0	0	0	0	0	0	0	0	0	0	0	0	0	0	0	0	0	0	0	0	0	0	0	0	0	0	0	0	0	0	0	0	0	0	0	0	0	0
				Meta-Protein 3978Metagenome unknown	0	0	0	0	0	0	3	2	1	0	0	0	2	3	1	0	0	0	0	0	0	0	0	0	0	0	0	0	0	0	0	0	0	0	0	0	0	0	0	0	0	0	0	0	0
				Meta-Protein 2501BLAST_TPL_CLOSW Tyrosine phenol-lyase OS=Clostridium saccharolyticum (strain ATCC 35040 / DSM 2544 / NRCC 2533 / WM1) GN=tpl PE=3 SV=1_D9R201	0	0	0	0	0	0	0	0	0	0	0	0	0	0	0	0	0	0	0	0	0	0	0	0	0	1	0	0	0	0	0	0	0	2	0	0	0	0	0	0	0	0	0	0	0
				Meta-Protein 5074RPOA_MESFL DNA-directed RNA polymerase subunit alpha OS=Mesoplasma florum (strain ATCC 33453 / NBRC 100688 / NCTC 11704 / L1) GN=rpoA PE=3 SV=1	0	0	0	0	0	0	0	0	0	0	0	0	0	0	0	0	0	0	0	0	0	0	0	0	0	0	0	0	0	0	0	0	0	0	0	0	0	0	0	0	0	0	0	0	0
				Meta-Protein 5062UBQ9_ARATH Polyubiquitin 9 OS=Arabidopsis thaliana GN=UBQ9 PE=3 SV=1	0	0	0	0	0	0	0	0	0	0	0	0	0	0	0	0	0	0	0	0	0	0	0	0	0	0	0	0	0	0	0	0	0	0	0	0	0	0	0	0	0	2	0	0	0
				Meta-Protein 1646BLAST_ADH1_CLOSA NADPH-dependent butanol dehydrogenase OS=Clostridium saccharobutylicum GN=adh1 PE=3 SV=1_P13604	0	0	0	0	0	0	0	0	0	0	0	0	0	0	0	0	0	0	3	2	0	0	0	2	1	1	2	0	0	0	0	0	0	0	0	0	0	0	0	0	0	0	0	0	0
				Meta-Protein 3064BLAST_UGPB_SHIF8 sn-glycerol-3-phosphate-binding periplasmic protein UgpB OS=Shigella flexneri serotype 5b (strain 8401) GN=ugpB PE=3 SV=1_Q0SZL9	5	5	5	1	0	0	0	0	0	0	0	0	0	0	0	4	0	0	0	0	0	0	0	0	0	0	0	0	0	0	0	0	0	0	0	0	0	0	0	0	0	0	0	0	0
				Meta-Protein 1180BLAST_EXBB_HAEIN Biopolymer transport protein ExbB OS=Haemophilus influenzae (strain ATCC 51907 / DSM 11121 / KW20 / Rd) GN=exbB PE=3 SV=1_P43008	0	0	0	0	0	0	0	0	0	2	2	2	1	1	2	1	1	2	0	0	0	0	0	0	0	0	0	0	0	0	0	0	0	0	0	0	0	0	0	0	0	0	0	0	0
				Meta-Protein 1410BLAST_GALE_DICDI UDP-glucose 4-epimerase OS=Dictyostelium discoideum GN=galE PE=1 SV=1_Q553X7	0	0	0	0	0	0	0	0	0	0	0	0	0	0	0	0	0	0	2	2	0	2	0	3	2	1	0	0	0	0	0	0	0	2	0	0	0	0	0	0	0	0	0	0	0
				Meta-Protein 2866Metagenome unknown	2	3	3	0	0	0	0	0	0	0	0	0	0	0	0	0	0	0	0	0	0	0	0	0	0	0	0	0	0	0	0	0	0	0	0	0	0	0	0	0	0	0	0	0	0
				Meta-Protein 3662BLAST_CAPSD_BPSPP Major capsid protein OS=Bacillus phage SPP1 GN=13 PE=1 SV=1_Q38582	0	0	0	7	6	3	3	4	3	0	0	0	1	0	0	0	0	0	0	0	0	0	0	0	0	0	0	0	0	0	0	0	0	0	0	0	0	0	0	0	0	0	0	0	0
				Meta-Protein 1195PSAG_HORVU Photosystem I reaction center subunit V; chloroplastic OS=Hordeum vulgare GN=PSAG PE=1 SV=1	0	0	0	0	0	0	0	0	0	0	0	0	0	1	0	1	1	0	0	0	0	0	0	0	0	0	0	0	0	0	0	0	0	0	0	0	0	0	0	0	0	0	0	0	0
				Meta-Protein 4684BLAST_HPF_LACLM Ribosome hibernation promotion factor OS=Lactococcus lactis subsp. cremoris (strain MG1363) GN=hpf PE=1 SV=1_A2RIX0	0	0	0	0	0	0	0	0	0	0	0	0	0	0	0	0	0	0	0	0	0	1	0	0	0	0	0	0	0	0	0	0	0	0	0	0	0	0	0	0	0	0	0	0	0
				Meta-Protein 188BLAST_FRHB_METBF Coenzyme F420 hydrogenase subunit beta OS=Methanosarcina barkeri (strain Fusaro / DSM 804) GN=frhB PE=1 SV=2_P80490	3	3	3	3	2	2	3	2	2	0	0	0	0	0	1	3	2	3	0	0	0	0	0	0	0	0	0	0	0	0	0	0	0	0	0	0	0	0	0	0	0	0	0	0	0
				Meta-Protein 2477Metagenome Unknown	0	0	0	0	0	0	0	0	0	0	0	0	0	0	0	0	0	0	0	0	0	0	0	0	0	1	0	0	0	0	0	0	0	0	0	0	0	0	0	0	0	0	0	0	0
				Meta-Protein 644BLAST_GATB_MOOTA Aspartyl/glutamyl-tRNA(Asn/Gln) amidotransferase subunit B OS=Moorella thermoacetica (strain ATCC 39073 / JCM 9320) GN=gatB PE=3 SV=1_Q2RGY5	1	0	0	0	0	0	0	0	0	0	0	0	0	0	0	0	0	0	0	0	0	0	0	0	0	0	0	0	0	0	0	0	0	0	0	0	0	0	0	0	0	0	0	0	0
				Meta-Protein 499BLAST_HDRC_METKA CoB--CoM heterodisulfide reductase iron-sulfur subunit C OS=Methanopyrus kandleri (strain AV19 / DSM 6324 / JCM 9639 / NBRC 100938) GN=hdrC PE=3 SV=1_Q8TXT7	2	2	1	1	1	0	3	2	1	0	0	0	0	0	0	0	0	0	0	0	0	0	0	0	0	0	0	0	0	0	0	0	0	0	0	0	0	0	0	0	0	0	0	0	0
				Meta-Protein 3782Metagenome unknown	0	0	0	1	0	0	0	0	0	0	0	0	0	0	0	0	0	0	0	0	0	0	0	0	0	0	0	0	0	0	0	0	0	0	0	0	0	0	0	0	0	0	0	0	0
				Meta-Protein 2390Metagenome Unknown	0	0	0	0	0	0	0	0	0	0	0	0	0	0	0	0	0	0	0	0	0	0	0	0	1	0	0	0	0	0	0	0	0	0	0	0	0	0	0	0	0	0	0	0	0
				Meta-Protein 1004BLAST_LAMA5_HUMAN Laminin subunit alpha-5 OS=Homo sapiens GN=LAMA5 PE=1 SV=8_O15230	0	0	0	1	0	1	1	0	1	0	0	0	0	0	0	0	0	0	0	0	0	0	0	0	0	0	0	0	0	0	0	0	0	0	0	0	0	0	0	0	0	0	0	0	0
				Meta-Protein 4151BLAST_DPS2_BACAN DNA protection during starvation protein 2 OS=Bacillus anthracis GN=dps2 PE=1 SV=1_Q8RPQ2	0	0	0	0	0	0	0	0	0	0	0	0	0	0	0	1	0	0	0	0	0	0	0	0	0	0	0	0	0	0	0	0	0	0	0	0	0	0	0	0	0	0	0	0	0
				Meta-Protein 4155BLAST_FMAB_DICNO Fimbrial protein OS=Dichelobacter nodosus GN=fimA PE=3 SV=1_P17822	0	0	0	0	0	0	0	0	0	0	0	0	0	0	0	1	1	1	0	0	0	0	0	0	0	0	0	0	0	0	0	0	0	0	0	0	0	0	0	0	0	0	0	0	0
				Meta-Protein 4816BLAST_RL17_HALOH 50S ribosomal protein L17 OS=Halothermothrix orenii (strain H 168 / OCM 544 / DSM 9562) GN=rplQ PE=3 SV=1_B8D0T8	0	0	0	0	0	0	0	0	0	0	0	0	0	0	0	0	0	0	0	0	0	0	0	0	1	0	0	0	0	0	0	0	0	0	0	0	0	0	0	0	0	0	0	0	0
				Meta-Protein 920Metagenome unknown	0	0	0	2	2	6	14	7	5	0	1	0	5	1	9	1	5	1	9	11	0	0	0	9	22	11	20	2	0	0	1	0	0	15	6	0	0	0	0	0	0	0	0	0	0
				Meta-Protein 1632LAMP2_HUMAN Lysosome-associated membrane glycoprotein 2 OS=Homo sapiens GN=LAMP2 PE=1 SV=2	0	0	0	0	0	0	0	0	0	0	0	0	0	0	0	0	0	0	2	2	0	0	0	2	1	2	1	2	2	1	0	0	0	0	2	1	0	0	0	0	0	0	0	0	0
				Meta-Protein 3700BLAST_DHE3_PYRHO Glutamate dehydrogenase OS=Pyrococcus horikoshii (strain ATCC 700860 / DSM 12428 / JCM 9974 / NBRC 100139 / OT-3) GN=gdhA PE=3 SV=1_P0CL73	0	0	0	2	1	1	0	0	0	0	0	0	0	0	0	0	0	0	0	0	0	0	0	0	0	0	0	0	0	0	0	0	0	0	0	0	0	0	0	0	0	0	0	0	0
				Meta-Protein 3904Metagenome unknown	0	0	0	0	0	2	0	0	0	0	0	0	0	0	0	0	0	0	0	0	0	0	0	0	0	0	0	0	0	0	0	0	0	0	0	0	0	0	0	0	0	0	0	0	0
				Meta-Protein 3488BLAST_CH60_ACHLI 60 kDa chaperonin OS=Acholeplasma laidlawii (strain PG-8A) GN=groL PE=3 SV=1_A9NHL6	0	0	1	0	0	0	0	0	0	0	0	0	0	0	0	0	0	0	0	0	0	0	0	0	0	0	0	0	0	0	0	0	0	0	0	0	0	0	0	0	0	0	0	0	0
				Meta-Protein 3589BLAST_MTAC_METBF Methanol--corrinoid protein OS=Methanosarcina barkeri (strain Fusaro / DSM 804) GN=mtaC PE=1 SV=1_Q46EH4	0	0	0	1	1	2	2	2	1	0	0	0	1	0	0	0	0	0	0	0	0	0	0	0	0	0	0	0	0	0	0	0	0	0	0	0	0	0	0	0	0	0	0	0	0
				Meta-Protein 3081BLAST_GELLY_BACSP Gellan lyase OS=Bacillus sp. PE=1 SV=1_O82833	1	2	1	0	0	0	0	0	0	0	0	0	0	0	0	0	0	0	0	0	0	0	0	0	0	0	0	0	0	0	0	0	0	0	0	0	0	0	0	0	0	0	0	0	0
				Meta-Protein 3646BLAST_PEPD_LACSK Probable dipeptidase OS=Lactobacillus sakei PE=3 SV=1_Q48841	0	0	0	1	1	0	1	0	0	0	0	0	0	0	0	0	0	0	0	0	0	0	0	0	0	0	0	0	0	0	0	0	0	0	0	0	0	0	0	0	0	0	0	0	0
				Meta-Protein 1032BLAST_TRXB_PEPLI Thioredoxin reductase OS=Peptoclostridium litorale GN=trxB PE=3 SV=1_P52213	0	0	0	1	0	0	0	0	0	0	0	0	0	0	0	0	0	0	0	0	0	0	0	0	0	0	0	0	0	0	0	0	0	0	0	0	0	0	0	0	0	0	0	0	0
				Meta-Protein 1127BLAST_FLA_BACHD Flagellin OS=Bacillus halodurans (strain ATCC BAA-125 / DSM 18197 / FERM 7344 / JCM 9153 / C-125) GN=hag PE=1 SV=1_Q05203	0	0	0	0	0	0	2	1	2	0	0	0	0	0	0	0	0	0	1	2	1	1	0	0	0	0	0	0	0	1	0	0	0	0	0	0	0	0	0	0	0	0	0	0	0
				Meta-Protein 3924BLAST_LSRB_ECOLI Autoinducer 2-binding protein LsrB OS=Escherichia coli (strain K12) GN=lsrB PE=1 SV=1_P76142	0	0	0	0	0	2	0	0	0	0	0	0	0	0	0	1	0	0	0	0	0	0	0	0	0	0	0	0	0	0	0	0	0	0	0	0	0	0	0	0	0	0	0	0	0
				Meta-Protein 4255BLAST_GATA_MOOTA Glutamyl-tRNA(Gln) amidotransferase subunit A OS=Moorella thermoacetica (strain ATCC 39073 / JCM 9320) GN=gatA PE=3 SV=1_Q2RGY4	0	0	0	0	0	0	0	0	0	0	0	0	0	0	0	0	1	0	0	0	0	0	0	0	0	0	0	0	0	0	0	0	0	0	0	0	0	0	0	0	0	0	0	0	0
				Meta-Protein 4089BLAST_YVZB_BACSU Putative flagellin YvzB OS=Bacillus subtilis (strain 168) GN=yvzB PE=1 SV=1_O34366	0	0	0	0	0	0	0	1	0	0	0	0	0	0	0	0	0	0	0	0	0	0	0	0	0	0	0	0	0	0	0	0	0	0	0	0	0	0	0	0	0	0	0	0	0
				Meta-Protein 2796BLAST_MSME_STRMU Multiple sugar-binding protein OS=Streptococcus mutans serotype c (strain ATCC 700610 / UA159) GN=msmE PE=2 SV=2_Q00749	1	2	1	2	2	3	2	0	2	1	0	0	0	0	0	2	1	1	0	0	0	0	0	0	0	0	0	0	0	0	0	0	0	0	0	0	0	0	0	0	0	0	0	0	0
				Meta-Protein 4931BLAST_PYRC_BACSU Dihydroorotase OS=Bacillus subtilis (strain 168) GN=pyrC PE=3 SV=2_P25995	0	0	0	0	0	0	0	0	0	0	0	0	0	0	0	0	0	0	0	0	0	0	0	0	0	0	1	0	0	0	0	0	0	0	0	0	0	0	0	0	0	0	0	0	0
				Meta-Protein 2054BLAST_PYRF_BACV8 Orotidine 5-phosphate decarboxylase OS=Bacteroides vulgatus (strain ATCC 8482 / DSM 1447 / JCM 5826 / NBRC 14291 / NCTC 11154) GN=pyrF PE=3 SV=1_A6KWL1	0	0	0	0	0	0	0	0	0	0	0	0	0	0	0	0	0	0	0	0	0	1	0	0	0	0	0	0	0	0	0	0	0	0	0	0	0	0	0	0	0	0	0	0	0
				Meta-Protein 2134BLAST_3O1D2_MYCTO 3-oxosteroid 1-dehydrogenase OS=Mycobacterium tuberculosis (strain CDC 1551 / Oshkosh) GN=kstD PE=1 SV=1_Q7D5C1	0	0	0	0	0	0	0	0	0	0	0	0	0	0	0	0	0	0	0	0	0	1	0	0	0	0	0	0	0	0	0	0	0	0	0	0	0	0	0	0	0	0	0	0	0
				Meta-Protein 4973Metagenome Unknown	0	0	0	0	0	0	0	0	0	0	0	0	0	0	0	0	0	0	0	0	0	0	0	0	0	0	0	0	0	0	2	1	0	0	0	0	0	0	0	0	0	0	0	0	0
				Meta-Protein 3335BLAST_VG58_BPMD2 Gene 58 protein OS=Mycobacterium phage D29 GN=58 PE=4 SV=1_O64249	0	3	0	1	1	0	1	1	1	0	0	0	0	0	1	0	0	1	0	0	0	0	0	0	0	0	0	0	0	0	0	0	0	0	0	0	0	0	0	0	0	0	0	0	0
				Meta-Protein 4119GL83_ORYSJ Germin-like protein 8-3 OS=Oryza sativa subsp. japonica GN=GER2 PE=2 SV=1	0	0	0	0	0	0	0	0	0	0	0	1	1	0	0	0	0	0	0	0	0	0	0	0	0	0	0	0	0	0	0	0	0	0	0	0	0	0	0	0	0	0	0	0	0
				Meta-Protein 3888BLAST_XYNA1_CLOSR Endo-1;4-beta-xylanase A OS=Clostridium stercorarium GN=xynA PE=1 SV=2_Q8GJ44	0	0	0	0	0	3	4	3	3	0	0	0	0	0	0	0	0	0	0	0	0	0	0	0	0	0	0	0	0	0	0	0	0	0	0	0	0	0	0	0	0	0	0	0	0
				Meta-Protein 2869Metagenome unknown	2	3	3	0	0	0	0	0	0	0	0	0	0	0	0	1	0	0	0	0	0	0	0	0	0	0	0	0	0	0	0	0	0	0	0	0	0	0	0	0	0	0	0	0	0
				Meta-Protein 827BLAST_DAPA_PELTS 4-hydroxy-tetrahydrodipicolinate synthase OS=Pelotomaculum thermopropionicum (strain DSM 13744 / JCM 10971 / SI) GN=dapA PE=3 SV=1_A5D2Q5	0	1	0	0	0	0	0	0	0	0	0	0	0	0	0	0	0	0	0	0	0	0	0	0	0	0	0	0	0	0	0	0	0	0	0	0	0	0	0	0	0	0	0	0	0
				Meta-Protein 2692METK_PSYWF S-adenosylmethionine synthase OS=Psychrobacter sp. (strain PRwf-1) GN=metK PE=3 SV=1	0	0	0	0	0	0	0	0	0	0	0	0	0	0	0	0	0	0	0	0	0	0	0	0	0	0	0	0	0	0	0	0	0	0	0	0	0	0	0	0	0	0	0	0	0
				Meta-Protein 980BLAST_DCTP_CHRSD Solute-binding protein Csal_2479 OS=Chromohalobacter salexigens (strain DSM 3043 / ATCC BAA-138 / NCIMB 13768) GN=dctP PE=1 SV=1_Q1QUN2	0	0	0	1	0	0	1	0	0	0	0	0	0	0	0	0	0	0	0	0	0	0	0	0	0	0	0	0	0	0	0	0	0	0	0	0	0	0	0	0	0	0	0	0	0
				Meta-Protein 4240BLAST_RL3_BACFR 50S ribosomal protein L3 OS=Bacteroides fragilis (strain YCH46) GN=rplC PE=3 SV=1_Q64NK8	0	0	0	0	0	0	0	0	0	0	0	0	0	0	0	1	0	0	0	0	0	0	0	0	0	0	0	0	0	0	0	0	0	0	0	0	0	0	0	0	0	0	0	0	0
				Meta-Protein 2550BLAST_TKTN_METJA Putative transketolase N-terminal section OS=Methanocaldococcus jannaschii (strain ATCC 43067 / DSM 2661 / JAL-1 / JCM 10045 / NBRC 100440) GN=MJ0681 PE=5 SV=1_Q58094	0	0	0	0	0	0	0	0	0	0	0	0	0	0	0	0	0	0	0	0	0	0	0	0	0	0	0	0	0	0	0	0	0	1	0	0	0	0	0	0	0	0	0	0	0
				Meta-Protein 648Metagenome unknown	1	0	0	0	0	0	0	0	0	0	0	0	0	0	0	6	4	5	0	0	0	0	0	0	0	0	0	0	0	0	0	0	0	0	0	0	0	0	0	0	0	0	0	0	0
				Meta-Protein 1712BLAST_MIP_TRYCR Macrophage infectivity potentiator OS=Trypanosoma cruzi GN=MIP PE=1 SV=1_Q09734	0	0	0	0	0	0	0	0	0	0	0	0	0	0	0	0	0	0	2	1	0	0	0	0	0	0	0	1	0	2	0	0	0	0	0	0	0	0	0	0	0	0	0	0	0
				Meta-Protein 4399BLAST_PPDK1_ORYSJ Pyruvate; phosphate dikinase 1; chloroplastic OS=Oryza sativa subsp. japonica GN=PPDK1 PE=1 SV=1_Q6AVA8	0	0	0	0	0	0	0	0	0	0	0	0	0	0	0	0	0	0	1	0	0	0	0	1	0	0	0	0	1	0	0	0	2	0	1	0	0	0	0	0	0	0	0	0	0
				Meta-Protein 583BLAST_SYM_CLOAB Methionine--tRNA ligase OS=Clostridium acetobutylicum (strain ATCC 824 / DSM 792 / JCM 1419 / LMG 5710 / VKM B-1787) GN=metG PE=3 SV=1_Q97EW5	4	3	2	0	1	0	0	0	1	0	0	0	0	0	0	0	2	2	0	0	0	0	0	0	0	0	0	0	0	0	0	0	0	0	0	0	0	0	0	0	0	0	0	0	0
				Meta-Protein 2087BLAST_ATPF_BACV8 ATP synthase subunit b OS=Bacteroides vulgatus (strain ATCC 8482 / DSM 1447 / JCM 5826 / NBRC 14291 / NCTC 11154) GN=atpF PE=3 SV=1_A6L4M2	0	0	0	0	0	0	0	0	0	0	0	0	0	0	0	0	0	0	0	0	0	1	0	0	0	0	0	0	0	0	0	0	0	0	0	0	0	0	0	0	0	0	0	0	0
				Meta-Protein 4494POTE1_MOUSE Protection of telomeres protein 1 OS=Mus musculus GN=Pot1 PE=1 SV=1	0	0	0	0	0	0	0	0	0	0	0	0	0	0	0	0	0	0	0	1	0	0	0	0	0	0	0	0	0	0	0	0	0	0	0	0	0	0	0	0	0	0	0	0	0
				Meta-Protein 5194BLAST_PORI_RHOBL Porin OS=Rhodobacter blasticus GN=opmA PE=1 SV=1_P39767	0	0	0	0	0	0	0	0	0	0	0	0	0	0	0	0	0	0	0	0	0	0	0	0	0	0	0	0	0	0	0	0	0	0	0	0	0	0	0	0	0	0	0	0	0
				Meta-Protein 1991BLAST_ASPA_SERMA Aspartate ammonia-lyase OS=Serratia marcescens GN=aspA PE=3 SV=1_P33109	0	0	0	0	0	0	0	0	0	0	0	0	0	0	0	0	0	0	0	0	2	1	1	0	0	0	0	0	0	0	0	0	0	0	0	0	0	0	0	0	0	0	0	0	0
				Meta-Protein 5150BLAST_Y2035_DEIRA UPF0548 protein DR_2035 OS=Deinococcus radiodurans (strain ATCC 13939 / DSM 20539 / JCM 16871 / LMG 4051 / NBRC 15346 / NCIMB 9279 / R1 / VKM B-1422) GN=DR_2035 PE=3 SV=1_Q9RST8	0	0	0	0	0	0	0	0	0	0	0	0	0	0	0	0	0	0	0	0	0	0	0	0	0	0	0	0	0	0	0	0	0	0	0	0	0	0	0	0	0	0	0	0	0
				Meta-Protein 159BLAST_OMP40_PORGI Outer membrane protein 40 OS=Porphyromonas gingivalis (strain ATCC BAA-308 / W83) GN=PG_0694 PE=1 SV=1_Q9S3R8	27	27	27	28	26	20	22	21	20	2	2	1	5	4	3	14	9	9	0	0	0	0	0	0	0	0	0	0	0	0	0	0	0	0	0	0	0	0	0	0	0	0	0	0	0
				Meta-Protein 1616BLAST_RS2_BACFR 30S ribosomal protein S2 OS=Bacteroides fragilis (strain YCH46) GN=rpsB PE=3 SV=1_Q64P29	0	0	0	0	0	0	0	0	0	0	0	0	0	0	0	0	0	0	6	4	7	12	11	6	0	0	0	0	0	1	4	1	2	2	1	0	0	0	0	0	0	0	0	0	0
				Meta-Protein 2513BLAST_HTPG_BACTN Chaperone protein HtpG OS=Bacteroides thetaiotaomicron (strain ATCC 29148 / DSM 2079 / NCTC 10582 / E50 / VPI-5482) GN=htpG PE=3 SV=1_Q8A9B8	0	0	0	0	0	0	0	0	0	0	0	0	0	0	0	0	0	0	0	0	0	0	0	0	0	0	1	0	0	0	0	0	0	0	0	0	0	0	0	0	0	0	0	0	0
				Meta-Protein 2889BLAST_LIVB3_BRUSU Leu/Ile/Val-binding protein homolog 3 OS=Brucella suis biovar 1 (strain 1330) GN=BR0014 PE=3 SV=1_Q8G3D4	3	1	1	0	0	0	0	0	0	0	0	0	0	0	0	0	0	0	0	0	0	0	0	0	0	0	0	0	0	0	0	0	0	0	0	0	0	0	0	0	0	0	0	0	0
				Meta-Protein 987BLAST_Y187_MYCGE Putative ABC transporter ATP-binding protein MG187 OS=Mycoplasma genitalium (strain ATCC 33530 / G-37 / NCTC 10195) GN=MG187 PE=3 SV=1_P47433	0	0	0	1	0	2	0	0	0	0	0	0	0	0	0	0	0	0	0	0	0	0	0	0	0	0	0	0	0	0	0	0	0	0	0	0	0	0	0	0	0	0	0	0	0
				Meta-Protein 3833BLAST_SUCD_COXBU Succinate--CoA ligase [ADP-forming] subunit alpha OS=Coxiella burnetii (strain RSA 493 / Nine Mile phase I) GN=sucD PE=3 SV=2_P53591	0	0	0	0	1	0	0	0	0	0	0	0	0	0	0	0	0	0	0	0	0	0	0	0	0	0	0	0	0	0	0	0	0	0	0	0	0	0	0	0	0	0	0	0	0
				Meta-Protein 1481XPP2_HUMAN Xaa-Pro aminopeptidase 2 OS=Homo sapiens GN=XPNPEP2 PE=1 SV=3	0	0	0	0	0	0	0	0	0	0	0	0	0	0	0	0	0	0	7	14	8	13	14	15	17	18	11	3	2	1	1	1	0	7	4	2	0	0	0	0	0	0	0	0	0
				Meta-Protein 2208BLAST_HSP21_SOYBN 17.9 kDa class II heat shock protein OS=Glycine max GN=HSP17.9-D PE=3 SV=1_P05477	0	0	0	0	0	0	0	0	0	0	0	0	0	0	0	0	0	0	0	0	0	0	0	2	5	0	3	0	0	0	0	0	0	5	2	3	0	0	0	0	0	0	0	0	0
				Meta-Protein 2990Metagenome unknown	2	3	2	3	1	0	3	1	1	0	0	0	0	0	0	0	0	0	0	0	0	0	0	0	0	0	0	0	0	0	0	0	0	0	0	0	0	0	0	0	0	0	0	0	0
				Meta-Protein 3890BLAST_YAJC_HAEIN Sec translocon accessory complex subunit YajC OS=Haemophilus influenzae (strain ATCC 51907 / DSM 11121 / KW20 / Rd) GN=yajC PE=3 SV=1_P44592	0	0	0	0	0	1	0	0	0	0	0	0	0	0	0	0	0	0	0	0	0	0	0	0	0	0	0	0	0	0	0	0	0	0	0	0	0	0	0	0	0	0	0	0	0
				Meta-Protein 1395BLAST_RRBR2_CLOAB Reverse rubrerythrin-2 OS=Clostridium acetobutylicum (strain ATCC 824 / DSM 792 / JCM 1419 / LMG 5710 / VKM B-1787) GN=rbr3B PE=1 SV=1_Q97D83	0	0	0	0	0	0	0	0	0	0	0	0	0	0	0	0	0	0	11	7	17	10	18	13	17	18	11	7	0	0	8	2	3	6	5	9	0	0	0	0	0	0	0	0	0
				Meta-Protein 2309TIG_AGARV Trigger factor OS=Agathobacter rectalis (strain ATCC 33656 / DSM 3377 / JCM 17463 / KCTC 5835 / VPI 0990) GN=tig PE=3 SV=1	0	0	0	0	0	0	0	0	0	0	0	0	0	0	0	0	0	0	0	0	0	0	0	0	4	6	0	0	0	0	0	0	0	4	0	1	0	0	0	0	0	0	0	0	0
				Meta-Protein 2976Metagenome unknown	6	6	5	2	2	2	1	0	3	0	0	0	0	0	0	4	0	0	0	0	0	0	0	0	0	0	0	0	0	0	0	0	0	0	0	0	0	0	0	0	0	0	0	0	0
				Meta-Protein 99BLAST_FWDB_METJA Tungsten-containing formylmethanofuran dehydrogenase 2 subunit B OS=Methanocaldococcus jannaschii (strain ATCC 43067 / DSM 2661 / JAL-1 / JCM 10045 / NBRC 100440) GN=fwdB PE=3 SV=2_P61154	2	3	1	1	2	0	5	4	3	0	0	0	0	0	1	2	0	3	0	0	0	0	0	0	0	0	0	0	0	0	0	0	0	0	0	0	0	0	0	0	0	0	0	0	0
				Meta-Protein 4627BLAST_OMP40_PORGI Outer membrane protein 40 OS=Porphyromonas gingivalis (strain ATCC BAA-308 / W83) GN=PG_0694 PE=1 SV=1_Q9S3R8	0	0	0	0	0	0	0	0	0	0	0	0	0	0	0	0	0	0	0	0	0	1	1	0	0	0	0	0	0	0	0	0	0	0	0	0	0	0	0	0	0	0	0	0	0
				Meta-Protein 3483SPC29_KLULA Spindle pole component 29 OS=Kluyveromyces lactis (strain ATCC 8585 / CBS 2359 / DSM 70799 / NBRC 1267 / NRRL Y-1140 / WM37) GN=SPC29 PE=3 SV=1	0	0	1	0	0	0	0	0	0	0	0	0	0	0	0	0	0	0	0	0	0	0	0	0	0	0	0	0	0	0	0	0	0	0	0	0	0	0	0	0	0	0	0	0	0
				Meta-Protein 214Metagenome unknown	5	4	4	0	0	0	2	2	0	0	0	0	0	0	0	0	0	0	0	0	0	0	0	0	0	0	0	0	0	0	0	0	0	0	0	0	0	0	0	0	0	0	0	0	0
				Meta-Protein 2136BLAST_YIAL_ECOLI Protein YiaL OS=Escherichia coli (strain K12) GN=yiaL PE=3 SV=1_P37673	0	0	0	0	0	0	0	0	0	0	0	0	0	0	0	0	0	0	0	0	0	1	0	0	0	0	0	0	0	0	0	0	0	0	0	0	0	0	0	0	0	0	0	0	0
				Meta-Protein 3935BLAST_LIP3_MORS1 Lipase 3 OS=Moraxella sp. (strain TA144) GN=lip3 PE=1 SV=1_P24640	0	0	0	0	0	1	0	0	0	0	0	0	0	0	0	0	0	0	0	0	0	0	0	0	0	0	0	0	0	0	0	0	0	0	0	0	0	0	0	0	0	0	0	0	0
				Meta-Protein 5044GBLP_ORENI Guanine nucleotide-binding protein subunit beta-2-like 1 OS=Oreochromis niloticus GN=gnb2l1 PE=2 SV=1	0	0	0	0	0	0	0	0	0	0	0	0	0	0	0	0	0	0	0	0	0	0	0	0	0	0	0	0	0	0	0	0	0	0	0	0	0	0	0	1	0	0	0	0	0
				Meta-Protein 3110Metagenome unknown	2	2	2	0	0	0	0	0	1	0	0	0	0	0	0	2	1	0	0	0	0	0	0	0	0	0	0	0	0	0	0	0	0	0	0	0	0	0	0	0	0	0	0	0	0
				Meta-Protein 3655Metagenome unknown	0	0	0	1	2	2	3	1	2	0	0	0	0	0	0	0	0	0	0	0	0	0	0	0	0	0	0	0	0	0	0	0	0	0	0	0	0	0	0	0	0	0	0	0	0
				Meta-Protein 2712BLAST_PILQ_PSEAE Fimbrial assembly protein PilQ OS=Pseudomonas aeruginosa (strain ATCC 15692 / DSM 22644 / CIP 104116 / JCM 14847 / LMG 12228 / 1C / PRS 101 / PAO1) GN=pilQ PE=3 SV=2_P34750	0	0	0	0	0	0	0	0	0	0	0	0	0	0	0	0	0	0	0	0	0	0	0	0	0	0	0	0	0	0	0	0	0	0	0	0	0	0	0	0	0	0	0	0	0
				Meta-Protein 1903BLAST_ARFA_MYCTU Peptidoglycan-binding protein ArfA OS=Mycobacterium tuberculosis (strain ATCC 25618 / H37Rv) GN=arfA PE=1 SV=1_P9WIU5	0	0	0	0	0	0	0	0	0	0	0	0	0	0	0	0	0	0	0	0	9	13	12	0	0	0	0	0	0	0	2	6	2	0	0	0	0	0	0	0	0	0	0	0	0
				Meta-Protein 4198BLAST_GPMA_PORG3 2;3-bisphosphoglycerate-dependent phosphoglycerate mutase OS=Porphyromonas gingivalis (strain ATCC 33277 / DSM 20709 / CIP 103683 / JCM 12257 / NCTC 11834 / 2561) GN=gpmA PE=3 SV=1_B2RHB7	0	0	0	0	0	0	0	0	0	0	0	0	0	0	0	1	1	0	0	0	0	0	0	0	0	0	0	0	0	0	0	0	0	0	0	0	0	0	0	0	0	0	0	0	0
				Meta-Protein 2643BLAST_TATA_SULNB Sec-independent protein translocase protein TatA OS=Sulfurovum sp. (strain NBC37-1) GN=tatA PE=3 SV=1_A6QCE0	0	0	0	0	0	0	0	0	0	0	0	0	0	0	0	0	0	0	0	0	0	0	0	0	0	0	0	0	0	0	0	0	0	0	0	0	0	0	0	0	0	0	0	0	0
				Meta-Protein 2890Metagenome unknown	5	3	6	0	0	0	1	1	0	0	0	0	0	0	0	6	2	2	0	0	0	0	0	0	0	0	0	0	0	0	0	0	0	0	0	0	0	0	0	0	0	0	0	0	0
				Meta-Protein 3544Metagenome unknown	0	0	0	8	6	4	4	1	1	0	0	0	0	0	0	0	0	0	0	0	0	0	0	0	0	0	0	0	0	0	0	0	0	0	0	0	0	0	0	0	0	0	0	0	0
				Meta-Protein 4015BLAST_CBPA_THENN Cellobiose phosphorylase OS=Thermotoga neapolitana (strain ATCC 49049 / DSM 4359 / NS-E) GN=cbpA PE=1 SV=1_B9K7M6	0	0	0	0	0	0	1	0	0	0	0	0	0	0	0	0	0	0	0	0	0	0	0	0	0	0	0	0	0	0	0	0	0	0	0	0	0	0	0	0	0	0	0	0	0
				Meta-Protein 2991BLAST_YCNE_BACSU Putative monooxygenase YcnE OS=Bacillus subtilis (strain 168) GN=ycnE PE=1 SV=1_P94425	3	4	3	3	2	2	4	3	3	0	0	0	2	1	1	3	1	1	0	0	0	0	0	0	0	0	0	0	0	0	0	0	0	0	0	0	0	0	0	0	0	0	0	0	0
				Meta-Protein 3521FBT6_ARATH Probable folate-biopterin transporter 6 OS=Arabidopsis thaliana GN=At5g10820 PE=2 SV=1	0	0	1	0	0	0	0	0	0	0	0	0	0	0	0	0	0	0	0	0	0	0	0	0	0	0	0	0	0	0	0	0	0	0	0	0	0	0	0	0	0	0	0	0	0
				Meta-Protein 2304BLAST_SUSC_BACTN TonB-dependent receptor SusC OS=Bacteroides thetaiotaomicron (strain ATCC 29148 / DSM 2079 / NCTC 10582 / E50 / VPI-5482) GN=susC PE=1 SV=1_Q8A1G1	0	0	0	0	0	0	0	0	0	0	0	0	0	0	0	0	0	0	0	0	0	0	0	0	4	0	5	0	0	0	0	0	0	0	0	0	0	0	0	0	0	0	0	0	0
				Meta-Protein 2676BLAST_NIGY_DESVH Nigerythrin OS=Desulfovibrio vulgaris (strain Hildenborough / ATCC 29579 / DSM 644 / NCIMB 8303) GN=ngr PE=1 SV=3_P30820	0	0	0	0	0	0	0	0	0	0	0	0	0	0	0	0	0	0	0	0	0	0	0	0	0	0	0	0	0	0	0	0	0	0	0	0	0	0	0	0	0	0	0	0	0
				Meta-Protein 4288BLAST_RL11_CLOBB 50S ribosomal protein L11 OS=Clostridium botulinum (strain Eklund 17B / Type B) GN=rplK PE=3 SV=1_B2TIG4	0	0	0	0	0	0	0	0	0	0	0	0	0	0	0	0	0	1	0	0	0	0	0	0	0	0	0	0	0	0	0	0	0	0	0	0	0	0	0	0	0	0	0	0	0
				Meta-Protein 3426BLAST_ASPG_MYCLE Probable L-asparaginase OS=Mycobacterium leprae (strain TN) GN=ansA PE=3 SV=1_Q9X7E6	0	1	0	0	0	0	0	0	0	0	0	0	0	0	0	0	0	0	0	0	0	0	0	0	0	0	0	0	0	0	0	0	0	0	0	0	0	0	0	0	0	0	0	0	0
				Meta-Protein 1663BLAST_KPYK1_PHOLE Pyruvate kinase I (Fragment) OS=Photobacterium leiognathi GN=pki PE=3 SV=1_O30853	0	0	0	0	0	0	0	0	0	0	0	0	0	0	0	0	0	0	1	2	0	1	0	1	0	0	0	0	0	0	0	0	0	0	0	0	0	0	0	0	0	0	0	0	0
				Meta-Protein 4236BLAST_MALT_SALDC HTH-type transcriptional regulator MalT OS=Salmonella dublin (strain CT_02021853) GN=malT PE=3 SV=1_B5FKD6	0	0	0	0	0	0	0	0	0	0	0	0	0	0	0	1	0	0	0	0	0	0	0	0	0	0	0	0	0	0	0	0	0	0	0	0	0	0	0	0	0	0	0	0	0
				Meta-Protein 1317BLAST_MUCAP_PIG Apomucin (Fragment) OS=Sus scrofa PE=1 SV=2_P12021	0	0	0	0	0	0	0	0	0	0	0	0	0	0	0	0	0	0	33	26	8	18	4	28	12	24	11	9	5	3	4	2	0	14	2	2	0	0	0	0	0	0	0	0	0
				Meta-Protein 4777BLAST_FIMC_ECOL6 Chaperone protein FimC OS=Escherichia coli O6:H1 (strain CFT073 / ATCC 700928 / UPEC) GN=fimC PE=3 SV=1_P59590	0	0	0	0	0	0	0	0	0	0	0	0	0	0	0	0	0	0	0	0	0	0	0	1	0	0	0	0	0	0	0	0	0	0	0	0	0	0	0	0	0	0	0	0	0
				Meta-Protein 2154Metagenome Unknown	0	0	0	0	0	0	0	0	0	0	0	0	0	0	0	0	0	0	0	0	0	1	0	0	0	0	0	0	0	0	0	0	2	0	0	0	0	0	0	0	0	0	0	0	0
				Meta-Protein 2408Metagenome Unknown	0	0	0	0	0	0	0	0	0	0	0	0	0	0	0	0	0	0	0	0	0	0	0	0	2	0	0	0	0	0	0	0	0	0	0	0	0	0	0	0	0	0	0	0	0
				Meta-Protein 1283Metagenome unknown	0	0	0	0	0	0	0	0	0	0	0	0	0	0	0	0	1	0	0	0	0	0	0	0	0	0	0	0	0	0	0	0	0	0	0	0	0	0	0	0	0	0	0	0	0
				Meta-Protein 4394Metagenome Unknown	0	0	0	0	0	0	0	0	0	0	0	0	0	0	0	0	0	0	2	0	0	0	0	0	0	0	0	0	0	0	0	0	0	0	0	0	0	0	0	0	0	0	0	0	0
				Meta-Protein 4707BLAST_RL13_SYNFM 50S ribosomal protein L13 OS=Syntrophobacter fumaroxidans (strain DSM 10017 / MPOB) GN=rplM PE=3 SV=1_A0LIV4	0	0	0	0	0	0	0	0	0	0	0	0	0	0	0	0	0	0	0	0	0	3	3	3	0	0	0	1	1	0	0	0	0	0	0	0	0	0	0	0	0	0	0	0	0
				Meta-Protein 3257RS8_CLOTE 30S ribosomal protein S8 OS=Clostridium tetani (strain Massachusetts / E88) GN=rpsH PE=3 SV=1	4	3	4	1	1	1	1	0	0	0	0	0	0	0	0	0	0	0	0	0	0	0	0	0	0	0	0	0	0	0	0	0	0	0	0	0	0	0	0	0	0	0	0	0	0
				Meta-Protein 3739HOA2_PSEPW 4-hydroxy-2-oxovalerate aldolase 2 OS=Pseudomonas putida (strain W619) GN=PputW619_2007 PE=3 SV=1	0	0	0	1	0	0	0	0	0	0	0	0	0	0	0	0	0	0	0	0	0	0	0	0	0	0	0	0	0	0	0	0	0	0	0	0	0	0	0	0	0	0	0	0	0
				Meta-Protein 2759BLAST_MTAC_METBF Methanol--corrinoid protein OS=Methanosarcina barkeri (strain Fusaro / DSM 804) GN=mtaC PE=1 SV=1_Q46EH4	21	19	20	17	12	8	5	3	1	5	3	4	0	2	2	19	9	11	0	0	0	0	0	0	0	0	0	0	0	0	0	0	0	0	0	0	0	0	0	0	0	0	0	0	0
				Meta-Protein 201BLAST_PCCB_HALMT Propionyl-CoA carboxylase; carboxyltransferase subunit OS=Haloferax mediterranei (strain ATCC 33500 / DSM 1411 / JCM 8866 / NBRC 14739 / NCIMB 2177 / R-4) GN=pccB PE=1 SV=1_I3R7F1	6	4	3	13	11	14	9	6	7	4	3	3	4	1	3	1	0	2	0	0	0	0	0	0	0	0	0	0	0	0	0	0	0	0	0	0	0	0	0	0	0	0	0	0	0
				Meta-Protein 1023STML2_RAT Stomatin-like protein 2; mitochondrial OS=Rattus norvegicus GN=Stoml2 PE=1 SV=1	0	0	0	1	0	0	0	0	0	0	0	0	0	0	0	0	0	0	0	0	0	0	0	0	0	0	0	0	0	0	0	0	0	0	0	0	0	0	0	0	0	0	0	0	0
				Meta-Protein 4092Metagenome unknown	0	0	0	0	0	0	0	0	1	0	0	0	0	0	0	0	0	0	0	0	0	0	0	0	0	0	0	0	0	0	0	0	0	0	0	0	0	0	0	0	0	0	0	0	0
				Meta-Protein 2313BLAST_MUTB_PORGI Methylmalonyl-CoA mutase large subunit OS=Porphyromonas gingivalis (strain ATCC BAA-308 / W83) GN=mutB PE=3 SV=1_Q59677	0	0	0	0	0	0	0	0	0	0	0	0	0	0	0	0	0	0	0	0	0	0	0	0	1	0	2	0	0	0	0	0	0	0	0	0	0	0	0	0	0	0	0	0	0
				Meta-Protein 4405BLAST_YOKA_BACSU Resolvase homolog YokA OS=Bacillus subtilis (strain 168) GN=yokA PE=3 SV=1_O32006	0	0	0	0	0	0	0	0	0	0	0	0	0	0	0	0	0	0	1	0	0	0	0	0	0	0	0	0	0	0	0	0	0	0	0	0	0	0	0	0	0	0	0	0	0
				Meta-Protein 4717BLAST_EFTU_CALBD Elongation factor Tu OS=Caldicellulosiruptor bescii (strain ATCC BAA-1888 / DSM 6725 / Z-1320) GN=tuf PE=3 SV=1_B9MQH1	0	0	0	0	0	0	0	0	0	0	0	0	0	0	0	0	0	0	0	0	0	1	0	0	0	0	0	0	0	0	0	0	0	0	0	0	0	0	0	0	0	0	0	0	0
				Meta-Protein 4375BLAST_IOLI_BACLD Inosose isomerase OS=Bacillus licheniformis (strain ATCC 14580 / DSM 13 / JCM 2505 / NBRC 12200 / NCIMB 9375 / NRRL NRS-1264 / Gibson 46) GN=iolI PE=3 SV=1_Q65D08	0	0	0	0	0	0	0	0	0	0	0	0	0	0	0	0	0	0	1	1	0	0	0	1	0	0	0	0	0	0	0	0	0	0	0	0	0	0	0	0	0	0	0	0	0
				Meta-Protein 2413BLAST_YGEW_ECOLI Putative carbamoyltransferase YgeW OS=Escherichia coli (strain K12) GN=ygeW PE=1 SV=2_Q46803	0	0	0	0	0	0	0	0	0	0	0	0	0	0	0	0	0	0	0	0	0	0	0	0	2	1	0	1	0	0	0	0	0	2	1	1	0	0	0	0	0	0	0	0	0
				Meta-Protein 1112BLAST_AMPT_THET8 Aminopeptidase T OS=Thermus thermophilus (strain HB8 / ATCC 27634 / DSM 579) GN=TTHA1152 PE=1 SV=1_P42778	0	0	0	0	0	0	1	0	0	0	0	0	0	0	0	0	0	0	0	0	0	0	0	0	0	0	0	0	0	0	0	0	0	0	0	0	0	0	0	0	0	0	0	0	0
				Meta-Protein 1940BLAST_SUSC_BACTN TonB-dependent receptor SusC OS=Bacteroides thetaiotaomicron (strain ATCC 29148 / DSM 2079 / NCTC 10582 / E50 / VPI-5482) GN=susC PE=1 SV=1_Q8A1G1	0	0	0	0	0	0	0	0	0	0	0	0	0	0	0	0	0	0	0	0	3	6	3	0	0	0	0	0	0	0	0	0	0	0	0	0	0	0	0	0	0	0	0	0	0
				Meta-Protein 1944BLAST_SLAP_THEKI Cell surface protein OS=Thermoanaerobacter kivui PE=1 SV=1_P22258	0	0	0	0	0	0	0	0	0	0	0	0	0	0	0	0	0	0	0	0	3	1	1	0	0	0	0	0	0	0	0	0	0	0	0	0	0	0	0	0	0	0	0	0	0
				Meta-Protein 653BLAST_CH60_HELMI 60 kDa chaperonin OS=Heliobacterium modesticaldum (strain ATCC 51547 / Ice1) GN=groL PE=3 SV=1_B0TCA0	1	1	0	0	0	0	0	0	0	0	0	0	0	0	0	0	0	0	0	0	0	0	0	0	0	0	0	0	0	0	0	0	0	0	0	0	0	0	0	0	0	0	0	0	0
				Meta-Protein 4226Metagenome unknown	0	0	0	0	0	0	0	0	0	0	0	0	0	0	0	1	0	0	0	0	0	0	0	0	0	0	0	0	0	0	0	0	0	0	0	0	0	0	0	0	0	0	0	0	0
				Meta-Protein 1251BLAST_YAAH_BACSU Spore germination protein YaaH OS=Bacillus subtilis (strain 168) GN=yaaH PE=2 SV=1_P37531	0	0	0	0	0	0	0	0	0	0	0	0	0	0	0	2	0	0	0	0	0	0	0	0	0	0	0	0	0	0	0	0	0	0	0	0	0	0	0	0	0	0	0	0	0
				Meta-Protein 1652BLAST_RL7_BACV8 50S ribosomal protein L7/L12 OS=Bacteroides vulgatus (strain ATCC 8482 / DSM 1447 / JCM 5826 / NBRC 14291 / NCTC 11154) GN=rplL PE=3 SV=1_A6KYK4	0	0	0	0	0	0	0	0	0	0	0	0	0	0	0	0	0	0	5	4	8	17	11	4	4	3	7	7	0	6	1	6	3	0	0	0	0	0	0	0	0	0	0	0	0
				Meta-Protein 3785PLSX_PASMU Phosphate acyltransferase OS=Pasteurella multocida (strain Pm70) GN=plsX PE=3 SV=2	0	0	0	1	0	0	1	0	0	0	0	0	0	0	0	0	0	1	0	0	0	0	0	0	0	0	0	0	0	0	0	0	0	0	0	0	0	0	0	0	0	0	0	0	0
				Meta-Protein 2903Metagenome unknown	1	1	1	0	0	0	1	1	1	0	0	0	0	0	0	0	0	0	0	0	0	0	0	0	0	0	0	0	0	0	0	0	0	0	0	0	0	0	0	0	0	0	0	0	0
				Meta-Protein 964BLAST_FLGE_HELMU Flagellar hook protein FlgE (Fragment) OS=Helicobacter mustelae GN=flgE PE=1 SV=2_P50611	0	0	0	3	2	0	0	0	0	0	0	0	0	0	0	0	0	0	0	0	0	0	0	0	0	0	0	0	0	0	0	0	0	0	0	0	0	0	0	0	0	0	0	0	0
				Meta-Protein 4321BLAST_CDA_MYROD Calcium-transporting ATPase OS=Myroides odoratus GN=cda PE=1 SV=2_Q47910	0	0	0	0	0	0	0	0	0	0	0	0	0	0	0	0	0	0	1	0	0	0	0	3	0	0	0	0	0	0	0	0	0	0	0	0	0	0	0	0	0	0	0	0	0
				Meta-Protein 2461TTHY_CHICK Transthyretin OS=Gallus gallus GN=TTR PE=1 SV=1	0	0	0	0	0	0	0	0	0	0	0	0	0	0	0	0	0	0	0	0	0	0	0	0	0	1	0	0	0	0	0	0	0	1	0	0	0	0	0	0	0	0	0	0	0
				Meta-Protein 3173BLAST_MGSA_CALBD Methylglyoxal synthase OS=Caldicellulosiruptor bescii (strain ATCC BAA-1888 / DSM 6725 / Z-1320) GN=mgsA PE=3 SV=1_B9MRV5	1	0	0	0	0	0	0	0	0	0	0	0	0	0	0	0	0	0	0	0	0	0	0	0	0	0	0	0	0	0	0	0	0	0	0	0	0	0	0	0	0	0	0	0	0
				Meta-Protein 322EF1A_METAC Elongation factor 1-alpha OS=Methanosarcina acetivorans (strain ATCC 35395 / DSM 2834 / JCM 12185 / C2A) GN=tuf PE=3 SV=1	11	10	5	4	3	5	5	1	1	4	3	1	3	8	3	15	13	12	0	0	0	0	0	0	0	0	0	0	0	0	0	0	0	0	0	0	0	0	0	0	0	0	0	0	0
				Meta-Protein 3391BLAST_PUR5_CLOCE Phosphoribosylformylglycinamidine cyclo-ligase OS=Clostridium cellulolyticum (strain ATCC 35319 / DSM 5812 / JCM 6584 / H10) GN=purM PE=3 SV=1_B8I492	0	1	0	0	0	0	0	0	0	0	0	0	0	0	0	0	0	0	0	0	0	0	0	0	0	0	0	0	0	0	0	0	0	0	0	0	0	0	0	0	0	0	0	0	0
				Meta-Protein 735BLAST_NOLF_RHIME Nodulation protein NolF OS=Rhizobium meliloti (strain 1021) GN=nolF PE=3 SV=2_P25196	3	1	3	3	3	0	0	0	0	0	0	0	0	0	0	0	0	0	0	0	0	0	0	0	0	0	0	0	0	0	0	0	0	0	0	0	0	0	0	0	0	0	0	0	0
				Meta-Protein 4389ADH5_YEAST Alcohol dehydrogenase 5 OS=Saccharomyces cerevisiae (strain ATCC 204508 / S288c) GN=ADH5 PE=1 SV=1	0	0	0	0	0	0	0	0	0	0	0	0	0	0	0	0	0	0	2	0	0	0	0	2	0	1	1	2	1	0	0	0	0	0	0	1	0	0	0	0	0	0	0	0	0
				Meta-Protein 5004BLAST_RS3_CLOBB 30S ribosomal protein S3 OS=Clostridium botulinum (strain Eklund 17B / Type B) GN=rpsC PE=3 SV=1_B2TII1	0	0	0	0	0	0	0	0	0	0	0	0	0	0	0	0	0	0	0	0	0	0	0	0	0	0	0	0	0	0	0	0	0	1	0	0	0	0	0	0	0	0	0	0	0
				Meta-Protein 3000Metagenome unknown	5	5	4	4	4	4	3	3	4	3	2	2	2	2	1	3	3	3	0	0	0	0	0	0	0	0	0	0	0	0	0	0	0	0	0	0	0	0	0	0	0	0	0	0	0
				Meta-Protein 4069BLAST_ARAG_BURPS Arabinose import ATP-binding protein AraG OS=Burkholderia pseudomallei (strain K96243) GN=araG PE=3 SV=2_Q63QQ7	0	0	0	0	0	0	0	1	0	0	0	0	0	0	0	0	0	0	0	0	0	0	0	0	0	0	0	0	0	0	0	0	0	0	0	0	0	0	0	0	0	0	0	0	0
				Meta-Protein 2157Metagenome Unknown	0	0	0	0	0	0	0	0	0	0	0	0	0	0	0	0	0	0	0	0	0	2	0	0	0	0	0	0	0	0	0	0	0	0	0	0	0	0	0	0	0	0	0	0	0
				Meta-Protein 3204BLAST_PORB_METJA Pyruvate synthase subunit PorB OS=Methanocaldococcus jannaschii (strain ATCC 43067 / DSM 2661 / JAL-1 / JCM 10045 / NBRC 100440) GN=porB PE=3 SV=3_Q57714	1	0	0	0	0	0	0	0	0	0	0	0	0	0	0	0	0	0	0	0	0	0	0	0	0	0	0	0	0	0	0	0	0	0	0	0	0	0	0	0	0	0	0	0	0
				Meta-Protein 3334Metagenome unknown	0	2	1	0	0	0	0	1	0	0	0	0	0	0	0	0	0	0	0	0	0	0	0	0	0	0	0	0	0	0	0	0	0	0	0	0	0	0	0	0	0	0	0	0	0
				Meta-Protein 1650BLAST_RL10_CLOPE 50S ribosomal protein L10 OS=Clostridium perfringens (strain 13 / Type A) GN=rplJ PE=3 SV=1_Q8XHR6	0	0	0	0	0	0	0	0	0	0	0	0	0	0	0	0	0	0	1	0	0	0	0	0	1	4	0	0	0	0	0	0	0	1	1	1	0	0	0	0	0	0	0	0	0
				Meta-Protein 3333Metagenome unknown	0	1	1	4	2	2	1	2	1	1	0	1	2	2	1	2	0	1	0	0	0	0	0	0	0	0	0	0	0	0	0	0	0	0	0	0	0	0	0	0	0	0	0	0	0
				Meta-Protein 5094Metagenome unknown	0	0	0	0	0	0	0	0	0	0	0	0	0	0	0	0	0	0	0	0	0	0	0	0	0	0	0	0	0	0	0	0	0	0	0	0	0	0	0	0	0	0	0	0	0
				Meta-Protein 2754BLAST_GLFT_STRP1 Glutamate formimidoyltransferase OS=Streptococcus pyogenes serotype M1 GN=M5005_Spy1772 PE=1 SV=1_Q99XR4	1	0	0	0	0	0	0	0	0	0	0	0	0	0	0	0	0	0	0	0	0	0	0	0	0	0	0	0	0	0	0	0	0	0	0	0	0	0	0	0	0	0	0	0	0
				Meta-Protein 1294BLAST_SODF_PORGI Superoxide dismutase [Mn/Fe] OS=Porphyromonas gingivalis (strain ATCC BAA-308 / W83) GN=sodB PE=1 SV=2_P19665	0	0	0	0	0	0	0	0	0	0	0	0	0	0	0	0	1	1	0	0	0	0	0	0	0	0	0	0	0	0	0	0	0	0	0	0	0	0	0	0	0	0	0	0	0
				Meta-Protein 3649Metagenome unknown	0	0	0	1	1	0	0	0	0	0	0	0	0	0	0	0	0	0	0	0	0	0	0	0	0	0	0	0	0	0	0	0	0	0	0	0	0	0	0	0	0	0	0	0	0
				Meta-Protein 3893BLAST_PTMCB_GEOSE PTS system mannitol-specific EIICB component OS=Geobacillus stearothermophilus GN=mtlA PE=1 SV=1_P50852	0	0	0	0	0	2	0	0	0	0	0	0	0	0	0	0	0	0	0	0	0	0	0	0	0	0	0	0	0	0	0	0	0	0	0	0	0	0	0	0	0	0	0	0	0
				Meta-Protein 1962Metagenome Unknown	0	0	0	0	0	0	0	0	0	0	0	0	0	0	0	0	0	0	0	0	5	10	11	0	0	0	0	0	0	0	1	2	2	0	0	0	0	0	0	0	0	0	0	0	0
				Meta-Protein 1977BLAST_SUSC_BACTN TonB-dependent receptor SusC OS=Bacteroides thetaiotaomicron (strain ATCC 29148 / DSM 2079 / NCTC 10582 / E50 / VPI-5482) GN=susC PE=1 SV=1_Q8A1G1	0	0	0	0	0	0	0	0	0	0	0	0	0	0	0	0	0	0	0	0	4	3	4	0	0	0	0	0	0	0	0	0	0	0	0	0	0	0	0	0	0	0	0	0	0
				Meta-Protein 3244POTA_CHRVO Spermidine/putrescine import ATP-binding protein PotA OS=Chromobacterium violaceum (strain ATCC 12472 / DSM 30191 / JCM 1249 / NBRC 12614 / NCIMB 9131 / NCTC 9757) GN=potA PE=3 SV=1	1	0	1	1	0	1	0	0	0	0	0	0	0	0	0	0	0	0	0	0	0	0	0	0	0	0	0	0	0	0	0	0	0	0	0	0	0	0	0	0	0	0	0	0	0
				Meta-Protein 4473BLAST_AOXA_BOVIN Aldehyde oxidase 1 OS=Bos taurus GN=AOX1 PE=1 SV=2_P48034	0	0	0	0	0	0	0	0	0	0	0	0	0	0	0	0	0	0	0	1	0	0	0	0	0	0	0	0	0	0	0	0	0	0	0	0	0	0	0	0	0	0	0	0	0
				Meta-Protein 3883CPHA_CYAA5 Cyanophycin synthetase OS=Cyanothece sp. (strain ATCC 51142) GN=cphA PE=3 SV=1	0	0	0	0	0	1	0	0	0	0	0	0	0	0	0	0	0	0	0	0	0	0	0	0	0	0	0	0	0	0	0	0	0	0	0	0	0	0	0	0	0	0	0	0	0
				Meta-Protein 4882BLAST_ACT_DICVI Actin (Fragment) OS=Dictyocaulus viviparus PE=2 SV=1_Q24733	0	0	0	0	0	0	0	0	0	0	0	0	0	0	0	0	0	0	0	0	0	0	0	0	5	5	3	0	0	0	0	0	0	0	0	0	0	0	0	0	0	0	0	0	0
				Meta-Protein 3068Metagenome unknown	2	2	0	2	3	1	3	2	1	0	0	0	0	0	0	1	0	0	0	0	0	0	0	0	0	0	0	0	0	0	0	0	0	0	0	0	0	0	0	0	0	0	0	0	0
				Meta-Protein 361NIFJ_NOSS1 Pyruvate-flavodoxin oxidoreductase OS=Nostoc sp. (strain PCC 7120 / SAG 25.82 / UTEX 2576) GN=nifJ PE=2 SV=2	6	6	4	5	1	1	2	2	1	0	0	0	2	2	2	5	4	4	2	1	2	2	0	0	3	4	2	0	1	0	1	2	1	2	0	2	0	0	0	0	0	0	0	0	0
				Meta-Protein 701Metagenome unknown	1	1	1	5	4	2	1	3	1	0	0	0	0	0	0	0	0	0	0	0	0	0	0	0	0	0	0	0	0	0	0	0	0	0	0	0	0	0	0	0	0	0	0	0	0
				Meta-Protein 851BLAST_IOLC_GEOTN 5-dehydro-2-deoxygluconokinase OS=Geobacillus thermodenitrificans (strain NG80-2) GN=iolC PE=3 SV=1_A4IPB3	0	1	0	0	0	0	0	0	0	0	0	0	0	0	0	0	0	0	0	0	0	0	0	0	0	0	0	0	0	0	0	0	0	0	0	0	0	0	0	0	0	0	0	0	0
				Meta-Protein 3120BLAST_RUBY_PORGI Rubrerythrin OS=Porphyromonas gingivalis (strain ATCC BAA-308 / W83) GN=rbr PE=2 SV=1_Q9AGG3	2	1	2	0	0	0	0	0	0	0	0	0	0	0	0	0	0	0	0	0	0	0	0	0	0	0	0	0	0	0	0	0	0	0	0	0	0	0	0	0	0	0	0	0	0
				Meta-Protein 2198BLAST_RL1_BACTN 50S ribosomal protein L1 OS=Bacteroides thetaiotaomicron (strain ATCC 29148 / DSM 2079 / NCTC 10582 / E50 / VPI-5482) GN=rplA PE=3 SV=1_Q8A466	0	0	0	0	0	0	0	0	0	0	0	0	0	0	0	0	0	0	0	0	0	0	3	0	0	0	0	0	0	0	0	0	1	0	0	0	0	0	0	0	0	0	0	0	0
				Meta-Protein 1168BLAST_CYSK_BACSU Cysteine synthase OS=Bacillus subtilis (strain 168) GN=cysK PE=1 SV=3_P37887	0	0	0	0	0	0	0	1	0	0	0	0	0	0	0	0	0	0	0	0	0	0	0	0	0	0	0	0	0	0	0	0	0	0	0	0	0	0	0	0	0	0	0	0	0
				Meta-Protein 2766Metagenome unknown	56	58	48	2	1	1	4	5	3	1	0	0	3	0	1	39	18	17	0	0	0	0	0	0	0	0	0	0	0	0	0	0	0	0	0	0	0	0	0	0	0	0	0	0	0
				Meta-Protein 154BLAST_DHE2_CLODI NAD-specific glutamate dehydrogenase OS=Clostridioides difficile GN=gluD PE=3 SV=1_P27346	5	5	5	6	7	7	1	1	0	0	0	0	0	0	0	3	0	3	0	0	0	0	0	0	0	0	0	0	0	0	0	0	0	0	0	0	0	0	0	0	0	0	0	0	0
				Meta-Protein 3216Metagenome unknown	1	0	0	0	0	0	0	0	0	0	0	0	0	0	0	0	0	0	0	0	0	0	0	0	0	0	0	0	0	0	0	0	0	0	0	0	0	0	0	0	0	0	0	0	0
				Meta-Protein 2266Metagenome Unknown	0	0	0	0	0	0	0	0	0	0	0	0	0	0	0	0	0	0	0	0	0	0	0	0	1	0	0	0	0	0	0	0	0	0	0	0	0	0	0	0	0	0	0	0	0
				Meta-Protein 2757BLAST_ALR_CLOPS Alanine racemase OS=Clostridium perfringens (strain SM101 / Type A) GN=alr PE=3 SV=1_Q0SUN0	1	0	0	0	0	0	0	0	0	0	0	0	0	0	0	0	0	0	0	0	0	0	0	0	0	0	0	0	0	0	0	0	0	0	0	0	0	0	0	0	0	0	0	0	0
				Meta-Protein 2410BLAST_RL27_LACP7 50S ribosomal protein L27 OS=Lachnoclostridium phytofermentans (strain ATCC 700394 / DSM 18823 / ISDg) GN=rpmA PE=3 SV=1_A9KMF6	0	0	0	0	0	0	0	0	0	0	0	0	0	0	0	0	0	0	0	0	0	0	0	0	1	0	0	0	0	0	0	0	0	0	0	0	0	0	0	0	0	0	0	0	0
				Meta-Protein 2345RL29_AGARV 50S ribosomal protein L29 OS=Agathobacter rectalis (strain ATCC 33656 / DSM 3377 / JCM 17463 / KCTC 5835 / VPI 0990) GN=rpmC PE=3 SV=1	0	0	0	0	0	0	0	0	0	0	0	0	0	0	0	0	0	0	0	0	0	0	0	0	1	0	0	0	0	0	0	0	0	0	0	0	0	0	0	0	0	0	0	0	0
				Meta-Protein 3753BLAST_RSGA_PARD8 Small ribosomal subunit biogenesis GTPase RsgA OS=Parabacteroides distasonis (strain ATCC 8503 / DSM 20701 / CIP 104284 / JCM 5825 / NCTC 11152) GN=rsgA PE=3 SV=1_A6LHB6	0	0	0	1	0	0	0	0	0	0	0	0	0	0	0	0	0	0	0	0	0	0	0	0	0	0	0	0	0	0	0	0	0	0	0	0	0	0	0	0	0	0	0	0	0
				Meta-Protein 3186Metagenome unknown	1	0	1	2	2	2	0	0	0	0	0	0	0	0	0	0	0	0	0	0	0	0	0	0	0	0	0	0	0	0	0	0	0	0	0	0	0	0	0	0	0	0	0	0	0
				Meta-Protein 1380Metagenome Unknown	0	0	0	0	0	0	0	0	0	0	0	0	0	0	0	0	0	0	2	3	0	1	2	1	4	5	5	2	0	2	0	0	0	4	0	0	0	0	0	0	0	0	0	0	0
				Meta-Protein 1049BLAST_RUBY_PORGI Rubrerythrin OS=Porphyromonas gingivalis (strain ATCC BAA-308 / W83) GN=rbr PE=2 SV=1_Q9AGG3	0	0	0	0	1	0	0	0	0	0	0	0	0	0	0	0	0	0	0	0	0	0	0	0	0	0	0	0	0	0	0	0	0	0	0	0	0	0	0	0	0	0	0	0	0
				Meta-Protein 2152BLAST_ADH1_CLOSA NADPH-dependent butanol dehydrogenase OS=Clostridium saccharobutylicum GN=adh1 PE=3 SV=1_P13604	0	0	0	0	0	0	0	0	0	0	0	0	0	0	0	0	0	0	0	0	0	1	3	0	2	1	3	0	0	0	0	0	0	0	0	0	0	0	0	0	0	0	0	0	0
				Meta-Protein 1508BLAST_RS7_PORG3 30S ribosomal protein S7 OS=Porphyromonas gingivalis (strain ATCC 33277 / DSM 20709 / CIP 103683 / JCM 12257 / NCTC 11834 / 2561) GN=rpsG PE=3 SV=1_B2RLZ5	0	0	0	0	0	0	0	0	0	0	0	0	0	0	0	0	0	0	4	1	8	10	7	7	10	2	5	2	3	0	5	2	0	2	1	1	0	0	0	0	0	0	0	0	0
				Meta-Protein 219BLAST_MBHJ_PYRFU Probable membrane-bound hydrogenase subunit mbhJ OS=Pyrococcus furiosus (strain ATCC 43587 / DSM 3638 / JCM 8422 / Vc1) GN=mbhJ PE=1 SV=1_Q8U0Z8	8	5	6	7	5	3	4	1	2	2	1	2	1	1	1	4	2	2	0	0	0	0	0	0	0	0	0	0	0	0	0	0	0	0	0	0	0	0	0	0	0	0	0	0	0
				Meta-Protein 4694BLAST_YCLI_BACSU Uncharacterized ABC transporter permease YclI OS=Bacillus subtilis (strain 168) GN=yclI PE=3 SV=2_P94412	0	0	0	0	0	0	0	0	0	0	0	0	0	0	0	0	0	0	0	0	0	1	0	0	0	0	0	0	0	0	0	0	0	0	0	0	0	0	0	0	0	0	0	0	0
				Meta-Protein 4116BLAST_DBH_CLOPA DNA-binding protein HU OS=Clostridium pasteurianum GN=hup PE=1 SV=1_P05385	0	0	0	0	0	0	0	0	0	0	1	0	0	0	0	0	0	0	0	0	0	0	0	0	0	0	0	0	0	0	0	0	0	0	0	0	0	0	0	0	0	0	0	0	0
				Meta-Protein 4637Metagenome Unknown	0	0	0	0	0	0	0	0	0	0	0	0	0	0	0	0	0	0	0	0	0	2	0	0	0	0	0	0	0	0	0	0	0	0	0	0	0	0	0	0	0	0	0	0	0
				Meta-Protein 4924BLAST_RL30_STRU0 50S ribosomal protein L30 OS=Streptococcus uberis (strain ATCC BAA-854 / 0140J) GN=rpmD PE=3 SV=1_B9DSW8	0	0	0	0	0	0	0	0	0	0	0	0	0	0	0	0	0	0	0	0	0	0	0	0	0	0	1	0	0	0	0	0	0	0	0	0	0	0	0	0	0	0	0	0	0
				Meta-Protein 1141BLAST_CCPN_BACSU Transcriptional repressor CcpN OS=Bacillus subtilis (strain 168) GN=ccpN PE=1 SV=1_O34994	0	0	0	0	0	0	1	0	1	0	0	0	0	0	0	0	0	0	0	0	0	0	0	0	0	0	0	0	0	0	0	0	0	0	0	0	0	0	0	0	0	0	0	0	0
				Meta-Protein 1070Metagenome unknown	0	0	0	0	0	1	0	0	0	0	0	0	0	0	0	0	0	0	0	0	0	0	0	0	0	0	0	0	0	0	0	0	0	0	0	0	0	0	0	0	0	0	0	0	0
				Meta-Protein 4495BLAST_FLA_CLOTY Flagellin (Fragment) OS=Clostridium tyrobutyricum GN=fla PE=1 SV=2_P80583	0	0	0	0	0	0	0	0	0	0	0	0	0	0	0	0	0	0	0	2	0	0	1	0	0	0	0	0	0	2	3	0	0	0	0	0	0	0	0	0	0	0	0	0	0
				Meta-Protein 2310RS9_BACV8 30S ribosomal protein S9 OS=Bacteroides vulgatus (strain ATCC 8482 / DSM 1447 / JCM 5826 / NBRC 14291 / NCTC 11154) GN=rpsI PE=3 SV=1	0	0	0	0	0	0	0	0	0	0	0	0	0	0	0	0	0	0	0	0	0	0	0	0	1	0	1	0	0	0	0	0	0	2	0	0	0	0	0	0	0	0	0	0	0
				Meta-Protein 3360BLAST_PRIA_SYNY3 Primosomal protein N OS=Synechocystis sp. (strain PCC 6803 / Kazusa) GN=priA PE=3 SV=1_P74397	0	1	1	0	0	0	0	0	0	0	0	0	0	0	0	0	0	0	0	0	0	0	0	0	0	0	0	0	0	0	0	0	0	0	0	0	0	0	0	0	0	0	0	0	0
				Meta-Protein 2791BLAST_GCTA_ACIFV Glutaconate CoA-transferase subunit A OS=Acidaminococcus fermentans (strain ATCC 25085 / DSM 20731 / VR4) GN=gctA PE=1 SV=3_Q59111	4	3	4	3	2	3	6	6	5	0	0	0	0	0	0	0	0	0	0	0	0	0	0	0	0	0	0	0	0	0	0	0	0	0	0	0	0	0	0	0	0	0	0	0	0
				Meta-Protein 629BLAST_UGND_PSEAE UDP-N-acetyl-D-glucosamine 6-dehydrogenase OS=Pseudomonas aeruginosa (strain ATCC 15692 / DSM 22644 / CIP 104116 / JCM 14847 / LMG 12228 / 1C / PRS 101 / PAO1) GN=wbpA PE=1 SV=1_G3XD94	1	0	0	0	0	0	0	0	0	0	0	0	0	0	0	0	0	0	0	0	0	0	0	0	0	0	0	0	0	0	0	0	0	0	0	0	0	0	0	0	0	0	0	0	0
				Meta-Protein 505BLAST_SUSC_BACTN TonB-dependent receptor SusC OS=Bacteroides thetaiotaomicron (strain ATCC 29148 / DSM 2079 / NCTC 10582 / E50 / VPI-5482) GN=susC PE=1 SV=1_Q8A1G1	4	3	2	2	2	1	2	4	2	0	0	0	0	0	0	2	0	0	0	0	0	0	0	0	0	0	0	0	0	0	0	0	0	0	0	0	0	0	0	0	0	0	0	0	0
				Meta-Protein 4804BLAST_ETFB_CLOAB Electron transfer flavoprotein subunit beta OS=Clostridium acetobutylicum (strain ATCC 824 / DSM 792 / JCM 1419 / LMG 5710 / VKM B-1787) GN=etfB PE=3 SV=2_P52040	0	0	0	0	0	0	0	0	0	0	0	0	0	0	0	0	0	0	0	0	0	0	0	0	1	1	0	0	0	0	0	0	0	0	0	0	0	0	0	0	0	0	0	0	0
				Meta-Protein 883BLAST_TYF1_TREPE Antigen TyF1 OS=Treponema pallidum subsp. pertenue PE=3 SV=2_P17915	0	0	1	1	1	0	0	0	0	0	0	0	0	0	0	0	0	0	0	0	0	0	0	0	0	0	0	0	0	0	0	0	0	0	0	0	0	0	0	0	0	0	0	0	0
				Meta-Protein 34BLAST_SUSC_BACTN TonB-dependent receptor SusC OS=Bacteroides thetaiotaomicron (strain ATCC 29148 / DSM 2079 / NCTC 10582 / E50 / VPI-5482) GN=susC PE=1 SV=1_Q8A1G1	47	41	45	23	16	21	24	22	19	1	0	2	3	2	0	19	6	6	0	0	0	0	0	0	0	0	0	0	0	0	0	0	0	0	0	0	0	0	0	0	0	0	0	0	0
				Meta-Protein 3767Metagenome unknown	0	0	0	1	0	0	0	0	0	0	0	0	0	0	0	0	0	0	0	0	0	0	0	0	0	0	0	0	0	0	0	0	0	0	0	0	0	0	0	0	0	0	0	0	0
				Meta-Protein 160BLAST_RBSA_RUEST Ribose import ATP-binding protein RbsA OS=Ruegeria sp. (strain TM1040) GN=rbsA PE=3 SV=1_Q1GHE5	1	0	0	0	0	0	0	0	0	0	0	0	0	0	0	0	0	0	0	0	0	0	0	0	0	0	0	0	0	0	0	0	0	0	0	0	0	0	0	0	0	0	0	0	0
				Meta-Protein 4303BLAST_GLNA3_BUTFI Glutamine synthetase OS=Butyrivibrio fibrisolvens GN=glnA PE=3 SV=1_Q05650	0	0	0	0	0	0	0	0	0	0	0	0	0	0	0	0	0	0	1	0	0	0	0	0	0	0	0	1	0	0	0	0	0	0	0	0	0	0	0	0	0	0	0	0	0
				Meta-Protein 1578BLAST_FIXB_CLOSA Protein FixB OS=Clostridium saccharobutylicum GN=fixB PE=3 SV=1_P53578	0	0	0	0	0	0	0	0	0	0	0	0	0	0	0	0	0	0	1	1	0	6	2	0	3	3	2	1	0	0	0	0	0	2	0	0	0	0	0	0	0	0	0	0	0
				Meta-Protein 4135BLAST_DBH_BACCA DNA-binding protein HU OS=Bacillus caldotenax GN=hup PE=3 SV=1_P0A3H2	0	0	0	0	0	0	0	0	0	0	0	0	2	0	0	0	1	1	0	0	0	0	0	0	0	0	0	0	0	0	0	0	0	0	0	0	0	0	0	0	0	0	0	0	0
				Meta-Protein 4059BLAST_SUMF1_MOUSE Sulfatase-modifying factor 1 OS=Mus musculus GN=Sumf1 PE=1 SV=2_Q8R0F3	0	0	0	0	0	0	0	1	1	0	0	0	0	0	0	0	0	0	0	0	0	0	0	0	0	0	0	0	0	0	0	0	0	0	0	0	0	0	0	0	0	0	0	0	0
				Meta-Protein 2303BLAST_ITRA_SOYBN Trypsin inhibitor A OS=Glycine max GN=KTI3 PE=1 SV=2_P01070	0	0	0	0	0	0	0	0	0	0	0	0	0	0	0	0	0	0	0	0	0	0	0	0	2	0	0	0	0	0	0	0	0	0	1	1	0	0	0	0	0	0	0	0	0
				Meta-Protein 4784BLAST_RL14_CALS8 50S ribosomal protein L14 OS=Caldicellulosiruptor saccharolyticus (strain ATCC 43494 / DSM 8903 / Tp8T 6331) GN=rplN PE=3 SV=1_A4XLS0	0	0	0	0	0	0	0	0	0	0	0	0	0	0	0	0	0	0	0	0	0	0	0	1	1	1	0	0	0	0	0	0	0	0	0	0	0	0	0	0	0	0	0	0	0
				Meta-Protein 2802Metagenome unknown	5	3	4	3	2	2	2	2	1	0	0	0	0	0	0	2	0	0	0	0	0	0	0	0	0	0	0	0	0	0	0	0	0	0	0	0	0	0	0	0	0	0	0	0	0
				Meta-Protein 5142BLAST_OMP32_DELAC Outer membrane porin protein 32 OS=Delftia acidovorans GN=omp32 PE=1 SV=1_P24305	0	0	0	0	0	0	0	0	0	0	0	0	0	0	0	0	0	0	0	0	0	0	0	0	0	0	0	0	0	0	0	0	0	0	0	0	0	0	0	0	0	0	0	0	0
				Meta-Protein 530BLAST_MCRG_METTM Methyl-coenzyme M reductase I subunit gamma OS=Methanothermobacter marburgensis (strain ATCC BAA-927 / DSM 2133 / JCM 14651 / NBRC 100331 / OCM 82 / Marburg) GN=mcrG PE=1 SV=3_P11562	14	11	8	11	10	8	2	3	2	1	1	1	1	0	1	14	6	11	0	0	0	0	0	0	0	0	0	0	0	0	0	0	0	0	0	0	0	0	0	0	0	0	0	0	0
				Meta-Protein 1492OLFM4_HUMAN Olfactomedin-4 OS=Homo sapiens GN=OLFM4 PE=1 SV=1	0	0	0	0	0	0	0	0	0	0	0	0	0	0	0	0	0	0	1	2	0	0	0	1	0	0	0	1	1	1	0	0	0	0	0	0	0	0	0	0	0	0	0	0	0
				Meta-Protein 4489Metagenome Unknown	0	0	0	0	0	0	0	0	0	0	0	0	0	0	0	0	0	0	0	1	0	0	0	0	0	0	0	0	0	0	0	0	0	0	0	0	0	0	0	0	0	0	0	0	0
				Meta-Protein 1372BLAST_MANA1_BACSU Mannose-6-phosphate isomerase ManA OS=Bacillus subtilis (strain 168) GN=manA PE=2 SV=1_O31646	0	0	0	0	0	0	0	0	0	0	0	0	0	0	0	0	0	0	2	1	0	0	0	0	0	0	0	0	0	0	0	0	0	0	0	0	0	0	0	0	0	0	0	0	0
				Meta-Protein 5010BLAST_DPH6_SCHPO Diphthine--ammonia ligase OS=Schizosaccharomyces pombe (strain 972 / ATCC 24843) GN=mug71 PE=1 SV=1_Q9USQ7	0	0	0	0	0	0	0	0	0	0	0	0	0	0	0	0	0	0	0	0	0	0	0	0	0	0	0	0	0	0	0	0	0	0	1	0	0	0	0	0	0	0	0	0	0
				Meta-Protein 5203BLAST_OMP_BORPE Outer membrane porin protein BP0840 OS=Bordetella pertussis (strain Tohama I / ATCC BAA-589 / NCTC 13251) GN=BP0840 PE=1 SV=1_Q04064	0	0	0	0	0	0	0	0	0	0	0	0	0	0	0	0	0	0	0	0	0	0	0	0	0	0	0	0	0	0	0	0	0	0	0	0	0	0	0	0	0	0	0	0	0
				Meta-Protein 339BLAST_CH60_PORG3 60 kDa chaperonin OS=Porphyromonas gingivalis (strain ATCC 33277 / DSM 20709 / CIP 103683 / JCM 12257 / NCTC 11834 / 2561) GN=groL PE=3 SV=1_B2RKS6	10	10	12	30	23	26	15	14	13	1	1	0	1	1	0	6	1	1	14	9	2	6	5	6	65	35	34	0	1	5	3	1	0	25	16	8	0	1	0	1	0	0	0	0	0
				Meta-Protein 3593BLAST_NADO_THEBR NADH oxidase OS=Thermoanaerobacter brockii PE=1 SV=1_P32382	0	0	0	4	2	4	4	2	3	0	0	0	0	0	0	0	0	0	0	0	0	0	0	0	0	0	0	0	0	0	0	0	0	0	0	0	0	0	0	0	0	0	0	0	0
				Meta-Protein 17ACDA3_METAC Acetyl-CoA decarbonylase/synthase complex subunit alpha 3 OS=Methanosarcina acetivorans (strain ATCC 35395 / DSM 2834 / JCM 12185 / C2A) GN=cdhA3 PE=3 SV=1	70	58	54	47	36	35	25	10	15	13	7	11	8	13	6	48	29	30	0	0	0	0	0	0	0	0	0	0	0	0	0	0	0	0	0	0	0	0	0	0	0	0	0	0	0
				Meta-Protein 3822BLAST_AL4A1_DICDI Delta-1-pyrroline-5-carboxylate dehydrogenase; mitochondrial OS=Dictyostelium discoideum GN=DDB_G0283293 PE=3 SV=1_Q54RA2	0	0	0	0	1	0	0	0	0	0	0	0	0	0	0	0	0	0	0	0	0	0	0	0	0	0	0	0	0	0	0	0	0	0	0	0	0	0	0	0	0	0	0	0	0
				Meta-Protein 2530Metagenome Unknown	0	0	0	0	0	0	0	0	0	0	0	0	0	0	0	0	0	0	0	0	0	0	0	0	0	0	0	1	0	0	0	0	0	0	0	0	0	0	0	0	0	0	0	0	0
				Meta-Protein 2622BLAST_OBP1B_ARATH Oil body-associated protein 1B OS=Arabidopsis thaliana GN=OBAP1B PE=1 SV=1_Q8GWR2	0	0	0	0	0	0	0	0	0	0	0	0	0	0	0	0	0	0	0	0	0	0	0	0	0	0	0	0	0	0	0	0	0	0	0	0	0	0	0	0	0	0	0	0	0
				Meta-Protein 209Metagenome unknown	87	66	60	40	31	36	24	25	23	12	7	7	20	14	11	55	38	34	0	0	0	0	0	0	0	0	0	0	0	0	0	0	0	0	0	0	0	0	0	0	0	0	0	0	0
				Meta-Protein 4453BLAST_SYT_BACFN Threonine--tRNA ligase OS=Bacteroides fragilis (strain ATCC 25285 / DSM 2151 / JCM 11019 / NCTC 9343) GN=thrS PE=3 SV=1_Q5LEQ6	0	0	0	0	0	0	0	0	0	0	0	0	0	0	0	0	0	0	0	1	0	0	0	0	0	0	0	0	0	0	0	0	0	0	0	0	0	0	0	0	0	0	0	0	0
				Meta-Protein 3076Metagenome unknown	2	2	2	1	2	2	3	2	2	0	0	0	0	0	0	2	0	0	0	0	0	0	0	0	0	0	0	0	0	0	0	0	0	0	0	0	0	0	0	0	0	0	0	0	0
				Meta-Protein 1085BLAST_CHID_BACCI Chitinase D OS=Bacillus circulans GN=chiD PE=1 SV=4_P27050	0	0	0	0	0	2	3	0	0	0	0	0	0	0	0	0	0	0	0	0	0	0	0	0	0	0	0	0	0	0	0	0	0	0	0	0	0	0	0	0	0	0	0	0	0
				Meta-Protein 2735BLAST_DJ1D_ARATH Protein DJ-1 homolog D OS=Arabidopsis thaliana GN=DJ1D PE=1 SV=1_Q9M8R4	4	4	4	13	10	7	7	5	4	1	1	0	3	1	2	2	2	3	0	0	0	0	0	0	0	0	0	0	0	0	0	0	0	0	0	0	0	0	0	0	0	0	0	0	0
				Meta-Protein 1485BLAST_PDXS_CHLAD Pyridoxal 5-phosphate synthase subunit PdxS OS=Chloroflexus aggregans (strain MD-66 / DSM 9485) GN=pdxS PE=3 SV=1_B8G663	0	0	0	0	0	0	0	0	0	0	0	0	0	0	0	0	0	0	4	3	2	1	0	0	0	0	0	0	0	0	0	0	0	0	0	0	0	0	0	0	0	0	0	0	0
				Meta-Protein 1923BLAST_HPF_SHIFL Ribosome hibernation promoting factor OS=Shigella flexneri GN=hpf PE=3 SV=1_P0AFX3	0	0	0	0	0	0	0	0	0	0	0	0	0	0	0	0	0	0	0	0	3	4	3	0	0	0	0	0	0	0	1	1	2	0	0	0	0	0	0	0	0	0	0	0	0
				Meta-Protein 1236SYE2_RHOS5 Glutamate--tRNA ligase 2 OS=Rhodobacter sphaeroides (strain ATCC 17025 / ATH 2.4.3) GN=gltX2 PE=3 SV=1	0	0	0	0	0	0	0	0	0	0	0	0	0	0	0	3	2	2	0	0	0	0	0	0	0	0	0	0	0	0	0	0	0	0	0	0	0	0	0	0	0	0	0	0	0
				Meta-Protein 1235BLAST_PTMCB_CLOAB PTS system mannitol-specific EIICB component OS=Clostridium acetobutylicum (strain ATCC 824 / DSM 792 / JCM 1419 / LMG 5710 / VKM B-1787) GN=mtlA PE=2 SV=2_O65989	0	0	0	0	0	0	0	0	0	0	0	0	0	0	0	1	0	0	0	0	0	0	0	0	0	0	0	0	0	0	0	0	0	0	0	0	0	0	0	0	0	0	0	0	0
				Meta-Protein 2448BLAST_EFTS1_THAPS Elongation factor Ts 1; mitochondrial OS=Thalassiosira pseudonana GN=THAPSDRAFT_2892 PE=3 SV=1_B8BVM7	0	0	0	0	0	0	0	0	0	0	0	0	0	0	0	0	0	0	0	0	0	0	0	0	2	6	3	0	0	0	0	0	0	2	0	1	0	0	0	0	0	0	0	0	0
				Meta-Protein 2798BLAST_HSP22_ARATH 22.0 kDa heat shock protein OS=Arabidopsis thaliana GN=HSP22.0 PE=2 SV=1_Q38806	14	12	8	3	3	4	2	5	6	0	2	1	2	1	2	12	12	13	0	0	0	0	0	0	0	0	0	0	0	0	0	0	0	0	0	0	0	0	0	0	0	0	0	0	0
				Meta-Protein 2748SYR_SYNS9 Arginine--tRNA ligase OS=Synechococcus sp. (strain CC9902) GN=argS PE=3 SV=1	1	0	0	0	0	0	0	0	0	0	0	0	0	0	0	0	0	0	0	0	0	0	0	0	0	0	0	0	0	0	0	0	0	0	0	0	0	0	0	0	0	0	0	0	0
				Meta-Protein 1954Metagenome Unknown	0	0	0	0	0	0	0	0	0	0	0	0	0	0	0	0	0	0	0	0	2	2	1	0	0	0	0	0	0	0	2	0	1	0	0	0	0	0	0	0	0	0	0	0	0
				Meta-Protein 5086Metagenome unknown	0	0	0	0	0	0	0	0	0	0	0	0	0	0	0	0	0	0	0	0	0	0	0	0	0	0	0	0	0	0	0	0	0	0	0	0	0	0	0	0	0	0	0	0	0
				Meta-Protein 1842BLAST_FLA_BACSU Flagellin OS=Bacillus subtilis (strain 168) GN=hag PE=1 SV=2_P02968	0	0	0	0	0	0	0	0	0	0	0	0	0	0	0	0	0	0	0	1	0	3	2	2	0	0	0	0	0	0	0	0	0	0	0	0	0	0	0	0	0	0	0	0	0
				Meta-Protein 3419BLAST_MTBC_METTE Dimethylamine corrinoid protein (Fragment) OS=Methanosarcina thermophila GN=mtbC PE=3 SV=1_Q9YGA3	0	1	0	0	0	0	0	0	0	0	0	0	0	0	0	0	0	0	0	0	0	0	0	0	0	0	0	0	0	0	0	0	0	0	0	0	0	0	0	0	0	0	0	0	0
				Meta-Protein 3656Metagenome unknown	0	0	0	4	3	2	0	0	0	1	0	0	0	0	0	0	0	0	0	0	0	0	0	0	0	0	0	0	0	0	0	0	0	0	0	0	0	0	0	0	0	0	0	0	0
				Meta-Protein 3670Metagenome unknown	0	0	0	1	1	0	0	0	0	0	0	0	0	0	0	0	0	0	0	0	0	0	0	0	0	0	0	0	0	0	0	0	0	0	0	0	0	0	0	0	0	0	0	0	0
				Meta-Protein 893RL17_CLOK1 50S ribosomal protein L17 OS=Clostridium kluyveri (strain NBRC 12016) GN=rplQ PE=3 SV=1	0	0	1	0	0	0	0	0	0	0	0	0	0	0	0	0	0	0	0	0	0	0	0	0	0	0	0	0	0	0	0	0	0	0	0	0	0	0	0	0	0	0	0	0	0
				Meta-Protein 1488BLAST_HS16A_WHEAT 16.9 kDa class I heat shock protein 1 OS=Triticum aestivum GN=hsp16.9A PE=2 SV=1_P12810	0	0	0	0	0	0	0	0	0	0	0	0	0	0	0	0	0	0	6	6	0	0	0	3	0	0	1	3	0	4	0	0	0	0	0	0	0	0	0	0	0	0	0	0	0
				Meta-Protein 832BLAST_CUTC_SULAC Glyceraldehyde dehydrogenase small chain OS=Sulfolobus acidocaldarius (strain ATCC 33909 / DSM 639 / JCM 8929 / NBRC 15157 / NCIMB 11770) GN=cutC PE=1 SV=1_Q4J6M5	0	1	0	2	3	1	3	2	0	0	0	0	0	0	0	0	0	0	0	0	0	0	0	0	0	0	0	0	0	0	0	0	0	0	0	0	0	0	0	0	0	0	0	0	0
				Meta-Protein 3907Metagenome unknown	0	0	0	0	0	1	0	0	0	0	0	0	0	0	0	0	0	0	0	0	0	0	0	0	0	0	0	0	0	0	0	0	0	0	0	0	0	0	0	0	0	0	0	0	0
				Meta-Protein 1682BLAST_CH60_CLOTH 60 kDa chaperonin OS=Clostridium thermocellum (strain ATCC 27405 / DSM 1237 / NBRC 103400 / NCIMB 10682 / NRRL B-4536 / VPI 7372) GN=groL PE=1 SV=3_P48212	0	0	0	0	0	0	0	0	0	0	0	0	0	0	0	0	0	0	1	0	0	0	0	0	0	2	0	1	0	1	0	0	0	0	0	0	0	0	0	0	0	0	0	0	0
				Meta-Protein 3999BLAST_MOCB_RHIML Putative rhizopine-binding protein OS=Rhizobium meliloti GN=mocB PE=3 SV=1_P49308	0	0	0	0	0	0	1	0	0	0	0	0	0	0	0	0	0	0	0	0	0	0	0	0	0	0	0	0	0	0	0	0	0	0	0	0	0	0	0	0	0	0	0	0	0
				Meta-Protein 493BLAST_MALE_THELN Trehalose/maltose-binding protein MalE OS=Thermococcus litoralis (strain ATCC 51850 / DSM 5473 / JCM 8560 / NS-C) GN=malE PE=1 SV=2_Q7LYW7	10	12	8	8	7	4	2	3	3	0	0	0	0	0	0	1	0	0	0	0	0	0	0	0	0	0	0	0	0	0	0	0	0	0	0	0	0	0	0	0	0	0	0	0	0
				Meta-Protein 4465BLAST_RL19_BACTN 50S ribosomal protein L19 OS=Bacteroides thetaiotaomicron (strain ATCC 29148 / DSM 2079 / NCTC 10582 / E50 / VPI-5482) GN=rplS PE=3 SV=1_Q8A4V8	0	0	0	0	0	0	0	0	0	0	0	0	0	0	0	0	0	0	0	4	0	0	0	0	0	0	2	2	1	3	0	0	0	0	0	0	0	0	0	0	0	0	0	0	0
				Meta-Protein 3671BLAST_Y863_SYNY3 Metalloprotease slr0863 OS=Synechocystis sp. (strain PCC 6803 / Kazusa) GN=slr0863 PE=3 SV=1_P73754	0	0	0	1	1	1	2	1	1	0	0	0	0	0	0	0	0	0	0	0	0	0	0	0	0	0	0	0	0	0	0	0	0	0	0	0	0	0	0	0	0	0	0	0	0
				Meta-Protein 3522BLAST_CARD_ACEWD Caffeyl-CoA reductase-Etf complex subunit CarD OS=Acetobacterium woodii (strain ATCC 29683 / DSM 1030 / JCM 2381 / KCTC 1655 / WB1) GN=carD PE=1 SV=1_H6LGM7	0	0	1	0	0	0	0	0	0	0	0	0	0	0	0	0	0	0	0	0	0	0	0	0	0	0	0	0	0	0	0	0	0	0	0	0	0	0	0	0	0	0	0	0	0
				Meta-Protein 327Metagenome unknown	2	1	1	3	3	2	2	0	0	1	0	0	1	1	0	5	3	3	0	0	0	0	0	0	0	0	0	0	0	0	0	0	0	0	0	0	0	0	0	0	0	0	0	0	0
				Meta-Protein 790BLAST_SOR_THEMA Putative superoxide reductase OS=Thermotoga maritima (strain ATCC 43589 / MSB8 / DSM 3109 / JCM 10099) GN=TM_0658 PE=1 SV=1_Q9WZC6	0	1	1	2	1	0	0	0	0	0	0	0	0	0	0	0	0	0	0	0	0	0	0	0	0	0	0	0	0	0	0	0	0	0	0	0	0	0	0	0	0	0	0	0	0
				Meta-Protein 2911Metagenome unknown	7	5	5	0	0	1	0	0	0	1	0	0	5	4	6	13	4	7	0	0	0	0	0	0	0	0	0	0	0	0	0	0	0	0	0	0	0	0	0	0	0	0	0	0	0
				Meta-Protein 1308GYRA_MYCBP DNA gyrase subunit A OS=Mycobacterium bovis (strain BCG / Pasteur 1173P2) GN=gyrA1 PE=1 SV=1	0	0	0	0	0	0	0	0	0	0	0	0	0	0	0	0	0	1	0	0	0	0	0	0	0	0	0	0	0	0	0	0	0	0	0	0	0	0	0	0	0	0	0	0	0
				Meta-Protein 1137BLAST_FDHA_METJA Formate dehydrogenase subunit alpha OS=Methanocaldococcus jannaschii (strain ATCC 43067 / DSM 2661 / JAL-1 / JCM 10045 / NBRC 100440) GN=fdhA PE=3 SV=2_P61159	0	0	0	0	0	0	1	1	0	0	0	0	0	0	0	0	0	0	0	0	0	0	0	0	0	0	0	0	0	0	0	0	0	0	0	0	0	0	0	0	0	0	0	0	0
				Meta-Protein 193BLAST_CAS7_HALVD CRISPR-associated protein Cas7 OS=Haloferax volcanii (strain ATCC 29605 / DSM 3757 / JCM 8879 / NBRC 14742 / NCIMB 2012 / VKM B-1768 / DS2) GN=cas7 PE=1 SV=1_D4GQN6	8	7	5	1	0	0	0	0	0	0	0	0	0	0	0	4	4	3	0	0	0	0	0	0	0	0	0	0	0	0	0	0	0	0	0	0	0	0	0	0	0	0	0	0	0
				Meta-Protein 3270EFTU_NEIMF Elongation factor Tu OS=Neisseria meningitidis serogroup C / serotype 2a (strain ATCC 700532 / DSM 15464 / FAM18) GN=tuf1 PE=3 SV=1	1	0	0	0	0	0	0	0	0	0	0	0	0	0	0	0	0	0	0	0	0	0	0	0	0	0	0	0	0	0	0	0	0	0	0	0	0	0	0	0	0	0	0	0	0
				Meta-Protein 3964BLAST_FBPAP_MOOTA Fructose-1;6-bisphosphate aldolase/phosphatase OS=Moorella thermoacetica (strain ATCC 39073 / JCM 9320) GN=fbp PE=1 SV=1_Q2RG86	0	0	0	0	0	1	3	3	2	0	0	0	0	0	0	0	0	0	0	0	0	0	0	0	0	0	0	0	0	0	0	0	0	0	0	0	0	0	0	0	0	0	0	0	0
				Meta-Protein 4018BLAST_GCE1_PODAN 4-O-methyl-glucuronoyl methylesterase OS=Podospora anserina (strain S / ATCC MYA-4624 / DSM 980 / FGSC 10383) GN=ge1 PE=1 SV=1_B2ABS0	0	0	0	0	0	0	1	0	0	0	0	0	0	0	0	0	0	0	0	0	0	0	0	0	0	0	0	0	0	0	0	0	0	0	0	0	0	0	0	0	0	0	0	0	0
				Meta-Protein 3502COBL8_ARATH COBRA-like protein 8 OS=Arabidopsis thaliana GN=COBL8 PE=2 SV=1	0	0	1	0	0	0	0	0	0	0	0	0	0	0	0	0	0	0	0	0	0	0	0	0	0	0	0	0	0	0	0	0	0	0	0	0	0	0	0	0	0	0	0	0	0
				Meta-Protein 2741DIA_DROME Protein diaphanous OS=Drosophila melanogaster GN=dia PE=2 SV=2	1	0	0	0	0	0	0	0	0	0	0	0	0	0	0	0	0	0	0	0	0	0	0	0	0	0	0	0	0	0	0	0	0	0	0	0	0	0	0	0	0	0	0	0	0
				Meta-Protein 2302Metagenome Unknown	0	0	0	0	0	0	0	0	0	0	0	0	0	0	0	0	0	0	0	0	0	0	0	0	6	5	7	0	0	0	0	0	0	1	0	0	0	0	0	0	0	0	0	0	0
				Meta-Protein 267BLAST_PGK_BACTN Phosphoglycerate kinase OS=Bacteroides thetaiotaomicron (strain ATCC 29148 / DSM 2079 / NCTC 10582 / E50 / VPI-5482) GN=pgk PE=3 SV=1_Q8A753	5	3	2	4	3	5	1	0	0	0	0	0	0	0	0	6	1	3	3	4	1	1	0	4	2	1	2	0	0	2	0	0	0	2	0	0	0	0	0	0	0	0	0	0	0
				Meta-Protein 2978Metagenome unknown	4	4	4	1	2	0	1	0	0	0	0	0	0	0	0	0	0	0	0	0	0	0	0	0	0	0	0	0	0	0	0	0	0	0	0	0	0	0	0	0	0	0	0	0	0
				Meta-Protein 3367BLAST_LACE_RHIRD Lactose-binding protein OS=Rhizobium radiobacter GN=lacE PE=1 SV=1_P29822	0	1	1	0	0	0	0	1	0	0	0	0	0	0	0	1	0	0	0	0	0	0	0	0	0	0	0	0	0	0	0	0	0	0	0	0	0	0	0	0	0	0	0	0	0
				Meta-Protein 1562BLAST_PUNA_GEOSE Purine nucleoside phosphorylase 1 OS=Geobacillus stearothermophilus GN=punA PE=1 SV=1_P77834	0	0	0	0	0	0	0	0	0	0	0	0	0	0	0	0	0	0	1	0	0	0	0	0	0	0	0	0	0	0	0	0	0	0	0	0	0	0	0	0	0	0	0	0	0
				Meta-Protein 1029CB4A_SOLLC Chlorophyll a-b binding protein CP24 10A; chloroplastic OS=Solanum lycopersicum GN=CAP10A PE=3 SV=1	0	0	0	2	2	1	2	0	1	0	0	0	0	0	0	0	0	0	0	0	0	0	0	0	0	0	0	0	0	0	0	0	0	0	0	0	0	0	0	0	0	0	0	0	0
				Meta-Protein 4611BLAST_ARFA_MYCTU Peptidoglycan-binding protein ArfA OS=Mycobacterium tuberculosis (strain ATCC 25618 / H37Rv) GN=arfA PE=1 SV=1_P9WIU5	0	0	0	0	0	0	0	0	0	0	0	0	0	0	0	0	0	0	0	0	0	3	3	0	0	0	0	0	0	0	0	0	0	0	0	0	0	0	0	0	0	0	0	0	0
				Meta-Protein 3578CH60_MYCPE 60 kDa chaperonin OS=Mycoplasma penetrans (strain HF-2) GN=groL PE=3 SV=1	0	0	0	2	2	3	1	0	2	0	0	0	1	1	0	0	0	0	0	0	0	0	0	0	0	0	0	0	0	0	0	0	0	0	0	0	0	0	0	0	0	0	0	0	0
				Meta-Protein 2326BLAST_IUTA_KLEPN Ferric aerobactin receptor OS=Klebsiella pneumoniae GN=iutA PE=1 SV=1_Q6U607	0	0	0	0	0	0	0	0	0	0	0	0	0	0	0	0	0	0	0	0	0	0	0	0	1	0	0	0	0	0	0	0	0	0	0	0	0	0	0	0	0	0	0	0	0
				Meta-Protein 1064RL11_FRAAA 50S ribosomal protein L11 OS=Frankia alni (strain ACN14a) GN=rplK PE=3 SV=1	0	0	0	0	1	0	0	0	0	0	0	0	0	0	0	0	0	0	0	0	0	0	0	0	0	0	0	0	0	0	0	0	0	0	0	0	0	0	0	0	0	0	0	0	0
				Meta-Protein 1285Metagenome unknown	0	0	0	0	0	0	0	0	0	0	0	0	0	0	0	0	1	0	0	0	0	0	0	0	0	0	0	0	0	0	0	0	0	0	0	0	0	0	0	0	0	0	0	0	0
				Meta-Protein 4653BLAST_RL10_GRAFK 50S ribosomal protein L10 OS=Gramella forsetii (strain KT0803) GN=rplJ PE=3 SV=1_A0M3Z1	0	0	0	0	0	0	0	0	0	0	0	0	0	0	0	0	0	0	0	0	0	1	0	0	0	1	0	0	0	0	0	0	0	0	0	0	0	0	0	0	0	0	0	0	0
				Meta-Protein 3755BLAST_TGT_CLOCE Queuine tRNA-ribosyltransferase OS=Clostridium cellulolyticum (strain ATCC 35319 / DSM 5812 / JCM 6584 / H10) GN=tgt PE=3 SV=1_B8I6M0	0	0	0	1	0	1	0	0	0	0	0	0	0	0	0	0	0	0	0	0	0	0	0	0	0	0	0	0	0	0	0	0	0	0	0	0	0	0	0	0	0	0	0	0	0
				Meta-Protein 2072BLAST_RS9_BACV8 30S ribosomal protein S9 OS=Bacteroides vulgatus (strain ATCC 8482 / DSM 1447 / JCM 5826 / NBRC 14291 / NCTC 11154) GN=rpsI PE=3 SV=1_A6L0V0	0	0	0	0	0	0	0	0	0	0	0	0	0	0	0	0	0	0	0	0	0	2	2	0	0	0	0	0	0	0	0	0	0	0	0	0	0	0	0	0	0	0	0	0	0
				Meta-Protein 1069BLAST_XYLB_BACOV Xylosidase/arabinosidase OS=Bacteroides ovatus GN=xsa PE=2 SV=1_P49943	0	0	0	0	0	2	0	0	0	0	0	0	0	0	0	0	0	0	0	0	0	0	0	0	0	0	0	0	0	0	0	0	0	0	0	0	0	0	0	0	0	0	0	0	0
				Meta-Protein 2671BLAST_ACTP_YERP3 Cation/acetate symporter ActP OS=Yersinia pseudotuberculosis serotype O:1b (strain IP 31758) GN=actP PE=3 SV=1_A7FNG3	0	0	0	0	0	0	0	0	0	0	0	0	0	0	0	0	0	0	0	0	0	0	0	0	0	0	0	0	0	0	0	0	0	0	0	0	0	0	0	0	0	0	0	0	0
				Meta-Protein 3218KRAF1_CAEBR Raf homolog serine/threonine-protein kinase OS=Caenorhabditis briggsae GN=lin-45 PE=3 SV=2	1	0	0	0	0	0	0	0	0	0	0	0	0	0	0	0	0	0	0	0	0	0	0	0	0	0	0	0	0	0	0	0	0	0	0	0	0	0	0	0	0	0	0	0	0
				Meta-Protein 994Metagenome unknown	0	0	0	1	0	0	0	0	0	0	0	0	0	0	0	0	0	0	0	0	0	0	0	0	0	0	0	0	0	0	0	0	0	0	0	0	0	0	0	0	0	0	0	0	0
				Meta-Protein 1191XLNR_ASPCL Xylanolytic transcriptional activator xlnR OS=Aspergillus clavatus (strain ATCC 1007 / CBS 513.65 / DSM 816 / NCTC 3887 / NRRL 1) GN=xlnR PE=3 SV=2	0	0	0	0	0	0	0	0	0	0	0	0	1	0	0	0	0	0	0	0	0	0	0	0	0	0	0	0	0	0	0	0	0	0	0	0	0	0	0	0	0	0	0	0	0
				Meta-Protein 875BLAST_MDH_DEIGD Malate dehydrogenase OS=Deinococcus geothermalis (strain DSM 11300) GN=mdh PE=3 SV=1_Q1IWC9	0	0	1	0	0	0	0	0	0	0	0	0	0	0	0	0	0	0	0	0	0	0	0	0	0	0	0	0	0	0	0	0	0	0	0	0	0	0	0	0	0	0	0	0	0
				Meta-Protein 3292ENO1_LACPL Enolase 1 OS=Lactobacillus plantarum (strain ATCC BAA-793 / NCIMB 8826 / WCFS1) GN=eno1 PE=3 SV=1	2	0	0	1	0	0	0	0	1	0	0	0	0	0	0	0	0	0	0	0	0	1	0	0	0	0	0	0	0	0	0	0	0	0	0	0	0	0	0	0	0	0	0	0	0
				Meta-Protein 2344BLAST_MUTA_PORGI Methylmalonyl-CoA mutase small subunit OS=Porphyromonas gingivalis (strain ATCC BAA-308 / W83) GN=mutA PE=3 SV=2_Q59676	0	0	0	0	0	0	0	0	0	0	0	0	0	0	0	0	0	0	0	0	0	0	0	0	1	0	1	0	0	0	0	0	0	0	0	0	0	0	0	0	0	0	0	0	0
				Meta-Protein 1467BLAST_XYLB_LACPE Xylulose kinase OS=Lactobacillus pentosus GN=xylB PE=3 SV=1_P21939	0	0	0	0	0	0	0	0	0	0	0	0	0	0	0	0	0	0	5	1	0	5	0	6	0	0	0	1	1	1	0	0	0	0	0	0	0	0	0	0	0	0	0	0	0
				Meta-Protein 2500BLAST_DBH_BACCA DNA-binding protein HU OS=Bacillus caldotenax GN=hup PE=3 SV=1_P0A3H2	0	0	0	0	0	0	0	0	0	0	0	0	0	0	0	0	0	0	0	0	0	0	0	0	0	2	0	2	0	1	1	0	0	4	5	3	0	0	0	0	0	0	0	0	0
				Meta-Protein 3045BLAST_OMPA_THEMA Outer membrane protein alpha OS=Thermotoga maritima (strain ATCC 43589 / MSB8 / DSM 3109 / JCM 10099) GN=omp-alpha PE=1 SV=2_Q01969	1	0	1	3	2	2	0	0	0	0	0	0	0	0	0	0	0	0	0	0	0	0	0	0	0	0	0	0	0	0	0	0	0	0	0	0	0	0	0	0	0	0	0	0	0
				Meta-Protein 884Metagenome unknown	0	0	1	0	0	0	0	0	1	0	0	0	0	0	0	0	0	1	0	0	0	0	0	0	0	0	0	0	0	0	0	0	0	0	0	0	0	0	0	0	0	0	0	0	0
				Meta-Protein 1741Metagenome Unknown	0	0	0	0	0	0	0	0	0	0	0	0	0	0	0	0	0	0	1	0	0	0	0	0	0	0	0	0	0	0	0	0	0	0	0	1	0	0	0	0	0	0	0	0	0
				Meta-Protein 4331BLAST_GLMK_PREBR Glucomannokinase (Fragment) OS=Prevotella bryantii PE=1 SV=1_P82680	0	0	0	0	0	0	0	0	0	0	0	0	0	0	0	0	0	0	3	0	0	0	0	2	0	0	0	0	1	0	0	0	0	0	0	0	0	0	0	0	0	0	0	0	0
				Meta-Protein 737BLAST_CAPSD_BPMR1 Major capsid protein OS=Staphylococcus phage phiMR11 GN=orf44 PE=1 SV=1_A9CRA7	1	2	3	4	2	0	2	1	1	0	0	0	0	0	0	0	0	0	0	0	0	0	0	0	0	0	0	0	0	0	0	0	0	0	0	0	0	0	0	0	0	0	0	0	0
				Meta-Protein 854BLAST_CHEY_THEMA Chemotaxis protein CheY OS=Thermotoga maritima (strain ATCC 43589 / MSB8 / DSM 3109 / JCM 10099) GN=cheY PE=1 SV=1_Q56312	0	1	0	0	0	0	0	0	0	0	0	0	0	0	0	0	0	0	0	0	0	0	0	0	0	0	0	0	0	0	0	0	0	0	0	0	0	0	0	0	0	0	0	0	0
				Meta-Protein 1381BLAST_GPMI_BACV8 2;3-bisphosphoglycerate-independent phosphoglycerate mutase OS=Bacteroides vulgatus (strain ATCC 8482 / DSM 1447 / JCM 5826 / NBRC 14291 / NCTC 11154) GN=gpmI PE=3 SV=1_A6L050	0	0	0	0	0	0	0	0	0	0	0	0	0	0	0	0	0	0	2	3	6	10	7	2	1	2	2	1	0	2	2	2	3	0	0	0	0	0	0	0	0	0	0	0	0
				Meta-Protein 1781BLAST_CLPB_BACCR Chaperone protein ClpB OS=Bacillus cereus (strain ATCC 14579 / DSM 31 / JCM 2152 / NBRC 15305 / NCIMB 9373 / NRRL B-3711) GN=clpB PE=3 SV=1_Q81GM5	0	0	0	0	0	0	0	0	0	0	0	0	0	0	0	0	0	0	1	0	0	0	0	0	0	0	0	0	0	0	0	0	0	0	0	0	0	0	0	0	0	0	0	0	0
				Meta-Protein 3033BLAST_Y4OV_SINFN Uncharacterized protein y4oV OS=Sinorhizobium fredii (strain NBRC 101917 / NGR234) GN=NGR_a02140 PE=4 SV=1_P55607	1	0	1	0	0	0	0	0	0	0	0	0	0	0	0	0	0	0	0	0	0	0	0	0	0	0	0	0	0	0	0	0	0	0	0	0	0	0	0	0	0	0	0	0	0
				Meta-Protein 2610CATR6_PARTE Caltractin ICL1f OS=Paramecium tetraurelia GN=Icl1f PE=3 SV=1	0	0	0	0	0	0	0	0	0	0	0	0	0	0	0	0	0	0	0	0	0	0	0	0	0	0	0	0	0	0	0	0	0	0	0	0	0	0	0	0	0	0	0	0	0
				Meta-Protein 5116Metagenome unknown	0	0	0	0	0	0	0	0	0	0	0	0	0	0	0	0	0	0	0	0	0	0	0	0	0	0	0	0	0	0	0	0	0	0	0	0	0	0	0	0	0	0	0	0	0
				Meta-Protein 137BLAST_LDHD_ECOLI D-lactate dehydrogenase OS=Escherichia coli (strain K12) GN=ldhA PE=1 SV=1_P52643	12	8	5	25	20	21	19	14	14	3	2	2	1	5	3	7	3	3	0	0	0	0	0	0	0	0	0	0	0	0	0	0	0	0	0	0	0	0	0	0	0	0	0	0	0
				Meta-Protein 2771Metagenome unknown	8	8	8	8	7	5	7	8	6	0	0	1	1	1	1	4	3	3	0	0	0	0	0	0	0	0	0	0	0	0	0	0	0	0	0	0	0	0	0	0	0	0	0	0	0
				Meta-Protein 1319BLAST_ADA_HUMAN Adenosine deaminase OS=Homo sapiens GN=ADA PE=1 SV=3_P00813	0	0	0	0	0	0	0	0	0	0	0	0	0	0	0	0	0	0	1	1	0	0	0	1	1	1	1	0	0	0	0	0	0	0	0	0	0	0	0	0	0	0	0	0	0
				Meta-Protein 1921BLAST_SYD_BACTN Aspartate--tRNA ligase OS=Bacteroides thetaiotaomicron (strain ATCC 29148 / DSM 2079 / NCTC 10582 / E50 / VPI-5482) GN=aspS PE=3 SV=1_Q8A9E3	0	0	0	0	0	0	0	0	0	0	0	0	0	0	0	0	0	0	0	0	2	2	1	1	0	0	0	0	0	0	0	0	0	0	0	0	0	0	0	0	0	0	0	0	0
				Meta-Protein 1654BLAST_PUR9_BACTN Bifunctional purine biosynthesis protein PurH OS=Bacteroides thetaiotaomicron (strain ATCC 29148 / DSM 2079 / NCTC 10582 / E50 / VPI-5482) GN=purH PE=3 SV=1_Q8A155	0	0	0	0	0	0	0	0	0	0	0	0	0	0	0	0	0	0	3	0	4	6	4	2	2	2	2	2	0	2	0	3	0	1	1	2	0	0	0	0	0	0	0	0	0
				Meta-Protein 1155BLAST_DTD_SYMTH D-aminoacyl-tRNA deacylase OS=Symbiobacterium thermophilum (strain T / IAM 14863) GN=dtd PE=3 SV=1_Q67LN1	0	0	0	0	0	0	1	0	0	0	0	0	0	0	0	0	0	0	0	0	0	0	0	0	0	0	0	0	0	0	0	0	0	0	0	0	0	0	0	0	0	0	0	0	0
				Meta-Protein 2217BLAST_KDGK_THET8 2-dehydro-3-deoxygluconokinase OS=Thermus thermophilus (strain HB8 / ATCC 27634 / DSM 579) GN=kdgK PE=1 SV=1_Q53W83	0	0	0	0	0	0	0	0	0	0	0	0	0	0	0	0	0	0	0	0	0	0	0	1	0	0	0	0	0	0	0	0	0	0	0	0	0	0	0	0	0	0	0	0	0
				Meta-Protein 449Metagenome unknown	1	0	0	1	0	0	0	1	1	0	0	0	0	0	0	0	0	0	0	0	0	0	0	0	0	0	0	0	0	0	0	0	0	0	0	0	0	0	0	0	0	0	0	0	0
				Meta-Protein 2041BLAST_BSL1_TRIVA Putative surface protein bspA-like OS=Trichomonas vaginalis GN=BSPAL1 PE=4 SV=1_Q8MTI2	0	0	0	0	0	0	0	0	0	0	0	0	0	0	0	0	0	0	0	0	1	0	0	0	0	0	0	0	0	0	0	0	0	0	0	0	0	0	0	0	0	0	0	0	0
				Meta-Protein 2651BLAST_THIL_CUPNH Acetyl-CoA acetyltransferase OS=Cupriavidus necator (strain ATCC 17699 / H16 / DSM 428 / Stanier 337) GN=phaA PE=1 SV=1_P14611	0	0	0	0	0	0	0	0	0	0	0	0	0	0	0	0	0	0	0	0	0	0	0	0	0	0	0	0	0	0	0	0	0	0	0	0	0	0	0	0	0	0	0	0	0
				Meta-Protein 374BLAST_EFTS_DESRM Elongation factor Ts OS=Desulfotomaculum reducens (strain MI-1) GN=tsf PE=3 SV=1_A4J5Z2	2	5	3	2	1	1	2	0	0	0	0	0	0	0	0	0	0	0	0	0	0	0	0	0	0	0	0	0	0	0	0	0	0	0	0	0	0	0	0	0	0	0	0	0	0
				Meta-Protein 439BLAST_FABG_THEMA 3-oxoacyl-[acyl-carrier-protein] reductase FabG OS=Thermotoga maritima (strain ATCC 43589 / MSB8 / DSM 3109 / JCM 10099) GN=fabG PE=3 SV=1_Q9X248	2	2	2	0	0	0	0	0	0	0	0	0	0	0	0	0	0	0	0	0	0	0	0	0	0	0	0	0	0	0	0	0	0	0	0	0	0	0	0	0	0	0	0	0	0
				Meta-Protein 4859BLAST_THLA_CLOAB Acetyl-CoA acetyltransferase OS=Clostridium acetobutylicum (strain ATCC 824 / DSM 792 / JCM 1419 / LMG 5710 / VKM B-1787) GN=thlA PE=1 SV=1_P45359	0	0	0	0	0	0	0	0	0	0	0	0	0	0	0	0	0	0	0	0	0	0	0	0	1	0	0	0	0	0	0	0	0	1	0	0	0	0	0	0	0	0	0	0	0
				Meta-Protein 578BLAST_RBSB_SALTI Ribose import binding protein RbsB OS=Salmonella typhi GN=rbsB PE=3 SV=1_P0A2C6	5	4	5	7	4	1	3	2	1	0	0	0	0	0	0	0	0	0	0	0	0	0	0	0	0	0	0	0	0	0	0	0	0	0	0	0	0	0	0	0	0	0	0	0	0
				Meta-Protein 2456BLAST_YCEE_BACSU Uncharacterized protein YceE OS=Bacillus subtilis (strain 168) GN=yceE PE=3 SV=1_O34384	0	0	0	0	0	0	0	0	0	0	0	0	0	0	0	0	0	0	0	0	0	0	0	0	0	1	0	0	0	0	0	0	0	0	0	0	0	0	0	0	0	0	0	0	0
				Meta-Protein 3679BLAST_EFG_HALOH Elongation factor G OS=Halothermothrix orenii (strain H 168 / OCM 544 / DSM 9562) GN=fusA PE=3 SV=1_B8D0C1	0	0	0	4	2	0	0	0	0	0	0	0	0	0	0	0	0	0	0	0	0	0	0	0	0	0	0	0	0	0	0	0	0	0	0	0	0	0	0	0	0	0	0	0	0
				Meta-Protein 4566Metagenome Unknown	0	0	0	0	0	0	0	0	0	0	0	0	0	0	0	0	0	0	0	0	2	2	0	0	0	0	0	0	0	0	0	0	0	0	0	0	0	0	0	0	0	0	0	0	0
				Meta-Protein 808BLAST_ARAB_CITK8 Ribulokinase OS=Citrobacter koseri (strain ATCC BAA-895 / CDC 4225-83 / SGSC4696) GN=araB PE=3 SV=1_A8ALN9	0	1	0	0	0	0	0	0	0	0	0	0	0	0	0	0	0	0	0	0	0	0	0	0	0	0	0	0	0	0	0	0	0	0	0	0	0	0	0	0	0	0	0	0	0
				Meta-Protein 4010BLAST_CAPA_STAAU Capsular polysaccharide biosynthesis protein CapA OS=Staphylococcus aureus GN=capA PE=3 SV=1_P39850	0	0	0	0	0	0	1	0	1	0	0	0	0	0	0	0	0	0	0	0	0	0	0	0	0	0	0	0	0	0	0	0	0	0	0	0	0	0	0	0	0	0	0	0	0
				Meta-Protein 4741Metagenome Unknown	0	0	0	0	0	0	0	0	0	0	0	0	0	0	0	0	0	0	0	0	0	0	1	0	0	0	0	0	0	0	0	0	0	0	0	0	0	0	0	0	0	0	0	0	0
				Meta-Protein 1590BLAST_PA21B_HUMAN Phospholipase A2 OS=Homo sapiens GN=PLA2G1B PE=1 SV=3_P04054	0	0	0	0	0	0	0	0	0	0	0	0	0	0	0	0	0	0	2	0	1	3	3	1	3	7	5	0	0	2	0	0	2	0	4	1	0	0	0	0	0	0	0	0	0
				Meta-Protein 1033BLAST_EFTS_HALOH Elongation factor Ts OS=Halothermothrix orenii (strain H 168 / OCM 544 / DSM 9562) GN=tsf PE=3 SV=1_B8CW54	0	0	0	1	1	3	0	0	0	0	0	0	0	0	0	0	0	0	0	0	0	0	0	0	0	0	0	0	0	0	0	0	0	0	0	0	0	0	0	0	0	0	0	0	0
				Meta-Protein 1898BLAST_YDHJ_ECOLI Uncharacterized protein YdhJ OS=Escherichia coli (strain K12) GN=ydhJ PE=3 SV=2_P76185	0	0	0	0	0	0	0	0	0	0	0	0	0	0	0	0	0	0	0	0	2	2	1	0	0	0	0	0	0	0	0	0	0	0	0	0	0	0	0	0	0	0	0	0	0
				Meta-Protein 4047BLAST_OTC_PYRAB Ornithine carbamoyltransferase OS=Pyrococcus abyssi (strain GE5 / Orsay) GN=argF PE=3 SV=4_O93656	0	0	0	0	0	0	1	0	0	0	0	0	0	0	0	0	0	0	0	0	0	0	0	0	0	0	0	0	0	0	0	0	0	0	0	0	0	0	0	0	0	0	0	0	0
				Meta-Protein 3778Metagenome unknown	0	0	0	2	2	2	0	0	1	0	0	0	0	0	0	0	0	0	0	0	0	0	0	0	0	0	0	0	0	0	0	0	0	0	0	0	0	0	0	0	0	0	0	0	0
				Meta-Protein 861RS8_DEHMC 30S ribosomal protein S8 OS=Dehalococcoides mccartyi (strain CBDB1) GN=rpsH PE=3 SV=1	0	2	0	0	0	0	0	0	0	0	0	0	0	0	0	0	0	0	0	0	0	0	0	0	0	0	0	0	0	0	0	0	0	0	0	0	0	0	0	0	0	0	0	0	0
				Meta-Protein 292CAH_METTE Carbonic anhydrase OS=Methanosarcina thermophila PE=1 SV=1	2	0	0	0	0	0	0	0	0	0	0	0	0	0	0	0	0	0	0	0	0	0	0	0	0	0	0	0	0	0	0	0	0	0	0	0	0	0	0	0	0	0	0	0	0
				Meta-Protein 4713BLAST_EFTU_CALBD Elongation factor Tu OS=Caldicellulosiruptor bescii (strain ATCC BAA-1888 / DSM 6725 / Z-1320) GN=tuf PE=3 SV=1_B9MQH1	0	0	0	0	0	0	0	0	0	0	0	0	0	0	0	0	0	0	0	0	0	1	0	0	0	0	0	0	0	0	0	0	0	0	0	0	0	0	0	0	0	0	0	0	0
				Meta-Protein 4450Metagenome Unknown	0	0	0	0	0	0	0	0	0	0	0	0	0	0	0	0	0	0	0	1	0	0	0	1	0	0	0	0	0	0	0	0	0	0	0	0	0	0	0	0	0	0	0	0	0
				Meta-Protein 185Metagenome unknown	12	13	7	1	1	10	13	8	3	0	0	0	0	0	1	3	2	1	0	0	0	0	0	0	0	0	0	0	0	0	0	0	0	0	0	0	0	0	0	0	0	0	0	0	0
				Meta-Protein 1865IPYR_YEAST Inorganic pyrophosphatase OS=Saccharomyces cerevisiae (strain ATCC 204508 / S288c) GN=IPP1 PE=1 SV=4	0	0	0	0	0	0	0	0	0	0	0	0	0	0	0	0	0	0	0	1	0	0	0	0	0	0	0	0	0	0	0	0	0	0	0	0	0	0	0	0	0	0	0	0	0
				Meta-Protein 3345BLAST_GCSPA_CARHZ Probable glycine dehydrogenase (decarboxylating) subunit 1 OS=Carboxydothermus hydrogenoformans (strain ATCC BAA-161 / DSM 6008 / Z-2901) GN=gcvPA PE=3 SV=1_Q3AET5	0	1	0	0	0	0	0	0	0	0	0	0	0	0	0	0	0	0	0	0	0	0	0	0	0	0	0	0	0	0	0	0	0	0	0	0	0	0	0	0	0	0	0	0	0
				Meta-Protein 2690BLAST_ILVC_LEPCP Ketol-acid reductoisomerase (NADP(+)) OS=Leptothrix cholodnii (strain ATCC 51168 / LMG 8142 / SP-6) GN=ilvC PE=3 SV=1_B1XYB1	0	0	0	0	0	0	0	0	0	0	0	0	0	0	0	0	0	0	0	0	0	0	0	0	0	0	0	0	0	0	0	0	0	0	0	0	0	0	0	0	0	0	0	0	0
				Meta-Protein 4996Metagenome Unknown	0	0	0	0	0	0	0	0	0	0	0	0	0	0	0	0	0	0	0	0	0	0	0	0	0	0	0	0	0	0	0	0	0	1	0	0	0	0	0	0	0	0	0	0	0
				Meta-Protein 3094BLAST_THS_METKA Thermosome subunit OS=Methanopyrus kandleri (strain AV19 / DSM 6324 / JCM 9639 / NBRC 100938) GN=ths PE=3 SV=1_P50016	6	6	7	7	6	4	3	1	2	0	0	0	0	0	0	3	0	1	0	0	0	0	0	0	0	0	0	0	0	0	0	0	0	0	0	0	0	0	0	0	0	0	0	0	0
				Meta-Protein 2214BLAST_HS176_ARATH 17.6 kDa class II heat shock protein OS=Arabidopsis thaliana GN=HSP17.6 PE=2 SV=1_P29830	0	0	0	0	0	0	0	0	0	0	0	0	0	0	0	0	0	0	0	0	0	0	0	1	4	0	4	0	0	1	0	0	0	3	2	1	0	0	0	0	0	0	0	0	0
				Meta-Protein 3953Metagenome unknown	0	0	0	0	0	1	0	0	0	0	0	0	0	0	0	0	0	0	0	0	0	0	0	0	0	0	0	0	0	0	0	0	0	0	0	0	0	0	0	0	0	0	0	0	0
				Meta-Protein 3501BLAST_LPXB_ANAD2 Lipid-A-disaccharide synthase OS=Anaeromyxobacter dehalogenans (strain 2CP-1 / ATCC BAA-258) GN=lpxB PE=3 SV=1_B8JE78	0	0	1	0	0	0	0	0	0	0	0	0	0	0	0	0	0	0	0	0	0	0	0	0	0	0	0	0	0	0	0	0	0	0	0	0	0	0	0	0	0	0	0	0	0
				Meta-Protein 5082Metagenome unknown	0	0	0	0	0	0	0	0	0	0	0	0	0	0	0	0	0	0	0	0	0	0	0	0	0	0	0	0	0	0	0	0	0	0	0	0	0	0	0	0	0	0	0	0	0
				Meta-Protein 731BLAST_MDH_METBF Malate dehydrogenase OS=Methanosarcina barkeri (strain Fusaro / DSM 804) GN=mdh PE=3 SV=1_Q46BQ2	3	2	2	2	1	2	3	1	0	0	0	0	0	0	0	0	0	0	0	0	0	0	0	0	0	0	0	0	0	0	0	0	0	0	0	0	0	0	0	0	0	0	0	0	0
				Meta-Protein 3211PSRA_DICDI Serine/threonine-protein phosphatase 2A regulatory subunit psrA OS=Dictyostelium discoideum GN=psrA PE=3 SV=1	2	2	3	1	5	4	2	3	2	0	0	0	0	1	0	0	0	0	0	0	0	0	0	0	0	0	0	0	0	0	0	0	0	0	0	0	0	0	0	0	0	0	0	0	0
				Meta-Protein 1406PT2K2_SOLTU Patatin-2-Kuras 2 OS=Solanum tuberosum GN=pat2-k2 PE=2 SV=1	0	0	0	0	0	0	0	0	0	0	0	0	0	0	0	0	0	0	4	5	0	0	0	4	0	0	0	2	0	4	0	0	0	0	0	0	0	0	0	1	1	0	0	0	0
				Meta-Protein 2609Metagenome unknown	0	0	0	0	0	0	0	0	0	0	0	0	0	0	0	0	0	0	0	0	0	0	0	0	0	0	0	0	0	0	0	0	0	0	0	0	0	0	0	0	0	0	0	0	0
				Meta-Protein 2927Metagenome unknown	1	1	1	0	0	0	1	0	0	0	0	0	0	0	0	1	0	0	0	0	0	0	0	0	0	0	0	0	0	0	0	0	0	0	0	0	0	0	0	0	0	0	0	0	0
				Meta-Protein 3929BLAST_FABG_STAAR 3-oxoacyl-[acyl-carrier-protein] reductase FabG OS=Staphylococcus aureus (strain MRSA252) GN=fabG PE=3 SV=1_Q6GHK4	0	0	0	0	0	1	0	0	0	0	0	0	0	0	0	0	0	0	0	0	0	0	0	0	0	0	0	0	0	0	0	0	0	0	0	0	0	0	0	0	0	0	0	0	0
				Meta-Protein 3635Metagenome unknown	0	0	0	2	0	0	0	0	0	0	0	0	0	0	0	0	0	0	0	0	0	0	0	0	0	0	0	0	0	0	0	0	0	0	0	0	0	0	0	0	0	0	0	0	0
				Meta-Protein 1426Metagenome Unknown	0	0	0	0	0	0	0	0	0	0	0	0	0	0	0	0	0	0	14	11	0	15	8	7	2	2	2	1	1	2	0	0	0	0	0	0	0	0	0	0	0	0	0	0	0
				Meta-Protein 1831VDAC1_BOVIN Voltage-dependent anion-selective channel protein 1 OS=Bos taurus GN=VDAC1 PE=1 SV=3	0	0	0	0	0	0	0	0	0	0	0	0	0	0	0	0	0	0	0	1	0	0	0	2	0	0	0	0	1	1	1	0	0	0	0	0	0	0	0	0	0	0	0	0	0
				Meta-Protein 2733BLAST_SLAP1_CLOTH Cell surface glycoprotein 1 OS=Clostridium thermocellum (strain ATCC 27405 / DSM 1237 / NBRC 103400 / NCIMB 10682 / NRRL B-4536 / VPI 7372) GN=olpB PE=3 SV=2_Q06852	1	1	1	0	0	0	0	0	0	0	0	0	0	0	0	0	0	0	0	0	0	0	0	0	0	0	0	0	0	0	0	0	0	0	0	0	0	0	0	0	0	0	0	0	0
				Meta-Protein 3314BLAST_PDUA_SALTY Propanediol utilization protein PduA OS=Salmonella typhimurium (strain LT2 / SGSC1412 / ATCC 700720) GN=pduA PE=1 SV=1_P0A1C7	0	1	1	0	0	0	0	0	0	0	0	0	0	0	0	0	0	0	0	0	0	0	0	0	0	0	0	0	0	0	0	0	0	0	0	0	0	0	0	0	0	0	0	0	0
				Meta-Protein 3938BLAST_ETFA_SYNWW Electron transfer flavoprotein subunit alpha OS=Syntrophomonas wolfei subsp. wolfei (strain DSM 2245B / Goettingen) GN=etfA PE=1 SV=1_Q0AZ33	0	0	0	0	0	1	0	0	0	0	0	0	0	0	0	0	0	0	0	0	0	0	0	0	0	0	0	0	0	0	0	0	0	0	0	0	0	0	0	0	0	0	0	0	0
				Meta-Protein 2338BLAST_RIDA_BACSU 2-iminobutanoate/2-iminopropanoate deaminase OS=Bacillus subtilis (strain 168) GN=yabJ PE=1 SV=3_P37552	0	0	0	0	0	0	0	0	0	0	0	0	0	0	0	0	0	0	0	0	0	0	0	0	3	2	1	0	0	0	0	0	0	1	2	1	0	0	0	0	0	0	0	0	0
				Meta-Protein 927BLAST_RS3_HALOH 30S ribosomal protein S3 OS=Halothermothrix orenii (strain H 168 / OCM 544 / DSM 9562) GN=rpsC PE=3 SV=1_B8D0D0	0	0	0	1	0	0	0	0	0	0	0	0	0	0	0	0	0	0	0	0	0	0	0	0	0	0	0	0	0	0	0	0	0	0	0	0	0	0	0	0	0	0	0	0	0
				Meta-Protein 4438BLAST_GLGA_CHLCH Glycogen synthase OS=Chlorobium chlorochromatii (strain CaD3) GN=glgA PE=3 SV=1_Q3APL6	0	0	0	0	0	0	0	0	0	0	0	0	0	0	0	0	0	0	1	0	0	0	0	0	0	0	0	0	0	0	0	0	0	0	0	0	0	0	0	0	0	0	0	0	0
				Meta-Protein 2401BLAST_AMPP2_PODAN Probable Xaa-Pro aminopeptidase PODANS_7_5850 OS=Podospora anserina (strain S / ATCC MYA-4624 / DSM 980 / FGSC 10383) GN=Pa_7_5850 PE=3 SV=1_B2AW39	0	0	0	0	0	0	0	0	0	0	0	0	0	0	0	0	0	0	0	0	0	0	0	0	1	0	1	0	0	0	0	0	0	0	0	0	0	0	0	0	0	0	0	0	0
				Meta-Protein 2481CEL2A_MOUSE Chymotrypsin-like elastase family member 2A OS=Mus musculus GN=Cela2a PE=1 SV=1	0	0	0	0	0	0	0	0	0	0	0	0	0	0	0	0	0	0	0	0	0	0	0	0	0	6	3	0	0	0	0	0	0	3	0	0	0	0	0	0	0	0	0	0	0
				Meta-Protein 1878BLAST_CAT1_CLOK5 Succinyl-CoA:coenzyme A transferase OS=Clostridium kluyveri (strain ATCC 8527 / DSM 555 / NCIMB 10680) GN=cat1 PE=2 SV=1_P38946	0	0	0	0	0	0	0	0	0	0	0	0	0	0	0	0	0	0	0	0	2	6	3	0	0	0	0	0	0	0	0	0	0	0	0	0	0	0	0	0	0	0	0	0	0
				Meta-Protein 3005BLAST_HMU_HALWD Halomucin OS=Haloquadratum walsbyi (strain DSM 16790 / HBSQ001) GN=hmu PE=3 SV=1_Q18DN4	2	3	2	0	0	0	0	0	0	0	0	0	0	0	0	1	1	1	0	0	0	0	0	0	0	0	0	0	0	0	0	0	0	0	0	0	0	0	0	0	0	0	0	0	0
				Meta-Protein 3747Metagenome unknown	0	0	0	2	1	2	2	2	2	0	0	0	1	0	0	0	0	0	0	0	0	0	0	0	0	0	0	0	0	0	0	0	0	0	0	0	0	0	0	0	0	0	0	0	0
				Meta-Protein 3017BLAST_PTST2_ARATH Protein PTST homolog 2; chloroplastic OS=Arabidopsis thaliana GN=PTST2 PE=1 SV=1_Q9LFY0	4	2	2	24	21	11	21	28	25	6	2	2	7	6	4	1	1	0	0	0	0	0	0	0	0	0	0	0	0	0	0	0	0	0	0	0	0	0	0	0	0	0	0	0	0
				Meta-Protein 3533BLAST_SYK_BACSU Lysine--tRNA ligase OS=Bacillus subtilis (strain 168) GN=lysS PE=3 SV=1_P37477	0	0	1	0	1	0	1	0	0	0	0	0	0	0	0	0	0	0	0	0	0	0	0	0	0	0	0	0	0	0	0	0	0	0	0	0	0	0	0	0	0	0	0	0	0
				Meta-Protein 1307BLAST_DAPA_METMJ 4-hydroxy-tetrahydrodipicolinate synthase OS=Methanoculleus marisnigri (strain ATCC 35101 / DSM 1498 / JR1) GN=dapA PE=3 SV=1_A3CVI7	0	0	0	0	0	0	0	0	0	0	0	0	0	0	0	0	0	1	0	0	0	0	0	0	0	0	0	0	0	0	0	0	0	0	0	0	0	0	0	0	0	0	0	0	0
				Meta-Protein 5097BLAST_NODG_AZOBR Nodulation protein G OS=Azospirillum brasilense GN=nodG PE=3 SV=2_P17611	0	0	0	0	0	0	0	0	0	0	0	0	0	0	0	0	0	0	0	0	0	0	0	0	0	0	0	0	0	0	0	0	0	0	0	0	0	0	0	0	0	0	0	0	0
				Meta-Protein 2379BLAST_NEPL1_CAEEL Neprilysin-1 OS=Caenorhabditis elegans GN=nep-1 PE=1 SV=3_Q18673	0	0	0	0	0	0	0	0	0	0	0	0	0	0	0	0	0	0	0	0	0	0	0	0	2	0	1	0	0	0	0	0	0	0	0	0	0	0	0	0	0	0	0	0	0
				Meta-Protein 3804BLAST_PUNA_BACSU Purine nucleoside phosphorylase 1 OS=Bacillus subtilis (strain 168) GN=punA PE=1 SV=1_P46354	0	0	0	0	1	0	0	0	0	0	0	0	0	0	0	0	0	0	0	0	0	0	0	0	0	0	0	0	0	0	0	0	0	0	0	0	0	0	0	0	0	0	0	0	0
				Meta-Protein 1193BLAST_HTRA_SYNY3 Putative serine protease HtrA OS=Synechocystis sp. (strain PCC 6803 / Kazusa) GN=htrA PE=1 SV=1_P73354	0	0	0	0	0	0	0	0	0	0	0	0	0	1	0	0	0	0	0	0	0	0	0	0	0	0	0	0	0	0	0	0	0	0	0	0	0	0	0	0	0	0	0	0	0
				Meta-Protein 3928BLAST_BDLA_PSEAE Biofilm dispersion protein BdlA OS=Pseudomonas aeruginosa (strain ATCC 15692 / DSM 22644 / CIP 104116 / JCM 14847 / LMG 12228 / 1C / PRS 101 / PAO1) GN=bdlA PE=1 SV=1_Q9I3S1	0	0	0	0	0	1	0	0	0	0	0	0	0	0	0	0	0	0	0	0	0	0	0	0	0	0	0	0	0	0	0	0	0	0	0	0	0	0	0	0	0	0	0	0	0
				Meta-Protein 5049IF4A_WHEAT Eukaryotic initiation factor 4A OS=Triticum aestivum PE=2 SV=1	0	0	0	0	0	0	0	0	0	0	0	0	0	0	0	0	0	0	0	0	0	0	0	0	0	0	0	0	0	0	0	0	0	0	0	0	0	0	0	1	0	0	0	0	0
				Meta-Protein 4498RAD25_SCHPO DNA damage checkpoint protein rad25 OS=Schizosaccharomyces pombe (strain 972 / ATCC 24843) GN=rad25 PE=1 SV=1	0	0	0	0	0	0	0	0	0	0	0	0	0	0	0	0	0	0	0	1	0	0	0	0	0	0	0	0	0	0	0	0	0	0	0	0	0	0	0	1	0	0	0	0	0
				Meta-Protein 4590BLAST_FLAV_ENTAG Flavodoxin OS=Enterobacter agglomerans GN=nifF PE=3 SV=1_P28579	0	0	0	0	0	0	0	0	0	0	0	0	0	0	0	0	0	0	0	0	1	1	0	0	0	0	0	0	0	0	0	0	0	0	0	0	0	0	0	0	0	0	0	0	0
				Meta-Protein 4454Metagenome Unknown	0	0	0	0	0	0	0	0	0	0	0	0	0	0	0	0	0	0	0	1	0	0	0	0	0	0	0	0	0	0	0	0	0	0	0	0	0	0	0	0	0	0	0	0	0
				Meta-Protein 4720BLAST_XIN1_USTMA Endo-1;4-beta-xylanase UM03411 OS=Ustilago maydis (strain 521 / FGSC 9021) GN=UMAG_03411 PE=1 SV=1_Q4P902	0	0	0	0	0	0	0	0	0	0	0	0	0	0	0	0	0	0	0	0	0	2	0	0	0	0	0	0	0	0	0	0	0	0	0	0	0	0	0	0	0	0	0	0	0
				Meta-Protein 4270BLAST_FRHG_METTH Coenzyme F420 hydrogenase subunit gamma OS=Methanothermobacter thermautotrophicus (strain ATCC 29096 / DSM 1053 / JCM 10044 / NBRC 100330 / Delta H) GN=frhG PE=1 SV=4_P19498	0	0	0	0	0	0	0	0	0	0	0	0	0	0	0	0	0	1	0	0	0	0	0	0	0	0	0	0	0	0	0	0	0	0	0	0	0	0	0	0	0	0	0	0	0
				Meta-Protein 4749BLAST_GRCA_ENT38 Autonomous glycyl radical cofactor OS=Enterobacter sp. (strain 638) GN=grcA PE=3 SV=1_A4WDE8	0	0	0	0	0	0	0	0	0	0	0	0	0	0	0	0	0	0	0	0	0	0	1	0	0	0	0	0	0	0	0	0	0	0	0	0	0	0	0	0	0	0	0	0	0
				Meta-Protein 4195BLAST_SYK_PELTS Lysine--tRNA ligase OS=Pelotomaculum thermopropionicum (strain DSM 13744 / JCM 10971 / SI) GN=lysS PE=3 SV=1_A5D5Q4	0	0	0	0	0	0	0	0	0	0	0	0	0	0	0	2	2	2	0	0	0	0	0	0	0	0	0	0	0	0	0	0	0	0	0	0	0	0	0	0	0	0	0	0	0
				Meta-Protein 1607BLAST_PPDK_CLOSY Pyruvate; phosphate dikinase OS=Clostridium symbiosum GN=ppdK PE=1 SV=5_P22983	0	0	0	0	0	0	0	0	0	0	0	0	0	0	0	0	0	0	1	0	1	7	10	1	0	2	0	0	0	0	2	2	1	0	0	0	0	0	0	0	0	0	0	0	0
				Meta-Protein 4197BLAST_PTM3C_KLEPN PTS system mannitol-specific EIICBA component OS=Klebsiella pneumoniae GN=mtlA PE=3 SV=1_Q9XBM7	0	0	0	0	0	0	0	0	0	0	0	0	0	0	0	2	2	3	0	0	0	0	0	0	0	0	0	0	0	0	0	0	0	0	0	0	0	0	0	0	0	0	0	0	0
				Meta-Protein 3109BLAST_PGCA_BACSU Phosphoglucomutase OS=Bacillus subtilis (strain 168) GN=pgcA PE=1 SV=3_P18159	1	2	0	0	0	0	0	0	0	0	0	0	0	0	0	0	1	1	0	0	0	0	0	0	0	0	0	0	0	0	0	0	0	0	0	0	0	0	0	0	0	0	0	0	0
				Meta-Protein 3786BLAST_TEAA_HALED Ectoine-binding periplasmic protein TeaA OS=Halomonas elongata (strain ATCC 33173 / DSM 2581 / NBRC 15536 / NCIMB 2198 / 1H9) GN=teaA PE=1 SV=1_E1VBK1	0	0	0	1	2	1	0	0	0	0	0	0	0	0	0	1	0	0	0	0	0	0	0	0	0	0	0	0	0	0	0	0	0	0	0	0	0	0	0	0	0	0	0	0	0
				Meta-Protein 1690Metagenome Unknown	0	0	0	0	0	0	0	0	0	0	0	0	0	0	0	0	0	0	1	2	0	1	0	1	0	0	0	0	0	0	0	0	0	0	0	0	0	0	0	0	0	0	0	0	0
				Meta-Protein 3250BLAST_PGK_BACTN Phosphoglycerate kinase OS=Bacteroides thetaiotaomicron (strain ATCC 29148 / DSM 2079 / NCTC 10582 / E50 / VPI-5482) GN=pgk PE=3 SV=1_Q8A753	2	3	3	1	1	3	1	2	2	0	0	0	0	0	0	2	2	1	0	0	0	0	0	0	0	0	0	0	0	0	0	0	0	0	0	0	0	0	0	0	0	0	0	0	0
				Meta-Protein 1719BLAST_DGAL_SALTY D-galactose-binding periplasmic protein OS=Salmonella typhimurium (strain LT2 / SGSC1412 / ATCC 700720) GN=mglB PE=1 SV=2_P23905	0	0	0	0	0	0	0	0	0	0	0	0	0	0	0	0	0	0	4	2	0	0	0	1	6	4	1	0	0	0	0	0	0	1	2	1	0	0	0	0	0	0	0	0	0
				Meta-Protein 1966BLAST_UXAB_BACV8 Altronate oxidoreductase OS=Bacteroides vulgatus (strain ATCC 8482 / DSM 1447 / JCM 5826 / NBRC 14291 / NCTC 11154) GN=uxaB PE=3 SV=1_A6L4U5	0	0	0	0	0	0	0	0	0	0	0	0	0	0	0	0	0	0	0	0	5	13	9	0	0	0	0	0	0	0	0	0	2	0	0	0	0	0	0	0	0	0	0	0	0
				Meta-Protein 3774Metagenome unknown	0	0	0	1	0	0	0	0	1	0	0	0	0	0	0	0	0	0	0	0	0	0	0	0	0	0	0	0	0	0	0	0	0	0	0	0	0	0	0	0	0	0	0	0	0
				Meta-Protein 3970BLAST_ALKH_HAEIN Putative KHG/KDPG aldolase OS=Haemophilus influenzae (strain ATCC 51907 / DSM 11121 / KW20 / Rd) GN=eda PE=1 SV=1_P44480	0	0	0	0	0	0	1	0	0	0	0	0	0	0	0	0	0	0	0	0	0	0	0	0	0	0	0	0	0	0	0	0	0	0	0	0	0	0	0	0	0	0	0	0	0
				Meta-Protein 1250BLAST_AMPPA_METBF AMP phosphorylase OS=Methanosarcina barkeri (strain Fusaro / DSM 804) GN=Mbar_A3188 PE=3 SV=1_Q466X0	0	0	0	0	0	0	0	0	0	0	0	0	0	0	0	1	0	0	0	0	0	0	0	0	0	0	0	0	0	0	0	0	0	0	0	0	0	0	0	0	0	0	0	0	0
				Meta-Protein 345BLAST_YFII_BACSU Uncharacterized oxidoreductase YfiI OS=Bacillus subtilis (strain 168) GN=yfiI PE=3 SV=1_P94437	1	0	2	0	0	0	0	0	0	0	0	0	0	0	0	0	1	0	0	0	0	0	0	0	0	0	0	0	0	0	0	0	0	0	0	0	0	0	0	0	0	0	0	0	0
				Meta-Protein 3026Metagenome unknown	1	0	0	0	0	0	0	0	0	0	0	0	0	0	0	0	0	0	0	0	0	0	0	0	0	0	0	0	0	0	0	0	0	0	0	0	0	0	0	0	0	0	0	0	0
				Meta-Protein 3187PELO_METMA Protein pelota homolog OS=Methanosarcina mazei (strain ATCC BAA-159 / DSM 3647 / Goe1 / Go1 / JCM 11833 / OCM 88) GN=pelA PE=3 SV=1	1	0	0	0	0	0	0	0	0	0	0	0	0	0	0	0	0	0	0	0	0	0	0	0	0	0	0	0	0	0	0	0	0	0	0	0	0	0	0	0	0	0	0	0	0
				Meta-Protein 1750BLAST_FUCI_BACTN L-fucose isomerase OS=Bacteroides thetaiotaomicron (strain ATCC 29148 / DSM 2079 / NCTC 10582 / E50 / VPI-5482) GN=fucI PE=3 SV=1_Q9RQ13	0	0	0	0	0	0	0	0	0	0	0	0	0	0	0	0	0	0	2	3	2	1	0	2	2	0	2	0	0	0	0	0	0	1	0	0	0	0	0	0	0	0	0	0	0
				Meta-Protein 485BLAST_DNAK_MEGEL Chaperone protein DnaK (Fragment) OS=Megasphaera elsdenii GN=dnaK PE=3 SV=1_Q9ZIV1	6	5	3	4	1	2	2	0	1	1	1	0	1	0	0	3	2	2	17	6	4	8	5	11	40	40	33	8	7	4	7	1	0	25	13	13	2	1	0	3	7	9	0	0	0
				Meta-Protein 96BLAST_PNTAA_RHORU NAD(P) transhydrogenase subunit alpha part 1 OS=Rhodospirillum rubrum GN=pntAA PE=3 SV=1_P0C186	18	13	11	11	10	10	8	6	4	0	0	0	2	0	0	8	5	4	0	0	0	0	0	0	0	0	0	0	0	0	0	0	0	0	0	0	0	0	0	0	0	0	0	0	0
				Meta-Protein 1463SBP1_MOUSE Selenium-binding protein 1 OS=Mus musculus GN=Selenbp1 PE=1 SV=2	0	0	0	0	0	0	0	0	0	0	0	0	0	0	0	0	0	0	3	11	5	6	1	9	7	5	7	5	2	3	4	3	0	5	2	0	0	0	0	0	0	0	0	0	0
				Meta-Protein 923BLAST_Y148_BORPE UPF0065 protein BP0148 OS=Bordetella pertussis (strain Tohama I / ATCC BAA-589 / NCTC 13251) GN=BP0148 PE=3 SV=1_O30446	0	0	0	1	1	2	0	0	0	0	0	0	0	0	0	0	0	0	0	0	0	0	0	0	0	0	0	0	0	0	0	0	0	0	0	0	0	0	0	0	0	0	0	0	0
				Meta-Protein 5024BLAST_CSPA_STRDY Major cold shock protein (Fragment) OS=Streptococcus dysgalactiae GN=cspA PE=3 SV=1_Q53984	0	0	0	0	0	0	0	0	0	0	0	0	0	0	0	0	0	0	0	0	0	0	0	0	0	0	0	0	0	0	0	0	0	0	0	0	0	2	0	0	0	0	0	0	0
				Meta-Protein 196BLAST_YTCQ_BACSU Putative ABC transporter peptide-binding protein YtcQ OS=Bacillus subtilis (strain 168) GN=ytcQ PE=3 SV=2_Q795R2	10	10	9	0	0	0	1	0	0	0	0	0	0	0	0	1	3	3	0	0	0	0	0	0	0	0	0	0	0	0	0	0	0	0	0	0	0	0	0	0	0	0	0	0	0
				Meta-Protein 807BLAST_OPPC_HAEIN Oligopeptide transport system permease protein OppC OS=Haemophilus influenzae (strain ATCC 51907 / DSM 11121 / KW20 / Rd) GN=oppC PE=3 SV=1_P45053	0	1	0	0	0	0	0	0	0	0	0	0	0	0	0	0	0	0	0	0	0	0	0	0	0	0	0	0	0	0	0	0	0	0	0	0	0	0	0	0	0	0	0	0	0
				Meta-Protein 2602BLAST_GLPK_BEUC1 Glycerol kinase OS=Beutenbergia cavernae (strain ATCC BAA-8 / DSM 12333 / NBRC 16432) GN=glpK PE=3 SV=1_C5C1C4	0	0	0	0	0	0	0	0	0	0	0	0	0	0	0	0	0	0	0	0	0	0	0	0	0	0	0	0	0	0	0	0	0	0	0	0	0	0	0	0	0	0	0	0	0
				Meta-Protein 870BLAST_METE_METTM Methionine synthase OS=Methanothermobacter marburgensis (strain ATCC BAA-927 / DSM 2133 / JCM 14651 / NBRC 100331 / OCM 82 / Marburg) GN=metE PE=1 SV=3_P55299	0	0	1	0	0	0	0	0	0	0	0	0	0	0	0	0	0	0	0	0	0	0	0	0	0	0	0	0	0	0	0	0	0	0	0	0	0	0	0	0	0	0	0	0	0
				Meta-Protein 1126Metagenome unknown	0	0	0	0	0	0	1	2	0	0	0	0	0	0	0	0	0	0	0	0	0	0	0	0	0	0	0	0	0	0	0	0	0	0	0	0	0	0	0	0	0	0	0	0	0
				Meta-Protein 5028BLAST_XOXF_PARDE Putative dehydrogenase XoxF OS=Paracoccus denitrificans GN=xoxF PE=3 SV=2_P29968	0	0	0	0	0	0	0	0	0	0	0	0	0	0	0	0	0	0	0	0	0	0	0	0	0	0	0	0	0	0	0	0	0	0	0	0	0	1	0	0	0	0	0	0	0
				Meta-Protein 3768BLAST_PRMA_BACFN Ribosomal protein L11 methyltransferase OS=Bacteroides fragilis (strain ATCC 25285 / DSM 2151 / JCM 11019 / NCTC 9343) GN=prmA PE=3 SV=1_Q5LEW2	0	0	0	1	0	1	0	0	0	0	0	0	0	0	0	0	0	0	0	0	0	0	0	0	0	0	0	0	0	0	0	0	0	0	0	0	0	0	0	0	0	0	0	0	0
				Meta-Protein 1468BLAST_MALA_HALJP Alpha-amylase MalA OS=Haloarcula japonica GN=malA PE=1 SV=1_L8B068	0	0	0	0	0	0	0	0	0	0	0	0	0	0	0	0	0	0	9	3	0	0	0	4	1	4	0	0	0	1	0	0	0	0	0	0	0	0	0	0	0	0	0	0	0
				Meta-Protein 3340Metagenome unknown	0	2	0	0	0	0	0	0	0	0	0	0	0	0	0	0	0	0	0	0	0	0	0	0	0	0	0	0	0	0	0	0	0	0	0	0	0	0	0	0	0	0	0	0	0
				Meta-Protein 3793BLAST_RL7_SALA4 50S ribosomal protein L7/L12 OS=Salmonella agona (strain SL483) GN=rplL PE=3 SV=1_B5F0W6	0	0	0	1	1	0	0	0	0	0	0	0	0	0	0	0	0	0	0	0	0	0	0	0	0	0	0	0	0	0	0	0	0	0	0	0	0	0	0	0	0	0	0	0	0
				Meta-Protein 4992Metagenome Unknown	0	0	0	0	0	0	0	0	0	0	0	0	0	0	0	0	0	0	0	0	0	0	0	0	0	0	0	0	0	0	0	0	0	1	0	0	0	0	0	0	0	0	0	0	0
				Meta-Protein 181Metagenome unknown	40	34	33	32	31	31	30	38	26	7	9	7	12	11	13	12	12	12	0	0	0	0	0	0	0	0	0	0	0	0	0	0	0	0	0	0	0	0	0	0	0	0	0	0	0
				Meta-Protein 199BLAST_ADH1_ENTHI NADP-dependent isopropanol dehydrogenase OS=Entamoeba histolytica GN=ADH1 PE=1 SV=1_P35630	10	12	10	1	1	0	2	1	2	0	0	0	0	0	0	5	7	4	0	0	0	0	0	0	0	0	0	0	0	0	0	0	0	0	0	0	0	0	0	0	0	0	0	0	0
				Meta-Protein 4223BLAST_BMPA_BORAF Basic membrane protein A (Fragment) OS=Borreliella afzelii GN=bmpA PE=3 SV=1_P0C223	0	0	0	0	0	0	0	0	0	0	0	0	0	0	0	1	0	0	0	0	0	0	0	0	0	0	0	0	0	0	0	0	0	0	0	0	0	0	0	0	0	0	0	0	0
				Meta-Protein 2471BLAST_HSP16_ONYPE Probable Hsp20 family chaperone OS=Onion yellows phytoplasma (strain OY-M) GN=PAM_028 PE=1 SV=1_P81958	0	0	0	0	0	0	0	0	0	0	0	0	0	0	0	0	0	0	0	0	0	0	0	0	0	1	0	0	0	0	0	0	0	0	0	0	0	0	0	0	0	0	0	0	0
				Meta-Protein 4898BLAST_FTSX_BACSU Cell division protein FtsX OS=Bacillus subtilis (strain 168) GN=ftsX PE=1 SV=1_O34876	0	0	0	0	0	0	0	0	0	0	0	0	0	0	0	0	0	0	0	0	0	0	0	0	0	1	0	0	0	0	0	0	0	0	0	0	0	0	0	0	0	0	0	0	0
				Meta-Protein 3332BLAST_BMPA_BORAP Basic membrane protein A OS=Borrelia afzelii (strain PKo) GN=bmpA PE=3 SV=1_Q0SND0	0	1	1	6	3	1	1	0	0	0	0	0	0	0	0	0	0	0	0	0	0	0	0	0	0	0	0	0	0	0	0	0	0	0	0	0	0	0	0	0	0	0	0	0	0
				Meta-Protein 5059OMP2B_BRUSU Porin Omp2b OS=Brucella suis biovar 1 (strain 1330) GN=omp2b PE=3 SV=1	0	0	0	0	0	0	0	0	0	0	0	0	0	0	0	0	0	0	0	0	0	0	0	0	0	0	0	0	0	0	0	0	0	0	0	0	0	0	0	0	1	0	0	0	0
				Meta-Protein 3554BLAST_CH60_CARHZ 60 kDa chaperonin OS=Carboxydothermus hydrogenoformans (strain ATCC BAA-161 / DSM 6008 / Z-2901) GN=groL PE=3 SV=1_Q3ADX3	0	0	0	2	0	2	0	0	0	0	0	0	0	0	0	0	0	0	0	0	0	0	0	0	0	0	0	0	0	0	0	0	0	0	0	0	0	0	0	0	0	0	0	0	0
				Meta-Protein 2293BLAST_RS7_LACJO 30S ribosomal protein S7 OS=Lactobacillus johnsonii (strain CNCM I-12250 / La1 / NCC 533) GN=rpsG PE=3 SV=1_Q74L91	0	0	0	0	0	0	0	0	0	0	0	0	0	0	0	0	0	0	0	0	0	0	0	0	2	0	1	0	0	0	0	0	0	0	0	0	0	0	0	0	0	0	0	0	0
				Meta-Protein 2584GLSA_COLP3 Glutaminase OS=Colwellia psychrerythraea (strain 34H / ATCC BAA-681) GN=glsA PE=3 SV=1	0	0	0	0	0	0	0	0	0	0	0	0	0	0	0	0	0	0	0	0	0	0	0	0	0	0	0	0	0	0	0	0	0	0	0	0	3	2	3	0	0	0	0	0	0
				Meta-Protein 4012BLAST_PCCB_HALMT Propionyl-CoA carboxylase; carboxyltransferase subunit OS=Haloferax mediterranei (strain ATCC 33500 / DSM 1411 / JCM 8866 / NBRC 14739 / NCIMB 2177 / R-4) GN=pccB PE=1 SV=1_I3R7F1	0	0	0	0	0	0	1	0	0	0	0	0	0	0	0	0	0	0	0	0	0	0	0	0	0	0	0	0	0	0	0	0	0	0	0	0	0	0	0	0	0	0	0	0	0
				Meta-Protein 1132BLAST_YURO_BACSU Uncharacterized ABC transporter extracellular-binding protein YurO OS=Bacillus subtilis (strain 168) GN=yurO PE=3 SV=1_O32156	0	0	0	0	0	0	5	4	4	0	0	0	0	0	1	0	0	0	0	0	0	0	0	0	0	0	0	0	0	0	0	0	0	0	0	0	0	0	0	0	0	0	0	0	0
				Meta-Protein 1592Metagenome Unknown	0	0	0	0	0	0	0	0	0	0	0	0	0	0	0	0	0	0	3	0	10	17	18	0	0	0	0	0	0	2	9	6	9	0	0	0	0	0	0	0	0	0	0	0	0
				Meta-Protein 404BLAST_DBH_CLOPA DNA-binding protein HU OS=Clostridium pasteurianum GN=hup PE=1 SV=1_P05385	1	1	0	1	1	0	0	0	0	0	0	0	0	0	0	9	9	9	0	0	0	0	0	0	0	0	0	0	0	0	0	0	0	0	0	0	0	0	0	0	0	0	0	0	0
				Meta-Protein 4657BLAST_RL17_EUBE2 50S ribosomal protein L17 OS=Eubacterium eligens (strain ATCC 27750 / VPI C15-48) GN=rplQ PE=3 SV=1_C4Z2V8	0	0	0	0	0	0	0	0	0	0	0	0	0	0	0	0	0	0	0	0	0	1	0	0	0	0	0	0	0	0	0	0	0	0	0	0	0	0	0	0	0	0	0	0	0
				Meta-Protein 238BLAST_ARAA_YERE8 L-arabinose isomerase OS=Yersinia enterocolitica serotype O:8 / biotype 1B (strain NCTC 13174 / 8081) GN=araA PE=3 SV=1_A1JMB6	12	8	9	7	5	4	4	7	5	0	0	0	1	1	0	4	3	3	0	0	0	0	0	0	0	0	0	0	0	0	0	0	0	0	0	0	0	0	0	0	0	0	0	0	0
				Meta-Protein 1258BLAST_RL24_CLOBA 50S ribosomal protein L24 OS=Clostridium botulinum (strain Alaska E43 / Type E3) GN=rplX PE=3 SV=1_B2UYC1	0	0	0	0	0	0	0	0	0	0	0	0	0	0	0	1	0	1	0	0	0	0	0	0	0	0	0	0	0	0	0	0	0	0	0	0	0	0	0	0	0	0	0	0	0
				Meta-Protein 2629RAD2B_ARATH Ras-related protein RABD2b OS=Arabidopsis thaliana GN=RABD2B PE=2 SV=1	0	0	0	0	0	0	0	0	0	0	0	0	0	0	0	0	0	0	0	0	0	0	0	0	0	0	0	0	0	0	0	0	0	0	0	0	0	0	0	0	0	0	0	0	0
				Meta-Protein 1985BLAST_RUBY_PORGI Rubrerythrin OS=Porphyromonas gingivalis (strain ATCC BAA-308 / W83) GN=rbr PE=2 SV=1_Q9AGG3	0	0	0	0	0	0	0	0	0	0	0	0	0	0	0	0	0	0	0	0	3	5	3	0	0	0	0	0	0	0	0	0	0	0	0	0	0	0	0	0	0	0	0	0	0
				Meta-Protein 3425FPGS_LACCA Folylpolyglutamate synthase OS=Lactobacillus casei GN=fpgS PE=1 SV=1	0	1	0	0	0	0	0	0	0	0	0	0	0	0	0	0	0	0	0	0	0	0	0	0	0	0	0	0	0	0	0	0	0	0	0	0	0	0	0	0	0	0	0	0	0
				Meta-Protein 2749BLAST_SAT_THEMA Serine-pyruvate aminotransferase OS=Thermotoga maritima (strain ATCC 43589 / MSB8 / DSM 3109 / JCM 10099) GN=TM_1400 PE=1 SV=1_Q9X1C0	3	1	2	0	0	0	0	0	0	0	0	0	0	0	0	1	0	0	0	0	0	0	0	0	0	0	0	0	0	0	0	0	0	0	0	0	0	0	0	0	0	0	0	0	0
				Meta-Protein 4521Metagenome Unknown	0	0	0	0	0	0	0	0	0	0	0	0	0	0	0	0	0	0	0	0	3	8	2	0	0	0	0	0	0	0	0	0	0	0	0	0	0	0	0	0	0	0	0	0	0
				Meta-Protein 2871BLAST_G3P1_METBF Glyceraldehyde-3-phosphate dehydrogenase 1 OS=Methanosarcina barkeri (strain Fusaro / DSM 804) GN=gap1 PE=3 SV=1_Q46AH5	6	5	5	3	4	2	3	0	0	0	1	0	0	0	0	4	1	2	0	0	0	0	0	0	0	0	0	0	0	0	0	0	0	0	0	0	0	0	0	0	0	0	0	0	0
				Meta-Protein 1619BLAST_RPOA_BACFR DNA-directed RNA polymerase subunit alpha OS=Bacteroides fragilis (strain YCH46) GN=rpoA PE=3 SV=1_Q64NN5	0	0	0	0	0	0	0	0	0	0	0	0	0	0	0	0	0	0	1	5	5	7	7	4	2	1	1	1	0	0	3	0	0	0	0	0	0	0	0	0	0	0	0	0	0
				Meta-Protein 3549BLAST_DHE2_CLODI NAD-specific glutamate dehydrogenase OS=Clostridioides difficile GN=gluD PE=3 SV=1_P27346	0	0	0	1	1	0	0	0	0	0	0	0	0	0	0	0	0	0	0	0	0	0	0	0	0	0	0	0	0	0	0	0	0	0	0	0	0	0	0	0	0	0	0	0	0
				Meta-Protein 415BLAST_WZA_ECO57 Putative polysaccharide export protein wza OS=Escherichia coli O157:H7 GN=wza PE=3 SV=1_P0A931	8	12	11	6	5	7	5	8	7	0	0	0	0	0	1	6	2	4	0	0	0	0	0	0	0	0	0	0	0	0	0	0	0	0	0	0	0	0	0	0	0	0	0	0	0
				Meta-Protein 4633BLAST_PCKG_GEOSL Phosphoenolpyruvate carboxykinase [GTP] OS=Geobacter sulfurreducens (strain ATCC 51573 / DSM 12127 / PCA) GN=pckG PE=3 SV=1_Q746Y3	0	0	0	0	0	0	0	0	0	0	0	0	0	0	0	0	0	0	0	0	0	1	1	0	0	0	0	0	0	0	0	0	0	0	0	0	0	0	0	0	0	0	0	0	0
				Meta-Protein 5123BLAST_FEPA_ECOLI Ferrienterobactin receptor OS=Escherichia coli (strain K12) GN=fepA PE=1 SV=2_P05825	0	0	0	0	0	0	0	0	0	0	0	0	0	0	0	0	0	0	0	0	0	0	0	0	0	0	0	0	0	0	0	0	0	0	0	0	0	0	0	0	0	0	0	0	0
				Meta-Protein 5126BLAST_PHAC_SYNY3 Poly(3-hydroxyalkanoate) polymerase subunit PhaC OS=Synechocystis sp. (strain PCC 6803 / Kazusa) GN=phaC PE=1 SV=1_P73390	0	0	0	0	0	0	0	0	0	0	0	0	0	0	0	0	0	0	0	0	0	0	0	0	0	0	0	0	0	0	0	0	0	0	0	0	0	0	0	0	0	0	0	0	0
				Meta-Protein 3126BLAST_Y1511_METMJ UPF0316 protein Memar_1511 OS=Methanoculleus marisnigri (strain ATCC 35101 / DSM 1498 / JR1) GN=Memar_1511 PE=3 SV=1_A3CVP0	2	1	1	0	0	0	0	0	0	0	0	0	0	0	0	0	0	0	0	0	0	0	0	0	0	0	0	0	0	0	0	0	0	0	0	0	0	0	0	0	0	0	0	0	0
				Meta-Protein 1313ANX12_COLLI Annexin A1 isoform p37 OS=Columba livia GN=CP37 PE=1 SV=1	0	0	0	0	0	0	0	0	0	0	0	0	0	0	0	0	0	1	0	0	0	0	0	0	0	0	0	0	0	0	0	0	0	0	0	0	0	0	0	0	0	0	0	0	0
				Meta-Protein 4828BLAST_RS1_MYCS2 30S ribosomal protein S1 OS=Mycobacterium smegmatis (strain ATCC 700084 / mc(2)155) GN=rpsA PE=1 SV=1_A0QYY6	0	0	0	0	0	0	0	0	0	0	0	0	0	0	0	0	0	0	0	0	0	0	0	0	1	0	0	0	0	0	0	0	0	0	0	0	0	0	0	0	0	0	0	0	0
				Meta-Protein 2679BLAST_LIVB6_BRUME Leu/Ile/Val-binding protein homolog 6 OS=Brucella melitensis biotype 1 (strain 16M / ATCC 23456 / NCTC 10094) GN=BMEII0633 PE=3 SV=2_Q8YC99	0	0	0	0	0	0	0	0	0	0	0	0	0	0	0	0	0	0	0	0	0	0	0	0	0	0	0	0	0	0	0	0	0	0	0	0	0	0	0	0	0	0	0	0	0
				Meta-Protein 2613BLAST_ODP1_CUPNH Pyruvate dehydrogenase E1 component OS=Cupriavidus necator (strain ATCC 17699 / H16 / DSM 428 / Stanier 337) GN=pdhA PE=3 SV=1_Q59097	0	0	0	0	0	0	0	0	0	0	0	0	0	0	0	0	0	0	0	0	0	0	0	0	0	0	0	0	0	0	0	0	0	0	0	0	0	0	0	0	0	0	0	0	0
				Meta-Protein 4083BLAST_MTB1_BACIU Modification methylase BglI OS=Bacillus subtilis GN=bglIM PE=3 SV=1_O68556	0	0	0	0	0	0	0	1	0	0	0	0	0	0	0	0	0	0	0	0	0	0	0	0	0	0	0	0	0	0	0	0	0	0	0	0	0	0	0	0	0	0	0	0	0
				Meta-Protein 4292BLAST_RL14_CALBD 50S ribosomal protein L14 OS=Caldicellulosiruptor bescii (strain ATCC BAA-1888 / DSM 6725 / Z-1320) GN=rplN PE=3 SV=1_B9MKH1	0	0	0	0	0	0	0	0	0	0	0	0	0	0	0	0	0	1	0	0	0	0	0	0	0	0	0	0	0	0	0	0	0	0	0	0	0	0	0	0	0	0	0	0	0
				Meta-Protein 946Metagenome unknown	0	0	0	2	0	2	0	0	0	0	0	0	0	0	0	0	0	0	0	0	0	0	0	0	0	0	0	0	0	0	0	0	0	0	0	0	0	0	0	0	0	0	0	0	0
				Meta-Protein 2778BLAST_XYLA_GEOKA Xylose isomerase OS=Geobacillus kaustophilus (strain HTA426) GN=xylA PE=3 SV=1_Q5KYS6	1	0	0	1	1	0	0	0	0	0	0	0	0	0	0	0	0	0	0	0	0	0	0	0	0	0	0	0	0	0	0	0	0	0	0	0	0	0	0	0	0	0	0	0	0
				Meta-Protein 3558Metagenome unknown	0	0	0	2	0	1	1	1	2	0	0	0	0	0	0	0	0	0	0	0	0	0	0	0	0	0	0	0	0	0	0	0	0	0	0	0	0	0	0	0	0	0	0	0	0
				Meta-Protein 948BLAST_MCRX_METJA Methyl-coenzyme M reductase II subunit alpha OS=Methanocaldococcus jannaschii (strain ATCC 43067 / DSM 2661 / JAL-1 / JCM 10045 / NBRC 100440) GN=mrtA PE=3 SV=1_Q60391	0	0	0	2	2	2	0	0	0	0	0	0	0	0	0	0	0	0	0	0	0	0	0	0	0	0	0	0	0	0	0	0	0	0	0	0	0	0	0	0	0	0	0	0	0
				Meta-Protein 2727BLAST_GALM_PIG Aldose 1-epimerase OS=Sus scrofa GN=GALM PE=2 SV=1_Q9GKX6	1	1	0	0	0	1	0	0	0	0	0	0	0	0	0	1	0	0	0	0	0	0	0	0	0	0	0	0	0	0	0	0	0	0	0	0	0	0	0	0	0	0	0	0	0
				Meta-Protein 3080Metagenome unknown	4	2	4	0	0	0	0	0	0	0	0	0	0	0	0	0	0	0	0	0	0	0	0	0	0	0	0	0	0	0	0	0	0	0	0	0	0	0	0	0	0	0	0	0	0
				Meta-Protein 3486BLAST_YAAO_BACSU Uncharacterized protein YaaO OS=Bacillus subtilis (strain 168) GN=yaaO PE=3 SV=1_P37536	0	0	1	0	0	0	0	0	0	0	0	0	0	0	0	0	0	0	0	0	0	0	0	0	0	0	0	0	0	0	0	0	0	0	0	0	0	0	0	0	0	0	0	0	0
				Meta-Protein 1122BLAST_CAS7_HALVD CRISPR-associated protein Cas7 OS=Haloferax volcanii (strain ATCC 29605 / DSM 3757 / JCM 8879 / NBRC 14742 / NCIMB 2012 / VKM B-1768 / DS2) GN=cas7 PE=1 SV=1_D4GQN6	0	0	0	0	0	0	1	0	0	0	0	0	0	0	0	1	1	1	0	0	0	0	0	0	0	0	0	0	0	0	0	0	0	0	0	0	0	0	0	0	0	0	0	0	0
				Meta-Protein 4425BLAST_ARAA_BACV8 L-arabinose isomerase OS=Bacteroides vulgatus (strain ATCC 8482 / DSM 1447 / JCM 5826 / NBRC 14291 / NCTC 11154) GN=araA PE=3 SV=1_A6L2R5	0	0	0	0	0	0	0	0	0	0	0	0	0	0	0	0	0	0	2	2	0	0	0	0	0	0	0	0	0	0	0	0	0	0	0	0	0	0	0	0	0	0	0	0	0
				Meta-Protein 2847BLAST_Y085_METJA Uncharacterized lipoprotein MJ0085 OS=Methanocaldococcus jannaschii (strain ATCC 43067 / DSM 2661 / JAL-1 / JCM 10045 / NBRC 100440) GN=MJ0085 PE=3 SV=1_Q57550	5	4	4	3	3	3	2	2	1	0	0	0	0	0	0	2	0	2	0	0	0	0	0	0	0	0	0	0	0	0	0	0	0	0	0	0	0	0	0	0	0	0	0	0	0
				Meta-Protein 3790BLAST_PPDK1_ARATH Pyruvate; phosphate dikinase 1; chloroplastic OS=Arabidopsis thaliana GN=PPDK PE=1 SV=2_O23404	0	0	0	1	1	0	0	0	0	0	0	0	0	0	0	0	0	0	0	0	0	0	0	0	0	0	0	0	0	0	0	0	0	0	0	0	0	0	0	0	0	0	0	0	0
				Meta-Protein 303BLAST_ACDD2_METTE Acetyl-CoA decarbonylase/synthase complex subunit delta 2 OS=Methanosarcina thermophila GN=cdhD2 PE=3 SV=1_Q9C4Z1	73	70	47	41	33	21	21	19	23	0	2	0	0	0	1	29	7	11	0	0	0	0	0	0	0	0	0	0	0	0	0	0	0	0	0	0	0	0	0	0	0	0	0	0	0
				Meta-Protein 5006Metagenome Unknown	0	0	0	0	0	0	0	0	0	0	0	0	0	0	0	0	0	0	0	0	0	0	0	0	0	0	0	0	0	0	0	0	0	1	0	0	0	0	0	0	0	0	0	0	0
				Meta-Protein 2901BLAST_ACSE_MOOTH 5-methyltetrahydrofolate:corrinoid/iron-sulfur protein co-methyltransferase OS=Moorella thermoacetica GN=acsE PE=1 SV=2_Q46389	2	1	0	0	0	0	0	0	0	0	0	0	0	0	0	0	0	0	0	0	0	0	0	0	0	0	0	0	0	0	0	0	0	0	0	0	0	0	0	0	0	0	0	0	0
				Meta-Protein 4159BLAST_BORD_ECOLI Prophage lipoprotein Bor homolog OS=Escherichia coli (strain K12) GN=borD PE=3 SV=1_P77330	0	0	0	0	0	0	0	0	0	0	0	0	0	0	0	2	2	2	0	0	0	0	0	0	0	0	0	0	0	0	0	0	0	0	0	0	0	0	0	0	0	0	0	0	0
				Meta-Protein 2719BLAST_NPD_BACTN NAD-dependent protein deacylase OS=Bacteroides thetaiotaomicron (strain ATCC 29148 / DSM 2079 / NCTC 10582 / E50 / VPI-5482) GN=cobB PE=3 SV=1_Q8A3H9	3	2	0	1	0	0	0	0	0	0	0	0	0	0	0	0	0	0	0	0	0	0	0	0	0	0	0	0	0	0	0	0	0	0	0	0	0	0	0	0	0	0	0	0	0
				Meta-Protein 4266Metagenome unknown	0	0	0	0	0	0	0	0	0	0	0	0	0	0	0	0	1	2	0	0	0	0	0	0	0	0	0	0	0	0	0	0	0	0	0	0	0	0	0	0	0	0	0	0	0
				Meta-Protein 2253BLAST_XYLA_BIFAA Xylose isomerase OS=Bifidobacterium adolescentis (strain ATCC 15703 / DSM 20083 / NCTC 11814 / E194a) GN=xylA PE=3 SV=1_A1A0H0	0	0	0	0	0	0	0	0	0	0	0	0	0	0	0	0	0	0	0	0	0	0	0	0	2	1	2	0	0	0	0	0	0	3	1	1	0	0	0	0	0	0	0	0	0
				Meta-Protein 203BLAST_GELLY_BACSP Gellan lyase OS=Bacillus sp. PE=1 SV=1_O82833	4	6	3	3	2	4	5	2	1	0	0	0	0	0	0	0	0	0	0	0	0	0	0	0	0	0	0	0	0	0	0	0	0	0	0	0	0	0	0	0	0	0	0	0	0
				Meta-Protein 673BLAST_VDH_STRAM Valine dehydrogenase (Fragment) OS=Streptomyces ambofaciens GN=vdh PE=3 SV=2_P42709	3	3	3	2	2	1	4	1	3	0	0	0	0	0	0	0	0	0	0	0	0	0	0	0	0	0	0	0	0	0	0	0	0	0	0	0	0	0	0	0	0	0	0	0	0
				Meta-Protein 4588BLAST_RL23_SORC5 50S ribosomal protein L23 OS=Sorangium cellulosum (strain So ce56) GN=rplW PE=3 SV=1_A9ETE3	0	0	0	0	0	0	0	0	0	0	0	0	0	0	0	0	0	0	0	0	1	1	0	0	0	0	0	0	0	0	0	0	0	0	0	0	0	0	0	0	0	0	0	0	0
				Meta-Protein 725BLAST_SYFA_MOOTA Phenylalanine--tRNA ligase alpha subunit OS=Moorella thermoacetica (strain ATCC 39073 / JCM 9320) GN=pheS PE=3 SV=1_Q2RHN7	2	1	1	0	0	0	0	0	0	0	0	0	0	0	0	0	0	0	0	0	0	0	0	0	0	0	0	0	0	0	0	0	0	0	0	0	0	0	0	0	0	0	0	0	0
				Meta-Protein 1133BLAST_XYNZ_CLOTH Endo-1;4-beta-xylanase Z OS=Clostridium thermocellum (strain ATCC 27405 / DSM 1237 / NBRC 103400 / NCIMB 10682 / NRRL B-4536 / VPI 7372) GN=xynZ PE=1 SV=3_P10478	0	0	0	0	0	0	2	1	0	0	0	0	0	0	0	0	0	0	0	0	0	0	0	0	0	0	0	0	0	0	0	0	0	0	0	0	0	0	0	0	0	0	0	0	0
				Meta-Protein 4253BLAST_TREPH_GRIFR Trehalose phosphorylase OS=Grifola frondosa PE=1 SV=1_O75003	0	0	0	0	0	0	0	0	0	0	0	0	0	0	0	0	1	0	0	0	0	0	0	0	0	0	0	0	0	0	0	0	0	0	0	0	0	0	0	0	0	0	0	0	0
				Meta-Protein 1642BLAST_TIG_LEPIC Trigger factor OS=Leptospira interrogans serogroup Icterohaemorrhagiae serovar copenhageni (strain Fiocruz L1-130) GN=tig PE=3 SV=1_Q72SG7	0	0	0	0	0	0	0	0	0	0	0	0	0	0	0	0	0	0	1	0	1	1	0	0	0	0	0	0	0	0	1	0	0	0	0	0	0	0	0	0	0	0	0	0	0
				Meta-Protein 1102ISPE_BACFN 4-diphosphocytidyl-2-C-methyl-D-erythritol kinase OS=Bacteroides fragilis (strain ATCC 25285 / DSM 2151 / JCM 11019 / NCTC 9343) GN=ispE PE=3 SV=1	0	0	0	0	0	1	0	0	0	0	0	0	0	0	0	0	0	0	0	0	0	0	0	0	0	0	0	0	0	0	0	0	0	0	0	0	0	0	0	0	0	0	0	0	0
				Meta-Protein 2554OMPX_ENTCL Outer membrane protein X OS=Enterobacter cloacae GN=ompX PE=1 SV=1	0	0	0	0	0	0	0	0	0	0	0	0	0	0	0	0	0	0	0	0	0	0	0	0	0	0	0	0	0	0	0	0	0	1	0	0	0	0	0	0	0	0	0	0	0
				Meta-Protein 1411BLAST_ALF_BACSU Probable fructose-bisphosphate aldolase OS=Bacillus subtilis (strain 168) GN=fbaA PE=1 SV=2_P13243	0	0	0	0	0	0	0	0	0	0	0	0	0	0	0	0	0	0	7	3	6	12	4	2	15	26	11	3	6	5	4	3	0	7	3	1	0	0	0	0	0	0	0	0	0
				Meta-Protein 4360BLAST_RL4_PARD8 50S ribosomal protein L4 OS=Parabacteroides distasonis (strain ATCC 8503 / DSM 20701 / CIP 104284 / JCM 5825 / NCTC 11152) GN=rplD PE=3 SV=1_A6LEJ0	0	0	0	0	0	0	0	0	0	0	0	0	0	0	0	0	0	0	5	4	0	0	0	2	0	0	1	2	0	2	0	0	0	0	0	0	0	0	0	0	0	0	0	0	0
				Meta-Protein 4065BLAST_ATDA_WIGBR Spermidine N(1)-acetyltransferase OS=Wigglesworthia glossinidia brevipalpis GN=speG PE=3 SV=1_P0DKR8	0	0	0	0	0	0	0	1	0	0	0	0	0	0	0	0	0	0	0	0	0	0	0	0	0	0	0	0	0	0	0	0	0	0	0	0	0	0	0	0	0	0	0	0	0
				Meta-Protein 1482BLAST_ITLN2_HUMAN Intelectin-2 OS=Homo sapiens GN=ITLN2 PE=2 SV=1_Q8WWU7	0	0	0	0	0	0	0	0	0	0	0	0	0	0	0	0	0	0	17	19	8	12	6	19	28	25	17	7	4	5	5	1	1	12	5	4	0	0	0	0	0	0	0	0	0
				Meta-Protein 1946BLAST_ASPG2_ECOLI L-asparaginase 2 OS=Escherichia coli (strain K12) GN=ansB PE=1 SV=2_P00805	0	0	0	0	0	0	0	0	0	0	0	0	0	0	0	0	0	0	0	0	2	2	2	0	0	0	0	0	0	0	2	4	1	0	0	0	0	0	0	0	0	0	0	0	0
				Meta-Protein 659BLAST_K6PF_METAC ADP-specific phosphofructokinase OS=Methanosarcina acetivorans (strain ATCC 35395 / DSM 2834 / JCM 12185 / C2A) GN=pfkC PE=3 SV=1_P58847	2	0	0	0	0	0	0	0	0	0	0	0	0	0	0	0	0	0	0	0	0	0	0	0	0	0	0	0	0	0	0	0	0	0	0	0	0	0	0	0	0	0	0	0	0
				Meta-Protein 2873Metagenome unknown	7	6	7	8	7	5	4	3	1	1	1	1	1	0	1	2	2	3	0	0	0	0	0	0	0	0	0	0	0	0	0	0	0	0	0	0	0	0	0	0	0	0	0	0	0
				Meta-Protein 3411DBP7_PICST ATP-dependent RNA helicase DBP7 OS=Scheffersomyces stipitis (strain ATCC 58785 / CBS 6054 / NBRC 10063 / NRRL Y-11545) GN=DPB7 PE=3 SV=2	0	1	0	0	0	0	0	0	0	0	0	0	0	0	0	0	0	0	0	0	0	0	0	0	0	0	0	0	0	0	0	0	0	0	0	0	0	0	0	0	0	0	0	0	0
				Meta-Protein 2596Metagenome unknown	0	0	0	0	0	0	0	0	0	0	0	0	0	0	0	0	0	0	0	0	0	0	0	0	0	0	0	0	0	0	0	0	0	0	0	0	0	0	0	0	0	0	0	0	0
				Meta-Protein 732Metagenome unknown	2	1	1	0	0	1	0	0	0	0	0	0	0	0	0	1	0	0	0	0	0	0	0	0	0	0	0	0	0	0	0	0	0	0	0	0	0	0	0	0	0	0	0	0	0
				Meta-Protein 2586Metagenome unknown	0	0	0	0	0	0	0	0	0	0	0	0	0	0	0	0	0	0	0	0	0	0	0	0	0	0	0	0	0	0	0	0	0	0	0	0	0	1	0	0	0	0	0	0	0
				Meta-Protein 749RIMP_ACISJ Ribosome maturation factor RimP OS=Acidovorax sp. (strain JS42) GN=rimP PE=3 SV=2	1	0	0	0	0	0	0	0	0	0	0	0	0	0	0	0	0	0	0	0	0	0	0	0	0	0	0	0	0	0	0	0	0	0	0	0	0	0	0	0	0	0	0	0	0
				Meta-Protein 269BLAST_MOCB_RHIML Putative rhizopine-binding protein OS=Rhizobium meliloti GN=mocB PE=3 SV=1_P49308	26	26	28	26	15	11	14	4	7	3	4	4	7	8	3	38	28	25	0	0	0	0	0	0	0	0	0	0	0	0	0	0	0	0	0	0	0	0	0	0	0	0	0	0	0
				Meta-Protein 5076BLAST_OMPB2_NEIMI Major outer membrane protein P.IB OS=Neisseria meningitidis serogroup B GN=porB PE=3 SV=1_P30687	0	0	0	0	0	0	0	0	0	0	0	0	0	0	0	0	0	0	0	0	0	0	0	0	0	0	0	0	0	0	0	0	0	0	0	0	0	0	0	0	0	0	0	0	0
				Meta-Protein 3344Metagenome unknown	0	1	0	0	0	1	0	0	0	0	0	0	0	0	0	0	0	0	0	0	0	0	0	0	0	0	0	0	0	0	0	0	0	0	0	0	0	0	0	0	0	0	0	0	0
				Meta-Protein 4982Metagenome Unknown	0	0	0	0	0	0	0	0	0	0	0	0	0	0	0	0	0	0	0	0	0	0	0	0	0	0	0	0	0	0	1	0	0	0	0	0	0	0	0	0	0	0	0	0	0
				Meta-Protein 3363BLAST_SDP_EIMBO Sporozoite developmental protein OS=Eimeria bovis PE=2 SV=1_P42789	0	1	0	3	0	0	1	2	0	0	0	0	0	0	0	0	0	0	0	0	0	0	0	0	0	0	0	0	0	0	0	0	0	0	0	0	0	0	0	0	0	0	0	0	0
				Meta-Protein 1315BLAST_AHPC_SALTI Alkyl hydroperoxide reductase C OS=Salmonella typhi GN=ahpC PE=3 SV=2_P0A252	0	0	0	0	0	0	0	0	0	0	0	0	0	0	0	0	0	0	2	3	0	1	0	1	1	1	1	0	0	0	0	0	0	0	0	0	0	0	0	0	0	0	0	0	0
				Meta-Protein 2254BLAST_DEOD_LACBA Purine nucleoside phosphorylase DeoD-type OS=Lactobacillus brevis (strain ATCC 367 / JCM 1170) GN=deoD PE=3 SV=1_Q03Q52	0	0	0	0	0	0	0	0	0	0	0	0	0	0	0	0	0	0	0	0	0	0	0	0	1	0	0	0	0	0	0	0	0	1	1	0	0	0	0	0	0	0	0	0	0
				Meta-Protein 4311Metagenome Unknown	0	0	0	0	0	0	0	0	0	0	0	0	0	0	0	0	0	0	2	1	0	0	0	0	0	0	0	0	0	0	0	0	0	0	0	0	0	0	0	0	0	0	0	0	0
				Meta-Protein 3771BLAST_BCSP_BRUME 31 kDa immunogenic protein OS=Brucella melitensis biotype 1 (strain 16M / ATCC 23456 / NCTC 10094) GN=bcsP31 PE=4 SV=1_P0A3T2	0	0	0	1	2	0	0	0	0	0	0	0	0	0	0	0	0	0	0	0	0	0	0	0	0	0	0	0	0	0	0	0	0	0	0	0	0	0	0	0	0	0	0	0	0
				Meta-Protein 4188BLAST_THS_METKA Thermosome subunit OS=Methanopyrus kandleri (strain AV19 / DSM 6324 / JCM 9639 / NBRC 100938) GN=ths PE=3 SV=1_P50016	0	0	0	0	0	0	0	0	0	0	0	0	0	0	0	2	0	0	0	0	0	0	0	0	0	0	0	0	0	0	0	0	0	0	0	0	0	0	0	0	0	0	0	0	0
				Meta-Protein 4782Metagenome Unknown	0	0	0	0	0	0	0	0	0	0	0	0	0	0	0	0	0	0	0	0	0	0	0	1	0	0	1	0	0	0	0	0	0	0	0	0	0	0	0	0	0	0	0	0	0
				Meta-Protein 366BLAST_FADN_BACSU Probable 3-hydroxyacyl-CoA dehydrogenase OS=Bacillus subtilis (strain 168) GN=fadN PE=2 SV=2_O32178	7	6	6	0	0	0	0	0	0	0	0	0	0	0	0	4	2	3	0	0	0	0	0	0	0	0	0	0	0	0	0	0	0	0	0	0	0	0	0	0	0	0	0	0	0
				Meta-Protein 4024BLAST_YEBA_BACSU Uncharacterized protein YebA OS=Bacillus subtilis (strain 168) GN=yebA PE=4 SV=2_P94476	0	0	0	0	0	0	1	0	0	0	0	0	0	0	0	0	0	0	0	0	0	0	0	0	0	0	0	0	0	0	0	0	0	0	0	0	0	0	0	0	0	0	0	0	0
				Meta-Protein 287Metagenome unknown	18	17	14	3	3	1	5	4	6	0	0	0	1	2	2	10	4	3	0	0	0	0	0	0	0	0	0	0	0	0	0	0	0	0	0	0	0	0	0	0	0	0	0	0	0
				Meta-Protein 3737Metagenome unknown	0	0	0	2	0	0	2	0	0	0	0	0	0	1	0	0	0	0	0	0	0	0	0	0	0	0	0	0	0	0	0	0	0	0	0	0	0	0	0	0	0	0	0	0	0
				Meta-Protein 642BLAST_FDHA_METJA Formate dehydrogenase subunit alpha OS=Methanocaldococcus jannaschii (strain ATCC 43067 / DSM 2661 / JAL-1 / JCM 10045 / NBRC 100440) GN=fdhA PE=3 SV=2_P61159	2	1	1	0	0	1	1	0	0	0	0	0	0	0	0	0	0	0	0	0	0	0	0	0	0	0	0	0	0	0	0	0	0	0	0	0	0	0	0	0	0	0	0	0	0
				Meta-Protein 3329BLAST_GMDS_DROME GDP-mannose 4;6 dehydratase OS=Drosophila melanogaster GN=Gmd PE=1 SV=2_Q9VMW9	0	1	0	0	0	0	0	0	0	0	0	0	0	0	0	0	0	0	0	0	0	0	0	0	0	0	0	0	0	0	0	0	0	0	0	0	0	0	0	0	0	0	0	0	0
				Meta-Protein 2032BLAST_SUSC_BACTN TonB-dependent receptor SusC OS=Bacteroides thetaiotaomicron (strain ATCC 29148 / DSM 2079 / NCTC 10582 / E50 / VPI-5482) GN=susC PE=1 SV=1_Q8A1G1	0	0	0	0	0	0	0	0	0	0	0	0	0	0	0	0	0	0	0	0	3	7	6	0	0	0	0	0	0	0	0	0	0	0	0	0	0	0	0	0	0	0	0	0	0
				Meta-Protein 2403BLAST_MALQ_CLOBU 4-alpha-glucanotransferase OS=Clostridium butyricum GN=malQ PE=1 SV=1_Q59266	0	0	0	0	0	0	0	0	0	0	0	0	0	0	0	0	0	0	0	0	0	0	0	0	3	0	1	0	0	0	0	0	0	0	0	0	0	0	0	0	0	0	0	0	0
				Meta-Protein 3103Metagenome unknown	2	1	0	1	0	0	0	0	0	0	0	0	0	0	0	0	0	0	0	0	0	0	0	0	0	0	0	0	0	0	0	0	0	0	0	0	0	0	0	0	0	0	0	0	0
				Meta-Protein 4704BLAST_ILVC_LACP7 Ketol-acid reductoisomerase (NADP(+)) OS=Lachnoclostridium phytofermentans (strain ATCC 700394 / DSM 18823 / ISDg) GN=ilvC PE=3 SV=1_A9KQ65	0	0	0	0	0	0	0	0	0	0	0	0	0	0	0	0	0	0	0	0	0	1	0	0	0	0	0	0	0	0	0	0	0	0	0	0	0	0	0	0	0	0	0	0	0
				Meta-Protein 703BLAST_FLA_CLOTY Flagellin (Fragment) OS=Clostridium tyrobutyricum GN=fla PE=1 SV=2_P80583	6	5	5	3	2	1	2	1	0	0	0	0	0	0	0	1	0	0	0	0	0	0	0	0	0	0	0	0	0	0	0	0	0	0	0	0	0	0	0	0	0	0	0	0	0
				Meta-Protein 4398BLAST_PPDK1_MAIZE Pyruvate; phosphate dikinase 1; chloroplastic OS=Zea mays GN=PPDK1 PE=1 SV=2_P11155	0	0	0	0	0	0	0	0	0	0	0	0	0	0	0	0	0	0	1	0	0	0	0	0	0	0	0	0	0	0	0	0	0	0	0	0	0	0	0	0	0	0	0	0	0
				Meta-Protein 1644BLAST_KCRU_HUMAN Creatine kinase U-type; mitochondrial OS=Homo sapiens GN=CKMT1A PE=1 SV=1_P12532	0	0	0	0	0	0	0	0	0	0	0	0	0	0	0	0	0	0	1	5	3	1	2	0	3	1	1	0	2	1	2	2	0	5	0	1	0	0	0	0	0	0	0	0	0
				Meta-Protein 3130Metagenome unknown	1	0	0	0	0	0	0	0	0	0	0	0	0	0	0	0	0	0	0	0	0	0	0	0	0	0	0	0	0	0	0	0	0	0	0	0	0	0	0	0	0	0	0	0	0
				Meta-Protein 1135BLAST_Y106_METJA Uncharacterized protein MJ0106 OS=Methanocaldococcus jannaschii (strain ATCC 43067 / DSM 2661 / JAL-1 / JCM 10045 / NBRC 100440) GN=MJ0106 PE=4 SV=1_Q57570	0	0	0	0	0	0	1	0	0	0	0	0	0	0	0	0	0	0	0	0	0	0	0	0	0	0	0	0	0	0	0	0	0	0	0	0	0	0	0	0	0	0	0	0	0
				Meta-Protein 4277BLAST_MDR1_ENTHI Multidrug resistance protein 1 (Fragment) OS=Entamoeba histolytica GN=MDR1 PE=3 SV=1_P16875	0	0	0	0	0	0	0	0	0	0	0	0	0	0	0	0	0	1	0	0	0	0	0	0	0	0	0	0	0	0	0	0	0	0	0	0	0	0	0	0	0	0	0	0	0
				Meta-Protein 2825Metagenome unknown	5	6	4	0	0	0	0	0	0	0	0	0	0	0	0	2	1	2	0	0	0	0	0	0	0	0	0	0	0	0	0	0	0	0	0	0	0	0	0	0	0	0	0	0	0
				Meta-Protein 1090VATI_METMA V-type ATP synthase subunit I OS=Methanosarcina mazei (strain ATCC BAA-159 / DSM 3647 / Goe1 / Go1 / JCM 11833 / OCM 88) GN=atpI PE=3 SV=2	0	0	0	0	0	2	0	0	0	0	0	0	0	0	0	1	0	0	0	0	0	0	0	0	0	0	0	0	0	0	0	0	0	0	0	0	0	0	0	0	0	0	0	0	0
				Meta-Protein 877BLAST_SUSC_BACTN TonB-dependent receptor SusC OS=Bacteroides thetaiotaomicron (strain ATCC 29148 / DSM 2079 / NCTC 10582 / E50 / VPI-5482) GN=susC PE=1 SV=1_Q8A1G1	0	0	1	1	2	0	2	6	4	0	0	0	0	0	0	0	0	0	0	0	0	0	0	0	0	0	0	0	0	0	0	0	0	0	0	0	0	0	0	0	0	0	0	0	0
				Meta-Protein 3995BLAST_CIPB_CLOTM Cellulosomal-scaffolding protein B (Fragment) OS=Clostridium thermocellum GN=cipB PE=1 SV=1_Q01866	0	0	0	0	0	0	3	0	1	0	0	0	0	0	0	0	0	0	0	0	0	0	0	0	0	0	0	0	0	0	0	0	0	0	0	0	0	0	0	0	0	0	0	0	0
				Meta-Protein 4920Y4FO_SINFN Uncharacterized ABC transporter ATP-binding protein y4fO OS=Sinorhizobium fredii (strain NBRC 101917 / NGR234) GN=NGR_a03670 PE=3 SV=1	0	0	0	0	0	0	0	0	0	0	0	0	0	0	0	0	0	0	0	0	0	0	0	0	0	1	0	0	0	0	0	0	0	0	0	0	0	0	0	0	0	0	0	0	0
				Meta-Protein 136BLAST_HBD_CLOAB 3-hydroxybutyryl-CoA dehydrogenase OS=Clostridium acetobutylicum (strain ATCC 824 / DSM 792 / JCM 1419 / LMG 5710 / VKM B-1787) GN=hbd PE=1 SV=2_P52041	2	0	0	0	0	0	0	0	0	0	0	0	0	0	0	0	0	0	0	0	0	0	0	0	0	0	0	0	0	0	0	0	0	0	0	0	0	0	0	0	0	0	0	0	0
				Meta-Protein 2376BLAST_PGCA_BACSU Phosphoglucomutase OS=Bacillus subtilis (strain 168) GN=pgcA PE=1 SV=3_P18159	0	0	0	0	0	0	0	0	0	0	0	0	0	0	0	0	0	0	0	0	0	0	0	0	3	0	2	0	0	0	0	0	0	0	0	0	0	0	0	0	0	0	0	0	0
				Meta-Protein 3286BLAST_EFTU_ENTFA Elongation factor Tu OS=Enterococcus faecalis (strain ATCC 700802 / V583) GN=tuf PE=3 SV=1_Q839G8	2	2	2	0	1	0	0	0	0	0	0	0	0	0	0	1	2	0	0	0	0	0	0	0	0	0	0	0	0	0	0	0	0	0	0	0	0	0	0	0	0	0	0	0	0
				Meta-Protein 1107CYB6_NOSS1 Cytochrome b6 OS=Nostoc sp. (strain PCC 7120 / SAG 25.82 / UTEX 2576) GN=petB PE=1 SV=1	0	0	0	0	0	1	0	0	0	0	0	0	0	0	0	0	0	0	0	0	0	0	0	0	0	0	0	0	0	0	0	0	0	0	0	0	0	0	0	0	0	0	0	0	0
				Meta-Protein 4448BLAST_NANH_SALTY Sialidase OS=Salmonella typhimurium (strain LT2 / SGSC1412 / ATCC 700720) GN=nanH PE=1 SV=4_P29768	0	0	0	0	0	0	0	0	0	0	0	0	0	0	0	0	0	0	0	1	0	0	0	0	0	0	0	0	0	0	0	0	0	0	0	0	0	0	0	0	0	0	0	0	0
				Meta-Protein 4052BLAST_XYNY_CLOTM Endo-1;4-beta-xylanase Y OS=Clostridium thermocellum GN=xynY PE=1 SV=1_P51584	0	0	0	0	0	0	0	1	0	0	0	0	0	0	0	0	0	0	0	0	0	0	0	0	0	0	0	0	0	0	0	0	0	0	0	0	0	0	0	0	0	0	0	0	0
				Meta-Protein 2418BLAST_ASD2_ARATH Alpha-L-arabinofuranosidase 2 OS=Arabidopsis thaliana GN=ASD2 PE=2 SV=1_Q8VZR2	0	0	0	0	0	0	0	0	0	0	0	0	0	0	0	0	0	0	0	0	0	0	0	0	1	0	0	0	0	0	0	0	0	0	0	0	0	0	0	0	0	0	0	0	0
				Meta-Protein 3943Metagenome unknown	0	0	0	0	0	1	0	1	1	0	0	0	0	0	0	0	0	0	0	0	0	0	0	0	0	0	0	0	0	0	0	0	0	0	0	0	0	0	0	0	0	0	0	0	0
				Meta-Protein 2634BLAST_BRAC_PSEAE Leucine-; isoleucine-; valine-; threonine-; and alanine-binding protein OS=Pseudomonas aeruginosa (strain ATCC 15692 / DSM 22644 / CIP 104116 / JCM 14847 / LMG 12228 / 1C / PRS 101 / PAO1) GN=braC PE=1 SV=2_P21175	0	0	0	0	0	0	0	0	0	0	0	0	0	0	0	0	0	0	0	0	0	0	0	0	0	0	0	0	0	0	0	0	0	0	0	0	0	0	0	0	0	0	0	0	0
				Meta-Protein 3625Metagenome unknown	0	0	0	2	2	1	1	0	1	0	0	0	0	0	0	0	0	0	0	0	0	0	0	0	0	0	0	0	0	0	0	0	0	0	0	0	0	0	0	0	0	0	0	0	0
				Meta-Protein 2124Metagenome Unknown	0	0	0	0	0	0	0	0	0	0	0	0	0	0	0	0	0	0	0	0	0	1	0	0	0	0	0	0	0	0	0	0	0	0	0	0	0	0	0	0	0	0	0	0	0
				Meta-Protein 3201BLAST_Y1296_METAC UPF0331 protein MA_1296 OS=Methanosarcina acetivorans (strain ATCC 35395 / DSM 2834 / JCM 12185 / C2A) GN=MA_1296 PE=3 SV=1_Q8TR85	1	0	0	0	0	0	0	0	0	0	0	0	0	0	0	0	0	0	0	0	0	0	0	0	0	0	0	0	0	0	0	0	0	0	0	0	0	0	0	0	0	0	0	0	0
				Meta-Protein 4037BLAST_MTAD1_ARCFU 5-methylthioadenosine/S-adenosylhomocysteine deaminase 1 OS=Archaeoglobus fulgidus (strain ATCC 49558 / VC-16 / DSM 4304 / JCM 9628 / NBRC 100126) GN=mtaD1 PE=3 SV=1_O29701	0	0	0	0	0	0	1	0	0	0	0	0	0	0	0	0	0	0	0	0	0	0	0	0	0	0	0	0	0	0	0	0	0	0	0	0	0	0	0	0	0	0	0	0	0
				Meta-Protein 111BLAST_DBHB_PSEF5 DNA-binding protein HU-beta OS=Pseudomonas fluorescens (strain ATCC BAA-477 / NRRL B-23932 / Pf-5) GN=hupB PE=3 SV=1_Q9KHS6	4	4	2	5	5	4	10	12	9	0	2	2	3	5	4	3	2	1	0	0	0	0	0	0	0	0	0	0	0	0	0	0	0	0	0	0	0	0	0	0	0	0	0	0	0
				Meta-Protein 521BLAST_RS8_CALS8 30S ribosomal protein S8 OS=Caldicellulosiruptor saccharolyticus (strain ATCC 43494 / DSM 8903 / Tp8T 6331) GN=rpsH PE=3 SV=1_A4XLR6	2	2	2	0	0	1	3	2	2	0	0	0	0	0	0	0	0	0	0	0	0	0	0	0	0	0	0	0	0	0	0	0	0	0	0	0	0	0	0	0	0	0	0	0	0
				Meta-Protein 1374BLAST_SUBT_BACPU Subtilisin OS=Bacillus pumilus GN=apr PE=1 SV=1_P07518	0	0	0	0	0	0	0	0	0	0	0	0	0	0	0	0	0	0	17	11	0	1	0	2	0	0	0	3	0	4	0	0	0	0	0	0	0	0	0	0	0	0	0	0	0
				Meta-Protein 2063Metagenome Unknown	0	0	0	0	0	0	0	0	0	0	0	0	0	0	0	0	0	0	0	0	0	1	0	0	0	0	0	0	0	0	0	0	0	0	0	0	0	0	0	0	0	0	0	0	0
				Meta-Protein 1874BLAST_NUSA_THET8 Transcription termination/antitermination protein NusA OS=Thermus thermophilus (strain HB8 / ATCC 27634 / DSM 579) GN=nusA PE=3 SV=1_P48514	0	0	0	0	0	0	0	0	0	0	0	0	0	0	0	0	0	0	0	1	0	2	1	0	0	0	0	0	0	0	0	0	0	0	0	0	0	0	0	0	0	0	0	0	0
				Meta-Protein 4725BLAST_FLAA_BORBR Flagellin OS=Bordetella bronchiseptica (strain ATCC BAA-588 / NCTC 13252 / RB50) GN=flaA PE=1 SV=2_Q06064	0	0	0	0	0	0	0	0	0	0	0	0	0	0	0	0	0	0	0	0	0	0	1	0	0	0	0	0	0	0	0	0	0	0	0	0	0	0	0	0	0	0	0	0	0
				Meta-Protein 135BLAST_XYLF_ECOLI D-xylose-binding periplasmic protein OS=Escherichia coli (strain K12) GN=xylF PE=1 SV=1_P37387	71	77	60	50	40	40	30	25	22	12	9	12	13	15	16	48	26	23	0	0	0	0	0	0	0	0	0	0	0	0	0	0	0	0	0	0	0	0	0	0	0	0	0	0	0
				Meta-Protein 1760AHP1_YEAST Peroxiredoxin AHP1 OS=Saccharomyces cerevisiae (strain ATCC 204508 / S288c) GN=AHP1 PE=1 SV=4	0	0	0	0	0	0	0	0	0	0	0	0	0	0	0	0	0	0	1	1	0	0	0	0	0	0	0	0	0	0	0	0	0	0	0	0	0	0	0	0	0	0	0	0	0
				Meta-Protein 4180BLAST_LSRB_SALPB Autoinducer 2-binding protein LsrB OS=Salmonella paratyphi B (strain ATCC BAA-1250 / SPB7) GN=lsrB PE=3 SV=2_A9MZG4	0	0	0	0	0	0	0	0	0	0	0	0	0	0	0	1	0	0	0	0	0	0	0	0	0	0	0	0	0	0	0	0	0	0	0	0	0	0	0	0	0	0	0	0	0
				Meta-Protein 4735BLAST_RNJ1_BACSU Ribonuclease J1 OS=Bacillus subtilis (strain 168) GN=rnjA PE=1 SV=1_Q45493	0	0	0	0	0	0	0	0	0	0	0	0	0	0	0	0	0	0	0	0	0	0	1	0	0	0	0	0	0	0	0	0	0	0	0	0	0	0	0	0	0	0	0	0	0
				Meta-Protein 1996BLAST_KDGK_THET8 2-dehydro-3-deoxygluconokinase OS=Thermus thermophilus (strain HB8 / ATCC 27634 / DSM 579) GN=kdgK PE=1 SV=1_Q53W83	0	0	0	0	0	0	0	0	0	0	0	0	0	0	0	0	0	0	0	0	1	1	1	1	0	0	0	1	1	0	0	0	0	0	0	0	0	0	0	0	0	0	0	0	0
				Meta-Protein 646BLAST_HCP_THEPX Hydroxylamine reductase OS=Thermoanaerobacter sp. (strain X514) GN=hcp PE=3 SV=1_B0K5Y2	1	0	0	0	0	0	0	0	0	0	0	0	0	0	0	0	0	0	0	0	0	0	0	0	0	0	0	0	0	0	0	0	0	0	0	0	0	0	0	0	0	0	0	0	0
				Meta-Protein 3998Metagenome unknown	0	0	0	0	0	0	1	0	1	0	0	0	0	0	0	0	0	0	0	0	0	0	0	0	0	0	0	0	0	0	0	0	0	0	0	0	0	0	0	0	0	0	0	0	0
				Meta-Protein 5180Metagenome unknown	0	0	0	0	0	0	0	0	0	0	0	0	0	0	0	0	0	0	0	0	0	0	0	0	0	0	0	0	0	0	0	0	0	0	0	0	0	0	0	0	0	0	0	0	0
				Meta-Protein 4751Metagenome Unknown	0	0	0	0	0	0	0	0	0	0	0	0	0	0	0	0	0	0	0	0	0	0	0	1	0	0	0	0	0	0	0	0	0	0	0	0	0	0	0	0	0	0	0	0	0
				Meta-Protein 2406BLAST_SYA1_LACP7 Alanine--tRNA ligase 1 OS=Lachnoclostridium phytofermentans (strain ATCC 700394 / DSM 18823 / ISDg) GN=alaS1 PE=3 SV=1_A9KMW7	0	0	0	0	0	0	0	0	0	0	0	0	0	0	0	0	0	0	0	0	0	0	0	0	1	0	0	0	0	0	0	0	0	0	0	0	0	0	0	0	0	0	0	0	0
				Meta-Protein 1834BLAST_GATB_LACP7 Aspartyl/glutamyl-tRNA(Asn/Gln) amidotransferase subunit B OS=Lachnoclostridium phytofermentans (strain ATCC 700394 / DSM 18823 / ISDg) GN=gatB PE=3 SV=1_A9KJ27	0	0	0	0	0	0	0	0	0	0	0	0	0	0	0	0	0	0	0	1	0	0	0	0	0	0	0	0	0	0	0	0	0	0	0	0	0	0	0	0	0	0	0	0	0
				Meta-Protein 2193BLAST_RS9_LACP7 30S ribosomal protein S9 OS=Lachnoclostridium phytofermentans (strain ATCC 700394 / DSM 18823 / ISDg) GN=rpsI PE=3 SV=1_A9KJF4	0	0	0	0	0	0	0	0	0	0	0	0	0	0	0	0	0	0	0	0	0	0	1	0	1	0	0	0	0	0	0	0	0	0	0	0	0	0	0	0	0	0	0	0	0
				Meta-Protein 4864BLAST_RS5_PARD8 30S ribosomal protein S5 OS=Parabacteroides distasonis (strain ATCC 8503 / DSM 20701 / CIP 104284 / JCM 5825 / NCTC 11152) GN=rpsE PE=3 SV=1_A6LEH4	0	0	0	0	0	0	0	0	0	0	0	0	0	0	0	0	0	0	0	0	0	0	0	0	2	0	1	0	0	0	0	0	0	0	0	0	0	0	0	0	0	0	0	0	0
				Meta-Protein 858MTSB_METMA Methylated-thiol--corrinoid protein MtsB OS=Methanosarcina mazei (strain ATCC BAA-159 / DSM 3647 / Goe1 / Go1 / JCM 11833 / OCM 88) GN=mtsB PE=3 SV=1	0	1	1	0	0	0	0	0	0	0	0	0	0	0	0	0	0	1	0	0	0	0	0	0	0	0	0	0	0	0	0	0	0	0	0	0	0	0	0	0	0	0	0	0	0
				Meta-Protein 475BLAST_Y1328_METTH Uncharacterized HTH-type transcriptional regulator MTH_1328 OS=Methanothermobacter thermautotrophicus (strain ATCC 29096 / DSM 1053 / JCM 10044 / NBRC 100330 / Delta H) GN=MTH_1328 PE=4 SV=1_O27383	4	5	5	1	2	1	3	3	3	0	0	0	0	0	0	1	1	0	0	0	0	0	0	0	0	0	0	0	0	0	0	0	0	0	0	0	0	0	0	0	0	0	0	0	0
				Meta-Protein 3410BLAST_YLQH_BACSU Uncharacterized protein YlqH OS=Bacillus subtilis (strain 168) GN=ylqH PE=4 SV=1_O34867	0	1	0	0	0	0	0	0	0	0	0	0	0	0	0	0	0	0	0	0	0	0	0	0	0	0	0	0	0	0	0	0	0	0	0	0	0	0	0	0	0	0	0	0	0
				Meta-Protein 4158Metagenome unknown	0	0	0	0	0	0	0	0	0	0	0	0	0	0	0	1	1	0	0	0	0	0	0	0	0	0	0	0	0	0	0	0	0	0	0	0	0	0	0	0	0	0	0	0	0
				Meta-Protein 4078BLAST_HNDD_DESFR NADP-reducing hydrogenase subunit HndD OS=Desulfovibrio fructosivorans GN=hndD PE=1 SV=1_Q46508	0	0	0	0	0	0	0	1	0	0	0	0	0	0	0	0	0	0	0	0	0	0	0	0	0	0	0	0	0	0	0	0	0	0	0	0	0	0	0	0	0	0	0	0	0
				Meta-Protein 4262BLAST_THIL_CHRVO Acetyl-CoA acetyltransferase OS=Chromobacterium violaceum (strain ATCC 12472 / DSM 30191 / JCM 1249 / NBRC 12614 / NCIMB 9131 / NCTC 9757) GN=phaA PE=3 SV=2_Q9ZHI1	0	0	0	0	0	0	0	0	0	0	0	0	0	0	0	0	1	0	0	0	0	0	0	0	0	0	0	0	0	0	0	0	0	0	0	0	0	0	0	0	0	0	0	0	0
				Meta-Protein 2420BLAST_PGCA_BACSU Phosphoglucomutase OS=Bacillus subtilis (strain 168) GN=pgcA PE=1 SV=3_P18159	0	0	0	0	0	0	0	0	0	0	0	0	0	0	0	0	0	0	0	0	0	0	0	0	2	0	0	0	0	0	0	0	0	0	0	0	0	0	0	0	0	0	0	0	0
				Meta-Protein 1053BLAST_RS4_HALOH 30S ribosomal protein S4 OS=Halothermothrix orenii (strain H 168 / OCM 544 / DSM 9562) GN=rpsD PE=3 SV=1_B8D0T6	0	0	0	0	2	0	0	0	0	0	0	0	0	0	0	0	0	0	0	0	0	0	0	0	0	0	0	0	0	0	0	0	0	0	0	0	0	0	0	0	0	0	0	0	0
				Meta-Protein 1729BLAST_RS2_BACV8 30S ribosomal protein S2 OS=Bacteroides vulgatus (strain ATCC 8482 / DSM 1447 / JCM 5826 / NBRC 14291 / NCTC 11154) GN=rpsB PE=3 SV=1_A6L0V1	0	0	0	0	0	0	0	0	0	0	0	0	0	0	0	0	0	0	9	7	2	7	6	7	0	0	1	0	0	3	2	1	2	0	0	0	0	0	0	0	0	0	0	0	0
				Meta-Protein 1959BLAST_KV315_HUMAN Immunoglobulin kappa variable 3-15 OS=Homo sapiens GN=IGKV3-15 PE=1 SV=2_P01624	0	0	0	0	0	0	0	0	0	0	0	0	0	0	0	0	0	0	0	0	1	0	0	0	2	3	1	0	0	0	0	0	0	1	1	0	0	0	0	0	0	0	0	0	0
				Meta-Protein 2199BLAST_NILP1_ARATH N-carbamoylputrescine amidase OS=Arabidopsis thaliana GN=CPA PE=1 SV=1_Q8VYF5	0	0	0	0	0	0	0	0	0	0	0	0	0	0	0	0	0	0	0	0	0	0	0	1	0	0	0	0	0	0	0	0	0	0	0	0	0	0	0	0	0	0	0	0	0
				Meta-Protein 336BLAST_LYSC_LYSEN Lysyl endopeptidase OS=Lysobacter enzymogenes PE=1 SV=1_Q7M135	1	1	0	0	0	0	0	0	0	0	0	0	0	0	0	0	0	0	0	0	0	0	0	0	0	0	0	0	0	0	0	0	0	0	0	0	0	0	0	0	0	0	0	0	0
				Meta-Protein 3183BLAST_Y1390_SYNE7 Uncharacterized HIT-like protein Synpcc7942_1390 OS=Synechococcus elongatus (strain PCC 7942) GN=Synpcc7942_1390 PE=4 SV=1_P32084	1	0	0	0	0	0	0	0	0	0	0	0	0	0	0	0	0	0	0	0	0	0	0	0	0	0	0	0	0	0	0	0	0	0	0	0	0	0	0	0	0	0	0	0	0
				Meta-Protein 3678BLAST_OMPA_THEMA Outer membrane protein alpha OS=Thermotoga maritima (strain ATCC 43589 / MSB8 / DSM 3109 / JCM 10099) GN=omp-alpha PE=1 SV=2_Q01969	0	0	0	1	1	2	0	0	0	0	0	0	0	0	0	0	0	0	0	0	0	0	0	0	0	0	0	0	0	0	0	0	0	0	0	0	0	0	0	0	0	0	0	0	0
				Meta-Protein 2332BLAST_OMPB1_NEIGO Major outer membrane protein P.IB OS=Neisseria gonorrhoeae GN=porB PE=3 SV=1_P18195	0	0	0	0	0	0	0	0	0	0	0	0	0	0	0	0	0	0	0	0	0	0	0	0	3	2	0	0	0	0	0	0	0	0	1	0	0	0	0	0	0	0	0	0	0
				Meta-Protein 2818BLAST_RS4_CLOBB 30S ribosomal protein S4 OS=Clostridium botulinum (strain Eklund 17B / Type B) GN=rpsD PE=3 SV=1_B2TIK3	2	1	0	0	0	0	0	0	0	0	0	0	0	0	0	1	0	0	0	0	0	0	0	0	0	0	0	0	0	0	0	0	0	0	0	0	0	0	0	0	0	0	0	0	0
				Meta-Protein 1876BLAST_AMY_BACSU Alpha-amylase OS=Bacillus subtilis (strain 168) GN=amyE PE=1 SV=2_P00691	0	0	0	0	0	0	0	0	0	0	0	0	0	0	0	0	0	0	0	0	1	3	1	0	0	0	0	0	0	0	0	0	0	0	0	0	0	0	0	0	0	0	0	0	0
				Meta-Protein 2036Metagenome Unknown	0	0	0	0	0	0	0	0	0	0	0	0	0	0	0	0	0	0	0	0	1	3	1	0	0	0	0	0	0	0	0	0	0	0	0	0	0	0	0	0	0	0	0	0	0
				Meta-Protein 4016BLAST_NFRA_STAS1 NADPH-dependent oxidoreductase OS=Staphylococcus saprophyticus subsp. saprophyticus (strain ATCC 15305 / DSM 20229) GN=nfrA PE=3 SV=1_Q49UU0	0	0	0	0	0	0	1	1	0	0	0	0	0	0	0	1	0	0	0	0	0	0	0	0	0	0	0	0	0	0	0	0	0	0	0	0	0	0	0	0	0	0	0	0	0
				Meta-Protein 2088BLAST_LSRB_YERPE Autoinducer 2-binding protein LsrB OS=Yersinia pestis GN=lsrB PE=1 SV=1_Q74PW2	0	0	0	0	0	0	0	0	0	0	0	0	0	0	0	0	0	0	0	0	0	1	0	0	0	0	0	0	0	0	0	0	0	0	0	0	0	0	0	0	0	0	0	0	0
				Meta-Protein 2394CH60_EDWI9 60 kDa chaperonin OS=Edwardsiella ictaluri (strain 93-146) GN=groL PE=3 SV=1	0	0	0	0	0	0	0	0	0	0	0	0	0	0	0	0	0	0	0	0	0	0	0	0	4	3	2	0	0	0	0	0	0	0	1	1	0	0	0	0	0	0	0	0	0
				Meta-Protein 3687BLAST_MARIT_THEMA Maritimacin OS=Thermotoga maritima (strain ATCC 43589 / MSB8 / DSM 3109 / JCM 10099) GN=TM_0785 PE=1 SV=2_Q9WZP2	0	0	0	1	2	2	1	1	1	0	0	0	0	0	0	0	0	0	0	0	0	0	0	0	0	0	0	0	0	0	0	0	0	0	0	0	0	0	0	0	0	0	0	0	0
				Meta-Protein 1393BLAST_RS4_BACV8 30S ribosomal protein S4 OS=Bacteroides vulgatus (strain ATCC 8482 / DSM 1447 / JCM 5826 / NBRC 14291 / NCTC 11154) GN=rpsD PE=3 SV=1_A6KYH1	0	0	0	0	0	0	0	0	0	0	0	0	0	0	0	0	0	0	11	11	3	4	5	12	4	1	3	2	1	2	1	0	0	4	1	2	0	0	0	0	0	0	0	0	0
				Meta-Protein 2044BLAST_NADC_ORYSJ Nicotinate-nucleotide pyrophosphorylase [carboxylating]; chloroplastic OS=Oryza sativa subsp. japonica GN=Os09g0553600 PE=2 SV=1_Q0IZS0	0	0	0	0	0	0	0	0	0	0	0	0	0	0	0	0	0	0	0	0	1	2	1	0	0	0	0	0	0	0	0	0	0	0	0	0	0	0	0	0	0	0	0	0	0
				Meta-Protein 2975Metagenome unknown	2	1	0	0	0	0	0	0	0	0	0	0	0	0	0	0	0	0	0	0	0	0	0	0	0	0	0	0	0	0	0	0	0	0	0	0	0	0	0	0	0	0	0	0	0
				Meta-Protein 848Metagenome unknown	0	1	0	0	0	0	0	0	0	0	0	0	0	0	0	0	0	0	0	0	0	0	0	0	0	0	0	0	0	0	0	0	0	0	0	0	0	0	0	0	0	0	0	0	0
				Meta-Protein 2160BLAST_RHAD_BACTN Rhamnulose-1-phosphate aldolase OS=Bacteroides thetaiotaomicron (strain ATCC 29148 / DSM 2079 / NCTC 10582 / E50 / VPI-5482) GN=rhaD PE=3 SV=1_Q8A1A0	0	0	0	0	0	0	0	0	0	0	0	0	0	0	0	0	0	0	0	0	0	1	1	0	0	0	0	0	0	0	0	0	0	0	0	0	0	0	0	0	0	0	0	0	0
				Meta-Protein 4674Metagenome Unknown	0	0	0	0	0	0	0	0	0	0	0	0	0	0	0	0	0	0	0	0	0	1	0	0	0	0	0	0	0	0	0	0	0	0	0	0	0	0	0	0	0	0	0	0	0
				Meta-Protein 892BLAST_YP15_STAAU DegV domain-containing 15.5 kDa protein OS=Staphylococcus aureus PE=3 SV=1_P13977	0	0	1	0	0	0	0	0	0	0	0	0	0	0	0	0	1	0	0	0	0	0	0	0	0	0	0	0	0	0	0	0	0	0	0	0	0	0	0	0	0	0	0	0	0
				Meta-Protein 2875BLAST_PHSS_DESBA Periplasmic [NiFeSe] hydrogenase small subunit OS=Desulfomicrobium baculatum PE=1 SV=1_P13063	4	3	2	2	1	1	0	0	0	0	1	0	0	2	0	9	4	6	0	0	0	0	0	0	0	0	0	0	0	0	0	0	0	0	0	0	0	0	0	0	0	0	0	0	0
				Meta-Protein 4071BLAST_YUID_BACSU Uncharacterized membrane protein YuiD OS=Bacillus subtilis (strain 168) GN=yuiD PE=4 SV=1_O32107	0	0	0	0	0	0	0	1	0	0	0	0	0	0	0	0	0	0	0	0	0	0	0	0	0	0	0	0	0	0	0	0	0	0	0	0	0	0	0	0	0	0	0	0	0
				Meta-Protein 1970BLAST_GLB63_ORYSJ 63 kDa globulin-like protein OS=Oryza sativa subsp. japonica GN=Os03g0663800 PE=1 SV=1_Q75GX9	0	0	0	0	0	0	0	0	0	0	0	0	0	0	0	0	0	0	0	0	1	2	2	0	0	0	1	0	0	0	1	0	0	0	0	0	0	0	0	0	0	0	0	0	0
				Meta-Protein 631BLAST_IOLE_CLOTE Inosose dehydratase OS=Clostridium tetani (strain Massachusetts / E88) GN=iolE PE=3 SV=1_Q898E6	4	7	7	0	2	2	2	0	0	0	0	0	0	1	0	5	2	2	0	0	0	0	0	0	0	0	0	0	0	0	0	0	0	0	0	0	0	0	0	0	0	0	0	0	0
				Meta-Protein 1757BLAST_SUSD_BACTN Starch-binding protein SusD OS=Bacteroides thetaiotaomicron (strain ATCC 29148 / DSM 2079 / NCTC 10582 / E50 / VPI-5482) GN=susD PE=1 SV=1_Q8A1G2	0	0	0	0	0	0	0	0	0	0	0	0	0	0	0	0	0	0	3	2	6	12	5	1	0	0	0	0	0	0	0	1	1	0	0	0	0	0	0	0	0	0	0	0	0
				Meta-Protein 594BLAST_BMPD_BORBU Basic membrane protein D OS=Borrelia burgdorferi (strain ATCC 35210 / B31 / CIP 102532 / DSM 4680) GN=bmpD PE=3 SV=1_P0CL55	3	3	3	5	2	1	2	2	0	0	0	0	0	0	0	0	0	0	0	0	0	0	0	0	0	0	0	0	0	0	0	0	0	0	0	0	0	0	0	0	0	0	0	0	0
				Meta-Protein 4559BLAST_RS6_BACV8 30S ribosomal protein S6 OS=Bacteroides vulgatus (strain ATCC 8482 / DSM 1447 / JCM 5826 / NBRC 14291 / NCTC 11154) GN=rpsF PE=3 SV=1_A6KWD7	0	0	0	0	0	0	0	0	0	0	0	0	0	0	0	0	0	0	0	0	1	0	0	0	0	0	0	0	0	0	0	0	0	0	0	0	0	0	0	0	0	0	0	0	0
				Meta-Protein 4660Metagenome Unknown	0	0	0	0	0	0	0	0	0	0	0	0	0	0	0	0	0	0	0	0	0	1	0	0	0	0	0	0	0	0	0	0	0	0	0	0	0	0	0	0	0	0	0	0	0
				Meta-Protein 3447BLAST_DBH_LACLA DNA-binding protein HU OS=Lactococcus lactis subsp. lactis (strain IL1403) GN=hup PE=3 SV=1_Q9CI64	0	1	0	0	0	0	0	0	0	0	0	0	0	0	0	0	0	0	0	0	0	0	0	0	0	0	0	0	0	0	0	0	0	0	0	0	0	0	0	0	0	0	0	0	0
				Meta-Protein 5183BLAST_YUSS_BACSU Short-chain dehydrogenase/reductase homolog YusS OS=Bacillus subtilis (strain 168) GN=yusS PE=5 SV=1_O32185	0	0	0	0	0	0	0	0	0	0	0	0	0	0	0	0	0	0	0	0	0	0	0	0	0	0	0	0	0	0	0	0	0	0	0	0	0	0	0	0	0	0	0	0	0
				Meta-Protein 3886Metagenome unknown	0	0	0	0	0	1	0	0	0	0	0	0	1	0	0	0	2	1	0	0	0	0	0	0	0	0	0	0	0	0	0	0	0	0	0	0	0	0	0	0	0	0	0	0	0
				Meta-Protein 4087Metagenome unknown	0	0	0	0	0	0	0	1	0	0	0	0	0	0	0	0	0	0	0	0	0	0	0	0	0	0	0	0	0	0	0	0	0	0	0	0	0	0	0	0	0	0	0	0	0
				Meta-Protein 1339BLAST_ILVC_DESOH Ketol-acid reductoisomerase (NAD(+)) OS=Desulfococcus oleovorans (strain DSM 6200 / Hxd3) GN=Dole_2039 PE=1 SV=1_A8ZTR0	0	0	0	0	0	0	0	0	0	0	0	0	0	0	0	0	0	0	6	2	9	16	4	3	0	0	0	1	0	0	4	0	3	0	0	0	0	0	0	0	0	0	0	0	0
				Meta-Protein 14BLAST_CAT1_COMTR Catalase-1 (Fragments) OS=Comamonas terrigena PE=1 SV=1_P83657	32	35	25	22	17	15	17	17	15	3	2	1	3	3	3	15	7	7	0	0	0	0	0	0	0	0	0	0	0	0	0	0	0	0	0	0	0	0	0	0	0	0	0	0	0
				Meta-Protein 1441BLAST_RL15_AGARV 50S ribosomal protein L15 OS=Agathobacter rectalis (strain ATCC 33656 / DSM 3377 / JCM 17463 / KCTC 5835 / VPI 0990) GN=rplO PE=3 SV=1_C4ZBT7	0	0	0	0	0	0	0	0	0	0	0	0	0	0	0	0	0	0	1	0	0	0	0	0	10	3	2	0	0	0	0	0	0	0	0	0	0	0	0	0	0	0	0	0	0
				Meta-Protein 2113BLAST_EABF_STRCX Extracellular exo-alpha-L-arabinofuranosidase OS=Streptomyces chartreusis PE=1 SV=1_P82593	0	0	0	0	0	0	0	0	0	0	0	0	0	0	0	0	0	0	0	0	0	1	2	0	0	0	0	0	0	0	0	0	0	0	0	0	0	0	0	0	0	0	0	0	0
				Meta-Protein 3963Metagenome unknown	0	0	0	0	0	2	1	0	1	0	0	0	0	0	0	0	0	0	0	0	0	0	0	0	0	0	0	0	0	0	0	0	0	0	0	0	0	0	0	0	0	0	0	0	0
				Meta-Protein 820Metagenome unknown	0	1	2	1	0	1	0	0	0	0	0	0	0	0	0	0	0	0	0	0	0	0	0	0	0	0	0	0	0	0	0	0	0	0	0	0	0	0	0	0	0	0	0	0	0
				Meta-Protein 751BLAST_Y692_METTH Uncharacterized protein MTH_692 OS=Methanothermobacter thermautotrophicus (strain ATCC 29096 / DSM 1053 / JCM 10044 / NBRC 100330 / Delta H) GN=MTH_692 PE=3 SV=1_O26788	1	1	0	0	0	2	2	0	0	0	0	0	0	0	0	0	0	0	0	0	0	0	0	0	0	0	0	0	0	0	0	0	0	0	0	0	0	0	0	0	0	0	0	0	0
				Meta-Protein 4463BLAST_PNP_BACV8 Polyribonucleotide nucleotidyltransferase OS=Bacteroides vulgatus (strain ATCC 8482 / DSM 1447 / JCM 5826 / NBRC 14291 / NCTC 11154) GN=pnp PE=3 SV=1_A6L0A5	0	0	0	0	0	0	0	0	0	0	0	0	0	0	0	0	0	0	0	1	0	0	0	0	0	0	0	0	0	0	0	0	0	0	0	0	0	0	0	0	0	0	0	0	0
				Meta-Protein 1929BLAST_PUR9_SCHPO Bifunctional purine biosynthesis protein ade10 OS=Schizosaccharomyces pombe (strain 972 / ATCC 24843) GN=ade10 PE=2 SV=1_O74928	0	0	0	0	0	0	0	0	0	0	0	0	0	0	0	0	0	0	0	0	1	4	1	0	0	0	0	0	0	0	0	0	1	0	0	0	0	0	0	0	0	0	0	0	0
				Meta-Protein 4044BLAST_LEU3_BACAN 3-isopropylmalate dehydrogenase OS=Bacillus anthracis GN=leuB PE=3 SV=1_Q81T67	0	0	0	0	0	0	1	0	0	0	0	0	0	0	0	0	0	0	0	0	0	0	0	0	0	0	0	0	0	0	0	0	0	0	0	0	0	0	0	0	0	0	0	0	0
				Meta-Protein 2150BLAST_SUSD_BACO1 SusD-like protein BACOVA_02651 OS=Bacteroides ovatus (strain ATCC 8483 / DSM 1896 / JCM 5824 / NCTC 11153) GN=BACOVA_02651 PE=1 SV=1_A7LXT5	0	0	0	0	0	0	0	0	0	0	0	0	0	0	0	0	0	0	0	0	0	1	0	0	0	0	0	0	0	0	0	0	0	0	0	0	0	0	0	0	0	0	0	0	0
				Meta-Protein 3282MTD_METLZ F420-dependent methylenetetrahydromethanopterin dehydrogenase OS=Methanocorpusculum labreanum (strain ATCC 43576 / DSM 4855 / Z) GN=mtd PE=3 SV=1	4	5	5	3	4	3	1	0	1	0	0	0	0	0	0	1	0	0	0	0	0	0	0	0	0	0	0	0	0	0	0	0	0	0	0	0	0	0	0	0	0	0	0	0	0
				Meta-Protein 3910BLAST_HTRA_SYNY3 Putative serine protease HtrA OS=Synechocystis sp. (strain PCC 6803 / Kazusa) GN=htrA PE=1 SV=1_P73354	0	0	0	0	0	2	0	0	0	0	0	0	0	0	0	0	0	0	0	0	0	0	0	0	0	0	0	0	0	0	0	0	0	0	0	0	0	0	0	0	0	0	0	0	0
				Meta-Protein 1968BLAST_AK1_ARATH Aspartokinase 1; chloroplastic OS=Arabidopsis thaliana GN=AK1 PE=1 SV=1_Q9LYU8	0	0	0	0	0	0	0	0	0	0	0	0	0	0	0	0	0	0	0	0	2	2	1	0	0	0	0	0	0	0	0	0	0	0	0	0	0	0	0	0	0	0	0	0	0
				Meta-Protein 2232BLAST_FEOB_HELPY Fe(2+) transporter FeoB OS=Helicobacter pylori (strain ATCC 700392 / 26695) GN=feoB PE=3 SV=1_O25396	0	0	0	0	0	0	0	0	0	0	0	0	0	0	0	0	0	0	0	0	0	0	0	1	0	0	0	0	0	0	0	0	0	0	0	0	0	0	0	0	0	0	0	0	0
				Meta-Protein 62BLAST_Y1049_BRUA2 Putative peptide-binding periplasmic protein BAB2_1049 OS=Brucella abortus (strain 2308) GN=BAB2_1049 PE=3 SV=1_Q2YJK2	64	54	45	56	42	31	39	25	28	4	0	0	12	6	5	41	19	22	0	0	0	0	0	0	0	0	0	0	0	0	0	0	0	0	0	0	0	0	0	0	0	0	0	0	0
				Meta-Protein 792BLAST_SP4B_BACSU SpoIVB peptidase OS=Bacillus subtilis (strain 168) GN=spoIVB PE=1 SV=2_P17896	0	1	1	0	1	0	0	0	0	0	0	0	0	0	0	0	0	0	0	0	0	0	0	0	0	0	0	0	0	0	0	0	0	0	0	0	0	0	0	0	0	0	0	0	0
				Meta-Protein 5132Metagenome unknown	0	0	0	0	0	0	0	0	0	0	0	0	0	0	0	0	0	0	0	0	0	0	0	0	0	0	0	0	0	0	0	0	0	0	0	0	0	0	0	0	0	0	0	0	0
				Meta-Protein 2359BLAST_G3P_STREQ Glyceraldehyde-3-phosphate dehydrogenase OS=Streptococcus dysgalactiae subsp. equisimilis GN=gap PE=1 SV=2_Q59906	0	0	0	0	0	0	0	0	0	0	0	0	0	0	0	0	0	0	0	0	0	0	0	0	1	1	0	0	0	0	0	0	0	0	0	0	0	0	0	0	0	0	0	0	0
				Meta-Protein 3603BLAST_GCST_CHLT3 Aminomethyltransferase OS=Chloroherpeton thalassium (strain ATCC 35110 / GB-78) GN=gcvT PE=3 SV=1_B3QV24	0	0	0	1	1	2	1	1	1	0	0	0	0	0	0	0	0	0	0	0	0	0	0	0	0	0	0	0	0	0	0	0	0	0	0	0	0	0	0	0	0	0	0	0	0
				Meta-Protein 1798BLAST_ASSY_CLOB8 Argininosuccinate synthase OS=Clostridium beijerinckii (strain ATCC 51743 / NCIMB 8052) GN=argG PE=3 SV=1_A6M1Z4	0	0	0	0	0	0	0	0	0	0	0	0	0	0	0	0	0	0	0	1	0	0	0	0	0	0	0	0	0	1	0	0	0	0	0	0	0	0	0	0	0	0	0	0	0
				Meta-Protein 1655BLAST_IC1_HUMAN Plasma protease C1 inhibitor OS=Homo sapiens GN=SERPING1 PE=1 SV=2_P05155	0	0	0	0	0	0	0	0	0	0	0	0	0	0	0	0	0	0	1	0	0	0	0	1	0	0	0	0	0	0	0	0	0	0	0	0	0	0	0	0	0	0	0	0	0
				Meta-Protein 400Metagenome unknown	11	8	8	2	3	4	2	5	2	3	1	1	2	1	2	8	6	6	0	0	0	0	0	0	0	0	0	0	0	0	0	0	0	0	0	0	0	0	0	0	0	0	0	0	0
				Meta-Protein 4320BLAST_RUBY_PORGI Rubrerythrin OS=Porphyromonas gingivalis (strain ATCC BAA-308 / W83) GN=rbr PE=2 SV=1_Q9AGG3	0	0	0	0	0	0	0	0	0	0	0	0	0	0	0	0	0	0	2	2	0	0	0	2	0	0	0	0	0	0	0	0	0	0	0	0	0	0	0	0	0	0	0	0	0
				Meta-Protein 4703BLAST_EFG_XYLFT Elongation factor G OS=Xylella fastidiosa (strain Temecula1 / ATCC 700964) GN=fusA PE=3 SV=1_Q87A35	0	0	0	0	0	0	0	0	0	0	0	0	0	0	0	0	0	0	0	0	0	3	1	0	0	0	0	0	0	0	0	0	0	0	0	0	0	0	0	0	0	0	0	0	0
				Meta-Protein 3872BLAST_RSXC_SHIFL Electron transport complex subunit RsxC OS=Shigella flexneri GN=rsxC PE=3 SV=1_Q83RB9	0	0	0	0	0	1	0	0	0	0	0	0	0	0	0	0	0	0	0	0	0	0	0	0	0	0	0	0	0	0	0	0	0	0	0	0	0	0	0	0	0	0	0	0	0
				Meta-Protein 1852ANXA4_PIG Annexin A4 OS=Sus scrofa GN=ANXA4 PE=1 SV=2	0	0	0	0	0	0	0	0	0	0	0	0	0	0	0	0	0	0	0	1	1	4	3	3	0	0	0	0	0	1	0	0	0	0	0	0	0	0	0	0	0	0	0	0	0
				Meta-Protein 2548FBX3_HUMAN F-box only protein 3 OS=Homo sapiens GN=FBXO3 PE=1 SV=3	0	0	0	0	0	0	0	0	0	0	0	0	0	0	0	0	0	0	0	0	0	0	0	0	0	0	0	0	0	0	0	0	1	0	0	0	0	0	0	0	0	0	0	0	0
				Meta-Protein 4216BLAST_Y131_HAEIN Uncharacterized protein HI_0131 OS=Haemophilus influenzae (strain ATCC 51907 / DSM 11121 / KW20 / Rd) GN=HI_0131 PE=1 SV=1_P43951	0	0	0	0	0	0	0	0	0	0	0	0	0	0	0	2	1	0	0	0	0	0	0	0	0	0	0	0	0	0	0	0	0	0	0	0	0	0	0	0	0	0	0	0	0
				Meta-Protein 4457BLAST_IRPA_SYNE7 Iron-regulated protein A OS=Synechococcus elongatus (strain PCC 7942) GN=irpA PE=2 SV=1_P12608	0	0	0	0	0	0	0	0	0	0	0	0	0	0	0	0	0	0	0	1	0	0	0	0	0	0	0	0	0	0	0	0	0	0	0	0	0	0	0	0	0	0	0	0	0
				Meta-Protein 571BLAST_Y692_METTH Uncharacterized protein MTH_692 OS=Methanothermobacter thermautotrophicus (strain ATCC 29096 / DSM 1053 / JCM 10044 / NBRC 100330 / Delta H) GN=MTH_692 PE=3 SV=1_O26788	3	2	2	0	0	0	0	0	0	0	0	0	0	0	0	0	0	0	0	0	0	0	0	0	0	0	0	0	0	0	0	0	0	0	0	0	0	0	0	0	0	0	0	0	0
				Meta-Protein 3605BLAST_EUTL_ECOLI Ethanolamine utilization protein EutL OS=Escherichia coli (strain K12) GN=eutL PE=1 SV=1_P76541	0	0	0	1	1	0	0	0	0	0	0	0	0	0	0	0	0	0	0	0	0	0	0	0	0	0	0	0	0	0	0	0	0	0	0	0	0	0	0	0	0	0	0	0	0
				Meta-Protein 4354RS8_SOLUE 30S ribosomal protein S8 OS=Solibacter usitatus (strain Ellin6076) GN=rpsH PE=3 SV=1	0	0	0	0	0	0	0	0	0	0	0	0	0	0	0	0	0	0	2	2	0	0	0	2	2	2	2	0	0	0	0	0	0	0	0	0	0	0	0	0	0	0	0	0	0
				Meta-Protein 4956HIS11_GEOSL ATP phosphoribosyltransferase 1 OS=Geobacter sulfurreducens (strain ATCC 51573 / DSM 12127 / PCA) GN=hisG1 PE=3 SV=1	0	0	0	0	0	0	0	0	0	0	0	0	0	0	0	0	0	0	0	0	0	0	0	0	0	0	0	1	0	0	0	0	0	0	0	0	0	0	0	0	0	0	0	0	0
				Meta-Protein 3666Metagenome unknown	0	0	0	1	0	0	1	4	3	0	0	0	0	0	0	2	0	0	0	0	0	0	0	0	0	0	0	0	0	0	0	0	0	0	0	0	0	0	0	0	0	0	0	0	0
				Meta-Protein 4880Metagenome Unknown	0	0	0	0	0	0	0	0	0	0	0	0	0	0	0	0	0	0	0	0	0	0	0	0	2	1	0	0	0	0	0	0	0	0	0	0	0	0	0	0	0	0	0	0	0
				Meta-Protein 2025BLAST_OPPA_LACLS Oligopeptide-binding protein OppA OS=Lactococcus lactis subsp. cremoris (strain SK11) GN=oppA PE=3 SV=1_Q02VA9	0	0	0	0	0	0	0	0	0	0	0	0	0	0	0	0	0	0	0	0	1	0	0	0	0	0	0	0	0	0	0	0	0	0	0	0	0	0	0	0	0	0	0	0	0
				Meta-Protein 2811Metagenome unknown	5	4	5	1	1	2	4	6	5	0	0	1	3	1	3	5	5	5	0	0	0	0	0	0	0	0	0	0	0	0	0	0	0	0	0	0	0	0	0	0	0	0	0	0	0
				Meta-Protein 604BLAST_GRDD_PEPAC Glycine/sarcosine/betaine reductase complex component C subunit alpha OS=Peptoclostridium acidaminophilum GN=grdD PE=1 SV=2_Q47878	3	1	2	1	1	0	0	0	0	0	0	0	0	0	0	0	0	0	0	0	0	0	0	0	0	0	0	0	0	0	0	0	0	0	0	0	0	0	0	0	0	0	0	0	0
				Meta-Protein 4461BLAST_PFL_CHLRE Formate acetyltransferase (Fragment) OS=Chlamydomonas reinhardtii GN=PFL PE=2 SV=1_P37836	0	0	0	0	0	0	0	0	0	0	0	0	0	0	0	0	0	0	0	1	0	0	0	1	0	0	0	0	0	0	0	0	0	0	0	0	0	0	0	0	0	0	0	0	0
				Meta-Protein 1305Metagenome unknown	0	0	0	0	0	0	0	0	0	0	0	0	0	0	0	0	0	1	0	0	0	0	0	0	0	0	0	0	0	0	0	0	0	0	0	0	0	0	0	0	0	0	0	0	0
				Meta-Protein 2004BLAST_TMPC_TREPA Membrane lipoprotein TmpC OS=Treponema pallidum (strain Nichols) GN=tmpC PE=1 SV=2_P29724	0	0	0	0	0	0	0	0	0	0	0	0	0	0	0	0	0	0	0	0	2	5	3	0	0	0	0	0	0	0	0	0	0	0	0	0	0	0	0	0	0	0	0	0	0
				Meta-Protein 3948BLAST_SAHH_THEKO Adenosylhomocysteinase OS=Thermococcus kodakarensis (strain ATCC BAA-918 / JCM 12380 / KOD1) GN=ahcY PE=3 SV=1_Q5JED2	0	0	0	0	0	1	0	0	0	0	0	0	0	0	0	0	0	0	0	0	0	0	0	0	0	0	0	0	0	0	0	0	0	0	0	0	0	0	0	0	0	0	0	0	0
				Meta-Protein 2086BLAST_CH10_BACFR 10 kDa chaperonin OS=Bacteroides fragilis (strain YCH46) GN=groS PE=3 SV=1_Q64QU1	0	0	0	0	0	0	0	0	0	0	0	0	0	0	0	0	0	0	0	0	0	1	0	0	0	0	0	0	0	0	1	0	0	0	0	0	0	0	0	0	0	0	0	0	0
				Meta-Protein 3466Metagenome unknown	0	0	1	0	0	0	0	0	0	0	0	0	0	0	0	0	0	0	0	0	0	0	0	0	0	0	0	0	0	0	0	0	0	0	0	0	0	0	0	0	0	0	0	0	0
				Meta-Protein 3489BLAST_DHAK1_LISIN PTS-dependent dihydroxyacetone kinase 1; dihydroxyacetone-binding subunit DhaK OS=Listeria innocua serovar 6a (strain ATCC BAA-680 / CLIP 11262) GN=dhaK-1 PE=3 SV=1_Q927E6	0	0	1	0	0	0	1	0	0	0	0	0	0	0	0	2	0	0	0	0	0	0	0	0	0	0	0	0	0	0	0	0	0	0	0	0	0	0	0	0	0	0	0	0	0
				Meta-Protein 1474Metagenome Unknown	0	0	0	0	0	0	0	0	0	0	0	0	0	0	0	0	0	0	6	13	0	1	1	7	3	4	5	1	0	2	0	0	0	1	0	0	0	0	0	0	0	0	0	0	0
				Meta-Protein 2170BLAST_RLMN_ALKOO Probable dual-specificity RNA methyltransferase RlmN OS=Alkaliphilus oremlandii (strain OhILAs) GN=rlmN PE=3 SV=1_A8MH89	0	0	0	0	0	0	0	0	0	0	0	0	0	0	0	0	0	0	0	0	0	1	0	0	0	0	0	0	0	0	0	0	0	0	0	0	0	0	0	0	0	0	0	0	0
				Meta-Protein 1967BLAST_HV313_HUMAN Immunoglobulin heavy variable 3-13 OS=Homo sapiens GN=IGHV3-13 PE=1 SV=2_P01766	0	0	0	0	0	0	0	0	0	0	0	0	0	0	0	0	0	0	0	0	3	2	2	1	13	11	7	1	0	0	2	0	0	3	5	4	0	0	0	0	0	0	0	0	0
				Meta-Protein 2568BLAST_RL5_ALKOO 50S ribosomal protein L5 OS=Alkaliphilus oremlandii (strain OhILAs) GN=rplE PE=3 SV=1_A8MLF2	0	0	0	0	0	0	0	0	0	0	0	0	0	0	0	0	0	0	0	0	0	0	0	0	0	0	0	0	0	0	0	0	0	2	0	1	0	0	0	0	0	0	0	0	0
				Meta-Protein 5079BLAST_OMPA_BUCAP OmpA-like protein OS=Buchnera aphidicola subsp. Schizaphis graminum (strain Sg) GN=ompA PE=3 SV=1_Q8K9L4	0	0	0	0	0	0	0	0	0	0	0	0	0	0	0	0	0	0	0	0	0	0	0	0	0	0	0	0	0	0	0	0	0	0	0	0	0	0	0	0	0	0	0	0	0
				Meta-Protein 1883BLAST_KDGK_THET8 2-dehydro-3-deoxygluconokinase OS=Thermus thermophilus (strain HB8 / ATCC 27634 / DSM 579) GN=kdgK PE=1 SV=1_Q53W83	0	0	0	0	0	0	0	0	0	0	0	0	0	0	0	0	0	0	0	0	1	1	1	0	1	0	0	0	0	0	0	0	0	1	0	0	0	0	0	0	0	0	0	0	0
				Meta-Protein 1821Metagenome Unknown	0	0	0	0	0	0	0	0	0	0	0	0	0	0	0	0	0	0	0	1	0	0	0	1	0	0	0	0	0	0	0	0	0	0	0	0	0	0	0	0	0	0	0	0	0
				Meta-Protein 2225BLAST_RMLB1_ECOLI dTDP-glucose 4;6-dehydratase 1 OS=Escherichia coli (strain K12) GN=rfbB PE=3 SV=2_P37759	0	0	0	0	0	0	0	0	0	0	0	0	0	0	0	0	0	0	0	0	0	0	0	2	0	0	0	0	0	0	0	0	0	0	0	0	0	0	0	0	0	0	0	0	0
				Meta-Protein 4934BLAST_RS11_BACFR 30S ribosomal protein S11 OS=Bacteroides fragilis (strain YCH46) GN=rpsK PE=3 SV=1_Q64NN3	0	0	0	0	0	0	0	0	0	0	0	0	0	0	0	0	0	0	0	0	0	0	0	0	0	0	1	0	0	0	0	0	0	0	0	0	0	0	0	0	0	0	0	0	0
				Meta-Protein 4659RPOB_THEPA DNA-directed RNA polymerase subunit beta OS=Theileria parva GN=rpoB PE=3 SV=1	0	0	0	0	0	0	0	0	0	0	0	0	0	0	0	0	0	0	0	0	0	1	0	0	0	0	0	0	0	0	0	0	0	0	0	0	0	0	0	0	0	0	0	0	0
				Meta-Protein 3591BLAST_YAJC_BACHD Sec translocon accessory complex subunit YajC OS=Bacillus halodurans (strain ATCC BAA-125 / DSM 18197 / FERM 7344 / JCM 9153 / C-125) GN=yajC PE=3 SV=1_Q9KDI4	0	0	0	1	1	2	0	1	2	0	0	0	1	0	0	0	0	0	0	0	0	0	0	0	0	0	0	0	0	0	0	0	0	0	0	0	0	0	0	0	0	0	0	0	0
				Meta-Protein 5196BLAST_OMP32_DELAC Outer membrane porin protein 32 OS=Delftia acidovorans GN=omp32 PE=1 SV=1_P24305	0	0	0	0	0	0	0	0	0	0	0	0	0	0	0	0	0	0	0	0	0	0	0	0	0	0	0	0	0	0	0	0	0	0	0	0	0	0	0	0	0	0	0	0	0
				Meta-Protein 822TPIS_MORSP Triosephosphate isomerase OS=Moraxella sp. GN=tpiA PE=3 SV=1	0	1	1	0	1	0	0	0	0	0	0	0	0	0	0	1	2	1	6	1	1	3	0	3	11	15	12	0	0	0	0	0	0	7	6	2	0	0	0	0	0	0	0	0	0
				Meta-Protein 845BLAST_DARB_BPP1 Defense against restriction protein B OS=Escherichia phage P1 GN=darB PE=3 SV=1_Q71TF8	0	1	0	0	0	0	0	0	0	0	0	0	0	0	0	0	0	0	0	0	0	0	0	0	0	0	0	0	0	0	0	0	0	0	0	0	0	0	0	0	0	0	0	0	0
				Meta-Protein 3723Metagenome unknown	0	0	0	4	3	0	0	0	0	0	0	0	0	0	0	0	0	0	0	0	0	0	0	0	0	0	0	0	0	0	0	0	0	0	0	0	0	0	0	0	0	0	0	0	0
				Meta-Protein 5166BLAST_TKT_RHOSH Transketolase OS=Rhodobacter sphaeroides GN=tklB PE=3 SV=1_P29277	0	0	0	0	0	0	0	0	0	0	0	0	0	0	0	0	0	0	0	0	0	0	0	0	0	0	0	0	0	0	0	0	0	0	0	0	0	0	0	0	0	0	0	0	0
				Meta-Protein 1827IMA2_YEAST Oligo-1;6-glucosidase IMA2 OS=Saccharomyces cerevisiae (strain ATCC 204508 / S288c) GN=IMA2 PE=2 SV=1	0	0	0	0	0	0	0	0	0	0	0	0	0	0	0	0	0	0	0	2	0	0	0	1	0	0	0	0	0	0	0	0	0	0	0	0	0	0	0	0	0	0	0	0	0
				Meta-Protein 581BLAST_PFKA2_THET8 ATP-dependent 6-phosphofructokinase 2 (Fragment) OS=Thermus thermophilus (strain HB8 / ATCC 27634 / DSM 579) GN=pfkA2 PE=1 SV=3_P21778	1	0	0	0	0	0	0	0	0	0	0	0	0	0	0	0	0	0	0	0	0	0	0	0	0	0	0	0	0	0	0	0	0	0	0	0	0	0	0	0	0	0	0	0	0
				Meta-Protein 2862BLAST_SLAP2_CLOTH Cell surface glycoprotein 2 OS=Clostridium thermocellum (strain ATCC 27405 / DSM 1237 / NBRC 103400 / NCIMB 10682 / NRRL B-4536 / VPI 7372) GN=Cthe_3079 PE=1 SV=1_Q06853	2	2	2	12	7	5	2	5	4	0	3	2	2	1	1	0	1	1	0	0	0	0	0	0	0	0	0	0	0	0	0	0	0	0	0	0	0	0	0	0	0	0	0	0	0
				Meta-Protein 1462BLAST_NGAL_HUMAN Neutrophil gelatinase-associated lipocalin OS=Homo sapiens GN=LCN2 PE=1 SV=2_P80188	0	0	0	0	0	0	0	0	0	0	0	0	0	0	0	0	0	0	3	0	0	1	0	1	8	1	4	0	0	0	0	0	0	3	0	5	0	0	0	0	0	0	0	0	0
				Meta-Protein 3757BLAST_RF2_BACSU Peptide chain release factor 2 OS=Bacillus subtilis (strain 168) GN=prfB PE=3 SV=2_P28367	0	0	0	1	0	0	0	0	0	0	0	0	0	0	0	0	0	0	0	0	0	0	0	0	0	0	0	0	0	0	0	0	0	0	0	0	0	0	0	0	0	0	0	0	0
				Meta-Protein 2126BLAST_EXBB_MANHA Biopolymer transport protein ExbB OS=Mannheimia haemolytica GN=exbB PE=3 SV=1_P72202	0	0	0	0	0	0	0	0	0	0	0	0	0	0	0	0	0	0	0	0	0	3	1	0	0	0	0	0	0	0	0	0	0	0	0	0	0	0	0	0	0	0	0	0	0
				Meta-Protein 4654Metagenome Unknown	0	0	0	0	0	0	0	0	0	0	0	0	0	0	0	0	0	0	0	0	0	2	2	0	0	0	0	0	0	0	0	0	0	0	0	0	0	0	0	0	0	0	0	0	0
				Meta-Protein 2405BLAST_EFG_CLOTE Elongation factor G OS=Clostridium tetani (strain Massachusetts / E88) GN=fusA PE=3 SV=1_Q890N8	0	0	0	0	0	0	0	0	0	0	0	0	0	0	0	0	0	0	0	0	0	0	0	0	1	0	0	0	0	0	0	0	0	1	0	0	0	0	0	0	0	0	0	0	0
				Meta-Protein 235BLAST_MALE_PYRFU Maltotriose-binding protein OS=Pyrococcus furiosus (strain ATCC 43587 / DSM 3638 / JCM 8422 / Vc1) GN=malE PE=1 SV=1_P58300	5	4	3	1	1	0	0	1	0	0	0	0	0	0	0	0	0	0	0	0	0	0	0	0	0	0	0	0	0	0	0	0	0	0	0	0	0	0	0	0	0	0	0	0	0
				Meta-Protein 734BLAST_MUTB_RHIME Methylmalonyl-CoA mutase OS=Rhizobium meliloti (strain 1021) GN=bhbA PE=3 SV=2_O86028	4	6	1	12	6	2	2	1	1	0	0	0	0	0	0	0	0	0	0	0	0	0	0	0	0	0	0	0	0	0	0	0	0	0	0	0	0	0	0	0	0	0	0	0	0
				Meta-Protein 4917Metagenome Unknown	0	0	0	0	0	0	0	0	0	0	0	0	0	0	0	0	0	0	0	0	0	0	0	0	0	1	0	0	0	0	0	0	0	1	0	0	0	0	0	0	0	0	0	0	0
				Meta-Protein 919BLAST_CLPP_PELTS ATP-dependent Clp protease proteolytic subunit OS=Pelotomaculum thermopropionicum (strain DSM 13744 / JCM 10971 / SI) GN=clpP PE=3 SV=1_A5D447	0	0	0	1	1	2	1	0	0	0	0	0	1	0	0	0	0	1	0	0	0	0	0	0	0	0	0	0	0	0	0	0	0	0	0	0	0	0	0	0	0	0	0	0	0
				Meta-Protein 4731BLAST_SUSE_BACTN Outer membrane protein SusE OS=Bacteroides thetaiotaomicron (strain ATCC 29148 / DSM 2079 / NCTC 10582 / E50 / VPI-5482) GN=susE PE=1 SV=1_G8JZT0	0	0	0	0	0	0	0	0	0	0	0	0	0	0	0	0	0	0	0	0	0	0	1	0	0	0	0	0	0	0	2	0	1	0	0	0	0	0	0	0	0	0	0	0	0
				Meta-Protein 3762RNH2_PYRAE Ribonuclease HII OS=Pyrobaculum aerophilum (strain ATCC 51768 / IM2 / DSM 7523 / JCM 9630 / NBRC 100827) GN=rnhB PE=3 SV=1	0	0	0	1	0	0	0	0	0	0	0	0	0	0	0	0	0	0	0	0	0	0	0	0	0	0	0	0	0	0	0	0	0	0	0	0	0	0	0	0	0	0	0	0	0
				Meta-Protein 4532BLAST_RL18_THEEB 50S ribosomal protein L18 OS=Thermosynechococcus elongatus (strain BP-1) GN=rplR PE=3 SV=1_Q8DML7	0	0	0	0	0	0	0	0	0	0	0	0	0	0	0	0	0	0	0	0	1	3	3	0	0	0	0	0	0	0	1	3	0	0	0	0	0	0	0	0	0	0	0	0	0
				Meta-Protein 2070BLAST_PYRE_BIFAA Orotate phosphoribosyltransferase OS=Bifidobacterium adolescentis (strain ATCC 15703 / DSM 20083 / NCTC 11814 / E194a) GN=pyrE PE=3 SV=1_A1A1G3	0	0	0	0	0	0	0	0	0	0	0	0	0	0	0	0	0	0	0	0	0	1	0	0	0	0	0	0	0	0	0	0	0	0	0	0	0	0	0	0	0	0	0	0	0
				Meta-Protein 2760BLAST_CSG_METFV Cell surface glycoprotein OS=Methanothermus fervidus (strain ATCC 43054 / DSM 2088 / JCM 10308 / V24 S) GN=slgA PE=1 SV=1_P27373	2	0	0	0	0	0	0	0	0	0	0	0	0	0	0	0	0	0	0	0	0	0	0	0	0	0	0	0	0	0	0	0	0	0	0	0	0	0	0	0	0	0	0	0	0
				Meta-Protein 3783BLAST_DPAA_BACSU Dipicolinate synthase subunit A OS=Bacillus subtilis (strain 168) GN=dpaA PE=1 SV=1_Q04809	0	0	0	1	0	0	0	0	0	0	0	0	0	0	0	0	0	0	0	0	0	0	0	0	0	0	0	0	0	0	0	0	0	0	0	0	0	0	0	0	0	0	0	0	0
				Meta-Protein 2952BLAST_GELLY_BACSP Gellan lyase OS=Bacillus sp. PE=1 SV=1_O82833	2	2	2	1	0	0	1	0	1	0	0	0	0	0	0	0	0	0	0	0	0	0	0	0	0	0	0	0	0	0	0	0	0	0	0	0	0	0	0	0	0	0	0	0	0
				Meta-Protein 385BLAST_SDHA_SCHPO Probable succinate dehydrogenase [ubiquinone] flavoprotein subunit; mitochondrial OS=Schizosaccharomyces pombe (strain 972 / ATCC 24843) GN=sdh1 PE=2 SV=1_Q9UTJ7	5	4	2	0	0	0	2	4	3	0	0	0	0	1	1	3	4	4	0	0	0	0	0	0	0	0	0	0	0	0	0	0	0	0	0	0	0	0	0	0	0	0	0	0	0
				Meta-Protein 2043BLAST_PEPD_ECOLI Cytosol non-specific dipeptidase OS=Escherichia coli (strain K12) GN=pepD PE=1 SV=3_P15288	0	0	0	0	0	0	0	0	0	0	0	0	0	0	0	0	0	0	0	0	1	3	2	0	0	0	0	0	0	0	0	0	0	0	0	0	0	0	0	0	0	0	0	0	0
				Meta-Protein 2758BLAST_MALE_ECOLI Maltose-binding periplasmic protein OS=Escherichia coli (strain K12) GN=malE PE=1 SV=1_P0AEX9	37	33	30	37	25	26	35	33	32	8	3	2	13	13	13	25	13	12	0	0	0	0	0	0	0	0	0	0	0	0	0	0	0	0	0	0	0	0	0	0	0	0	0	0	0
				Meta-Protein 2006BLAST_RL25_BACV8 50S ribosomal protein L25 OS=Bacteroides vulgatus (strain ATCC 8482 / DSM 1447 / JCM 5826 / NBRC 14291 / NCTC 11154) GN=rplY PE=3 SV=1_A6L6X0	0	0	0	0	0	0	0	0	0	0	0	0	0	0	0	0	0	0	0	0	3	9	2	0	0	0	0	0	0	0	3	2	0	0	0	0	0	0	0	0	0	0	0	0	0
				Meta-Protein 3574Metagenome unknown	0	0	0	2	2	0	2	4	3	2	2	2	2	2	3	2	1	1	0	0	0	0	0	0	0	0	0	0	0	0	0	0	0	0	0	0	0	0	0	0	0	0	0	0	0
				Meta-Protein 143BLAST_BCD2_SYNWW Butyryl-CoA dehydrogenase Swol_2052 OS=Syntrophomonas wolfei subsp. wolfei (strain DSM 2245B / Goettingen) GN=Swol_2052 PE=1 SV=1_Q0AVA8	5	6	4	12	9	6	12	9	8	0	0	0	0	0	0	0	0	0	0	0	0	0	0	0	0	0	0	0	0	0	0	0	0	0	0	0	0	0	0	0	0	0	0	0	0
				Meta-Protein 3508BLAST_POTD_SALTI Spermidine/putrescine-binding periplasmic protein OS=Salmonella typhi GN=potD PE=3 SV=1_P0A2C8	0	0	1	0	0	0	0	0	0	0	0	0	0	0	0	0	0	0	0	0	0	0	0	0	0	0	0	0	0	0	0	0	0	0	0	0	0	0	0	0	0	0	0	0	0
				Meta-Protein 2219BLAST_DAPA_BACV8 4-hydroxy-tetrahydrodipicolinate synthase OS=Bacteroides vulgatus (strain ATCC 8482 / DSM 1447 / JCM 5826 / NBRC 14291 / NCTC 11154) GN=dapA PE=3 SV=1_A6L5G7	0	0	0	0	0	0	0	0	0	0	0	0	0	0	0	0	0	0	0	0	0	0	0	1	0	0	0	0	0	0	0	0	0	0	0	0	0	0	0	0	0	0	0	0	0
				Meta-Protein 4256BLAST_PANB_PSELT 3-methyl-2-oxobutanoate hydroxymethyltransferase OS=Pseudothermotoga lettingae (strain ATCC BAA-301 / DSM 14385 / NBRC 107922 / TMO) GN=panB PE=3 SV=1_A8F498	0	0	0	0	0	0	0	0	0	0	0	0	0	0	0	0	1	0	0	0	0	0	0	0	0	0	0	0	0	0	0	0	0	0	0	0	0	0	0	0	0	0	0	0	0
				Meta-Protein 3784BLAST_LEMA_STRGC Protein LemA OS=Streptococcus gordonii (strain Challis / ATCC 35105 / BCRC 15272 / CH1 / DL1 / V288) GN=lemA PE=2 SV=1_A8AVK0	0	0	0	1	0	0	0	0	0	0	0	0	0	0	0	0	0	0	0	0	0	0	0	0	0	0	0	0	0	0	0	0	0	0	0	0	0	0	0	0	0	0	0	0	0
				Meta-Protein 395BLAST_BGLX_SALTY Periplasmic beta-glucosidase OS=Salmonella typhimurium (strain LT2 / SGSC1412 / ATCC 700720) GN=bglX PE=3 SV=2_Q56078	6	6	5	2	3	2	3	2	0	0	0	0	0	0	0	6	1	0	0	0	0	0	0	0	0	0	0	0	0	0	0	0	0	0	0	0	0	0	0	0	0	0	0	0	0
				Meta-Protein 3249SLAP2_THET8 S-layer protein OS=Thermus thermophilus (strain HB8 / ATCC 27634 / DSM 579) GN=slpA PE=3 SV=1	1	0	0	1	0	0	0	0	0	0	0	0	0	0	0	0	0	0	0	0	0	0	0	0	0	0	0	0	0	0	0	0	0	0	0	0	0	0	0	0	0	0	0	0	0
				Meta-Protein 3672BLAST_G3P_BORBU Glyceraldehyde-3-phosphate dehydrogenase OS=Borrelia burgdorferi (strain ATCC 35210 / B31 / CIP 102532 / DSM 4680) GN=gap PE=1 SV=3_P46795	0	0	0	1	1	0	0	0	0	0	0	0	0	0	0	0	0	0	0	0	0	0	0	0	0	0	0	0	0	0	0	0	0	0	0	0	0	0	0	0	0	0	0	0	0
				Meta-Protein 2472BLAST_SCRK7_ARATH Probable fructokinase-7 OS=Arabidopsis thaliana GN=At5g51830 PE=1 SV=1_Q9FLH8	0	0	0	0	0	0	0	0	0	0	0	0	0	0	0	0	0	0	0	0	0	0	0	0	0	2	0	0	0	0	0	0	0	2	1	0	0	0	0	0	0	0	0	0	0
				Meta-Protein 4299Metagenome Unknown	0	0	0	0	0	0	0	0	0	0	0	0	0	0	0	0	0	0	17	8	0	0	0	6	0	0	2	0	0	1	0	0	0	0	0	0	0	0	0	0	0	0	0	0	0
				Meta-Protein 850RHTC_ECO57 Threonine efflux protein OS=Escherichia coli O157:H7 GN=rhtC PE=3 SV=1	0	1	0	0	0	0	0	0	0	0	0	0	0	0	0	0	0	0	0	0	0	0	0	0	0	0	0	0	0	0	0	0	0	0	0	0	0	0	0	0	0	0	0	0	0
				Meta-Protein 2505BLAST_BGAL_THEMA Beta-galactosidase OS=Thermotoga maritima (strain ATCC 43589 / MSB8 / DSM 3109 / JCM 10099) GN=lacZ PE=3 SV=2_Q56307	0	0	0	0	0	0	0	0	0	0	0	0	0	0	0	0	0	0	0	0	0	0	0	0	0	0	1	0	0	0	0	0	0	0	0	0	0	0	0	0	0	0	0	0	0
				Meta-Protein 2441BLAST_YBFG_BACSU Uncharacterized protein YbfG OS=Bacillus subtilis (strain 168) GN=ybfG PE=3 SV=1_O31447	0	0	0	0	0	0	0	0	0	0	0	0	0	0	0	0	0	0	0	0	0	0	0	0	1	0	0	0	0	0	0	0	0	0	0	0	0	0	0	0	0	0	0	0	0
				Meta-Protein 2525BLAST_PPDK_CLOSY Pyruvate; phosphate dikinase OS=Clostridium symbiosum GN=ppdK PE=1 SV=5_P22983	0	0	0	0	0	0	0	0	0	0	0	0	0	0	0	0	0	0	0	0	0	0	0	0	0	0	0	1	0	0	0	0	0	0	0	0	0	0	0	0	0	0	0	0	0
				Meta-Protein 2809Metagenome unknown	6	5	2	10	7	8	5	6	4	2	0	0	3	3	3	3	2	3	0	0	0	0	0	0	0	0	0	0	0	0	0	0	0	0	0	0	0	0	0	0	0	0	0	0	0
				Meta-Protein 1953BLAST_HSP13_SOYBN 17.5 kDa class I heat shock protein OS=Glycine max GN=HSP17.5-M PE=3 SV=1_P04793	0	0	0	0	0	0	0	0	0	0	0	0	0	0	0	0	0	0	0	0	3	2	1	0	0	0	0	0	0	0	1	0	0	0	0	0	0	0	0	0	0	0	0	0	0
				Meta-Protein 4140Metagenome unknown	0	0	0	0	0	0	0	0	0	0	0	0	0	1	0	0	0	0	0	0	0	0	0	0	0	0	0	0	0	0	0	0	0	0	0	0	0	0	0	0	0	0	0	0	0
				Meta-Protein 1379DMBT1_HUMAN Deleted in malignant brain tumors 1 protein OS=Homo sapiens GN=DMBT1 PE=1 SV=2	0	0	0	0	0	0	0	0	0	0	0	0	0	0	0	0	0	0	13	15	15	25	21	15	49	37	27	5	5	4	6	7	1	27	19	18	0	0	0	0	0	0	0	0	0
				Meta-Protein 321BLAST_MCRB_METTM Methyl-coenzyme M reductase I subunit beta OS=Methanothermobacter marburgensis (strain ATCC BAA-927 / DSM 2133 / JCM 14651 / NBRC 100331 / OCM 82 / Marburg) GN=mcrB PE=1 SV=3_P11560	6	5	4	0	0	0	0	0	0	0	0	0	0	0	0	11	7	8	0	0	0	0	0	0	0	0	0	0	0	0	0	0	0	0	0	0	0	0	0	0	0	0	0	0	0
				Meta-Protein 1969BLAST_LPXA_SYNFM Acyl-[acyl-carrier-protein]--UDP-N-acetylglucosamine O-acyltransferase OS=Syntrophobacter fumaroxidans (strain DSM 10017 / MPOB) GN=lpxA PE=3 SV=1_A0LPR7	0	0	0	0	0	0	0	0	0	0	0	0	0	0	0	0	0	0	0	0	1	1	0	0	0	0	0	0	0	0	0	0	0	0	0	0	0	0	0	0	0	0	0	0	0
				Meta-Protein 512BLAST_Y660_METJA Uncharacterized protein MJ0660 OS=Methanocaldococcus jannaschii (strain ATCC 43067 / DSM 2661 / JAL-1 / JCM 10045 / NBRC 100440) GN=MJ0660 PE=4 SV=1_Q58074	2	2	2	3	2	1	3	1	2	0	0	0	1	0	1	2	1	1	0	0	0	0	0	0	0	0	0	0	0	0	0	0	0	0	0	0	0	0	0	0	0	0	0	0	0
				Meta-Protein 509BLAST_LIS12_ASPCL Nuclear distribution protein nudF 2 OS=Aspergillus clavatus (strain ATCC 1007 / CBS 513.65 / DSM 816 / NCTC 3887 / NRRL 1) GN=nudF-2 PE=3 SV=1_A1CF18	1	2	1	0	0	0	0	0	0	0	0	0	0	0	0	0	0	0	0	0	0	0	0	0	0	0	0	0	0	0	0	0	0	0	0	0	0	0	0	0	0	0	0	0	0
				Meta-Protein 1480BLAST_IGHM_HUMAN Immunoglobulin heavy constant mu OS=Homo sapiens GN=IGHM PE=1 SV=4_P01871	0	0	0	0	0	0	0	0	0	0	0	0	0	0	0	0	0	0	1	0	4	7	7	0	13	13	20	0	0	0	4	1	0	7	2	1	0	0	0	0	0	0	0	0	0
				Meta-Protein 4345BLAST_BGH3B_BACO1 Beta-glucosidase BoGH3B OS=Bacteroides ovatus (strain ATCC 8483 / DSM 1896 / JCM 5824 / NCTC 11153) GN=BACOVA_02659 PE=1 SV=1_A7LXU3	0	0	0	0	0	0	0	0	0	0	0	0	0	0	0	0	0	0	2	1	0	0	0	2	0	0	0	0	0	1	0	0	0	0	0	0	0	0	0	0	0	0	0	0	0
				Meta-Protein 5161BLAST_EX3_SALTI Exodeoxyribonuclease III OS=Salmonella typhi GN=xthA PE=3 SV=1_P0A1B0	0	0	0	0	0	0	0	0	0	0	0	0	0	0	0	0	0	0	0	0	0	0	0	0	0	0	0	0	0	0	0	0	0	0	0	0	0	0	0	0	0	0	0	0	0
				Meta-Protein 2158BLAST_FLA_BACHD Flagellin OS=Bacillus halodurans (strain ATCC BAA-125 / DSM 18197 / FERM 7344 / JCM 9153 / C-125) GN=hag PE=1 SV=1_Q05203	0	0	0	0	0	0	0	0	0	0	0	0	0	0	0	0	0	0	0	0	0	1	0	0	0	0	0	0	0	0	0	0	0	0	0	0	0	0	0	0	0	0	0	0	0
				Meta-Protein 490G3P_OMPOL Glyceraldehyde-3-phosphate dehydrogenase OS=Omphalotus olearius GN=GPD PE=3 SV=1	2	1	2	0	0	0	0	0	0	0	0	0	0	0	0	0	0	0	0	0	0	0	0	0	0	0	0	0	0	0	0	0	0	0	0	0	0	0	0	0	0	0	0	0	0
				Meta-Protein 44BLAST_SUSD_BACO1 SusD-like protein BACOVA_02651 OS=Bacteroides ovatus (strain ATCC 8483 / DSM 1896 / JCM 5824 / NCTC 11153) GN=BACOVA_02651 PE=1 SV=1_A7LXT5	9	8	10	4	4	8	7	8	6	0	0	0	0	0	0	2	0	0	0	0	0	0	0	0	0	0	0	0	0	0	0	0	0	0	0	0	0	0	0	0	0	0	0	0	0
				Meta-Protein 295BLAST_YP276_YEAST Putative uncharacterized protein YPL276W OS=Saccharomyces cerevisiae (strain ATCC 204508 / S288c) GN=YPL276W PE=5 SV=1_P0CF36	2	2	2	17	13	11	11	11	11	0	2	0	0	1	1	1	1	1	0	0	0	0	0	0	0	0	0	0	0	0	0	0	0	0	0	0	0	0	0	0	0	0	0	0	0
				Meta-Protein 3896Metagenome unknown	0	0	0	0	0	2	0	0	0	0	0	0	0	0	0	0	0	0	0	0	0	0	0	0	0	0	0	0	0	0	0	0	0	0	0	0	0	0	0	0	0	0	0	0	0
				Meta-Protein 4284BLAST_CSN2_STRP1 CRISPR-associated protein Csn2 OS=Streptococcus pyogenes serotype M1 GN=csn2 PE=1 SV=1_Q99ZV9	0	0	0	0	0	0	0	0	0	0	0	0	0	0	0	0	0	1	0	0	0	0	0	0	0	0	0	0	0	0	0	0	0	0	0	0	0	0	0	0	0	0	0	0	0
				Meta-Protein 2616BLAST_HTR9_HALSA Halobacterial transducer protein 9 OS=Halobacterium salinarum (strain ATCC 700922 / JCM 11081 / NRC-1) GN=htr9 PE=4 SV=1_Q9HQ00	0	0	0	0	0	0	0	0	0	0	0	0	0	0	0	0	0	0	0	0	0	0	0	0	0	0	0	0	0	0	0	0	0	0	0	0	0	0	0	0	0	0	0	0	0
				Meta-Protein 5137BLAST_PHAP_DELAC Phasin (Fragment) OS=Delftia acidovorans GN=phaP PE=1 SV=1_P83678	0	0	0	0	0	0	0	0	0	0	0	0	0	0	0	0	0	0	0	0	0	0	0	0	0	0	0	0	0	0	0	0	0	0	0	0	0	0	0	0	0	0	0	0	0
				Meta-Protein 3627BLAST_LCFA_BACSU Long-chain-fatty-acid--CoA ligase OS=Bacillus subtilis (strain 168) GN=lcfA PE=3 SV=1_P94547	0	0	0	2	1	1	0	1	1	0	0	0	0	0	0	0	0	0	0	0	0	0	0	0	0	0	0	0	0	0	0	0	0	0	0	0	0	0	0	0	0	0	0	0	0
				Meta-Protein 666BLAST_MVHA_METTH F420-non-reducing hydrogenase subunit A OS=Methanothermobacter thermautotrophicus (strain ATCC 29096 / DSM 1053 / JCM 10044 / NBRC 100330 / Delta H) GN=mvhA PE=3 SV=2_Q50783	1	1	1	0	0	0	0	0	0	0	0	0	0	0	0	2	0	0	0	0	0	0	0	0	0	0	0	0	0	0	0	0	0	0	0	0	0	0	0	0	0	0	0	0	0
				Meta-Protein 2191BLAST_NUOI_NITEC NADH-quinone oxidoreductase subunit I OS=Nitrosomonas eutropha (strain C91) GN=nuoI PE=3 SV=1_Q0AHJ2	0	0	0	0	0	0	0	0	0	0	0	0	0	0	0	0	0	0	0	0	0	0	1	0	0	0	0	0	0	0	1	0	0	0	0	0	0	0	0	0	0	0	0	0	0
				Meta-Protein 2514BLAST_SUSC_BACTN TonB-dependent receptor SusC OS=Bacteroides thetaiotaomicron (strain ATCC 29148 / DSM 2079 / NCTC 10582 / E50 / VPI-5482) GN=susC PE=1 SV=1_Q8A1G1	0	0	0	0	0	0	0	0	0	0	0	0	0	0	0	0	0	0	0	0	0	0	0	0	0	0	1	0	0	0	0	0	0	0	0	0	0	0	0	0	0	0	0	0	0
				Meta-Protein 4747BLAST_CHLE_MACMU Cholinesterase (Fragment) OS=Macaca mulatta GN=BCHE PE=2 SV=1_P32751	0	0	0	0	0	0	0	0	0	0	0	0	0	0	0	0	0	0	0	0	0	0	1	0	0	0	0	0	0	0	0	0	0	0	0	0	0	0	0	0	0	0	0	0	0
				Meta-Protein 2283Metagenome Unknown	0	0	0	0	0	0	0	0	0	0	0	0	0	0	0	0	0	0	0	0	0	0	0	0	6	2	5	0	0	0	0	0	0	4	3	3	0	0	0	0	0	0	0	0	0
				Meta-Protein 316BLAST_UGPB_PECAS sn-glycerol-3-phosphate-binding periplasmic protein UgpB OS=Pectobacterium atrosepticum (strain SCRI 1043 / ATCC BAA-672) GN=ugpB PE=3 SV=1_Q6CZ31	4	6	5	3	3	2	1	2	1	0	0	1	1	2	0	9	6	10	0	0	0	0	0	0	0	0	0	0	0	0	0	0	0	0	0	0	0	0	0	0	0	0	0	0	0
				Meta-Protein 2343BLAST_HEXA_PORGI Beta-hexosaminidase OS=Porphyromonas gingivalis (strain ATCC BAA-308 / W83) GN=nahA PE=3 SV=2_P49008	0	0	0	0	0	0	0	0	0	0	0	0	0	0	0	0	0	0	0	0	0	0	0	0	1	0	1	0	0	0	0	0	0	0	0	0	0	0	0	0	0	0	0	0	0
				Meta-Protein 1414BLAST_CYCB_BACSU Cyclodextrin-binding protein OS=Bacillus subtilis (strain 168) GN=cycB PE=1 SV=1_O07009	0	0	0	0	0	0	0	0	0	0	0	0	0	0	0	0	0	0	7	6	0	0	0	6	3	4	2	3	0	0	0	0	0	4	2	3	0	0	0	0	0	0	0	0	0
				Meta-Protein 4414BLAST_RPOC_BACFN DNA-directed RNA polymerase subunit beta OS=Bacteroides fragilis (strain ATCC 25285 / DSM 2151 / JCM 11019 / NCTC 9343) GN=rpoC PE=3 SV=1_Q5L898	0	0	0	0	0	0	0	0	0	0	0	0	0	0	0	0	0	0	1	1	0	0	0	0	0	0	0	0	0	0	0	0	0	0	0	0	0	0	0	0	0	0	0	0	0
				Meta-Protein 178BLAST_TFRA_METTM Fumarate reductase (CoM/CoB) subunit A OS=Methanothermobacter marburgensis (strain ATCC BAA-927 / DSM 2133 / JCM 14651 / NBRC 100331 / OCM 82 / Marburg) GN=tfrA PE=1 SV=1_D9PU00	1	0	0	0	0	0	0	0	0	0	0	0	0	0	0	1	0	0	0	0	0	0	0	0	0	0	0	0	0	0	0	0	0	0	0	0	0	0	0	0	0	0	0	0	0
				Meta-Protein 102Metagenome unknown	109	106	87	90	73	47	64	60	40	0	2	0	5	6	6	55	18	16	0	0	0	0	0	0	0	0	0	0	0	0	0	0	0	0	0	0	0	0	0	0	0	0	0	0	0
				Meta-Protein 4486RL17_AMOA5 50S ribosomal protein L17 OS=Amoebophilus asiaticus (strain 5a2) GN=rplQ PE=3 SV=1	0	0	0	0	0	0	0	0	0	0	0	0	0	0	0	0	0	0	0	1	0	0	0	0	0	0	0	0	0	0	0	0	0	0	0	0	0	0	0	0	0	0	0	0	0
				Meta-Protein 3148BLAST_PORA_THEMA Pyruvate synthase subunit PorA OS=Thermotoga maritima (strain ATCC 43589 / MSB8 / DSM 3109 / JCM 10099) GN=porA PE=1 SV=2_O05651	1	2	1	3	1	2	2	2	0	0	0	0	0	0	0	0	0	0	0	0	0	0	0	0	0	0	0	0	0	0	0	0	0	0	0	0	0	0	0	0	0	0	0	0	0
				Meta-Protein 1087BLAST_ACKA_DICTD Acetate kinase OS=Dictyoglomus turgidum (strain Z-1310 / DSM 6724) GN=ackA PE=3 SV=1_B8E191	0	0	0	0	0	1	0	0	0	0	0	0	0	0	0	0	0	0	0	0	0	0	0	0	0	0	0	0	0	0	0	0	0	0	0	0	0	0	0	0	0	0	0	0	0
				Meta-Protein 3118Metagenome unknown	7	8	7	9	7	4	4	7	4	0	0	0	0	0	0	2	0	0	0	0	0	0	0	0	0	0	0	0	0	0	0	0	0	0	0	0	0	0	0	0	0	0	0	0	0
				Meta-Protein 5005ILVC_STAHJ Ketol-acid reductoisomerase (NADP(+)) OS=Staphylococcus haemolyticus (strain JCSC1435) GN=ilvC PE=3 SV=1	0	0	0	0	0	0	0	0	0	0	0	0	0	0	0	0	0	0	0	0	0	0	0	0	0	0	0	0	0	0	0	0	0	1	0	0	0	0	0	0	0	0	0	0	0
				Meta-Protein 4801Metagenome Unknown	0	0	0	0	0	0	0	0	0	0	0	0	0	0	0	0	0	0	0	0	0	0	0	0	9	6	5	0	0	0	0	0	0	3	2	1	0	0	0	0	0	0	0	0	0
				Meta-Protein 985BLAST_BRAC_PSEAE Leucine-; isoleucine-; valine-; threonine-; and alanine-binding protein OS=Pseudomonas aeruginosa (strain ATCC 15692 / DSM 22644 / CIP 104116 / JCM 14847 / LMG 12228 / 1C / PRS 101 / PAO1) GN=braC PE=1 SV=2_P21175	0	0	0	1	1	0	0	0	0	0	0	0	0	0	0	0	0	0	0	0	0	0	0	0	0	0	0	0	0	0	0	0	0	0	0	0	0	0	0	0	0	0	0	0	0
				Meta-Protein 1854BLAST_GDPD3_HUMAN Lysophospholipase D GDPD3 OS=Homo sapiens GN=GDPD3 PE=2 SV=3_Q7L5L3	0	0	0	0	0	0	0	0	0	0	0	0	0	0	0	0	0	0	0	1	0	0	0	0	0	0	0	0	0	0	0	0	0	0	0	0	0	0	0	0	0	0	0	0	0
				Meta-Protein 2619BLAST_NIRS_PSEST Nitrite reductase OS=Pseudomonas stutzeri GN=nirS PE=1 SV=1_P24040	0	0	0	0	0	0	0	0	0	0	0	0	0	0	0	0	0	0	0	0	0	0	0	0	0	0	0	0	0	0	0	0	0	0	0	0	0	0	0	0	0	0	0	0	0
				Meta-Protein 4062Metagenome unknown	0	0	0	0	0	0	0	1	1	0	0	0	0	0	0	0	0	0	0	0	0	0	0	0	0	0	0	0	0	0	0	0	0	0	0	0	0	0	0	0	0	0	0	0	0
				Meta-Protein 1442BLAST_PGK_CLONN Phosphoglycerate kinase OS=Clostridium novyi (strain NT) GN=pgk PE=3 SV=1_A0PYP1	0	0	0	0	0	0	0	0	0	0	0	0	0	0	0	0	0	0	11	5	1	9	4	6	8	16	4	3	1	3	3	1	0	6	3	3	0	0	0	0	0	0	0	0	0
				Meta-Protein 1866Metagenome Unknown	0	0	0	0	0	0	0	0	0	0	0	0	0	0	0	0	0	0	0	1	0	0	0	0	0	0	0	0	0	0	0	0	0	0	0	0	0	0	0	0	0	0	0	0	0
				Meta-Protein 1095BLAST_GUNF_CLOCE Endoglucanase F OS=Clostridium cellulolyticum (strain ATCC 35319 / DSM 5812 / JCM 6584 / H10) GN=celCCF PE=1 SV=2_P37698	0	0	0	0	0	3	0	1	3	0	0	0	0	0	0	0	0	0	0	0	0	0	0	0	0	0	0	0	0	0	0	0	0	0	0	0	0	0	0	0	0	0	0	0	0
				Meta-Protein 3540BLAST_KYNB_BURM1 Kynurenine formamidase OS=Burkholderia multivorans (strain ATCC 17616 / 249) GN=kynB PE=3 SV=1_A9AGH3	0	0	0	1	0	0	0	0	0	0	0	0	0	0	0	0	0	0	0	0	0	0	0	0	0	0	0	0	0	0	0	0	0	0	0	0	0	0	0	0	0	0	0	0	0
				Meta-Protein 1984BLAST_Y258_BACTN Putative glucosamine-6-phosphate deaminase-like protein BT_0258 OS=Bacteroides thetaiotaomicron (strain ATCC 29148 / DSM 2079 / NCTC 10582 / E50 / VPI-5482) GN=BT_0258 PE=3 SV=1_Q8AB53	0	0	0	0	0	0	0	0	0	0	0	0	0	0	0	0	0	0	0	0	2	8	1	0	0	0	0	0	0	0	0	0	0	0	0	0	0	0	0	0	0	0	0	0	0
				Meta-Protein 283BLAST_GLR28_ARATH Glutamate receptor 2.8 OS=Arabidopsis thaliana GN=GLR2.8 PE=2 SV=2_Q9C5V5	27	32	27	32	21	12	20	16	13	3	1	3	4	2	5	18	7	10	0	0	0	0	0	0	0	0	0	0	0	0	0	0	0	0	0	0	0	0	0	0	0	0	0	0	0
				Meta-Protein 546BLAST_FAE_METBF 5;6;7;8-tetrahydromethanopterin hydro-lyase OS=Methanosarcina barkeri (strain Fusaro / DSM 804) GN=faeA PE=1 SV=1_Q46AU8	3	4	5	2	2	2	6	2	4	0	0	0	0	1	1	2	3	2	0	0	0	0	0	0	0	0	0	0	0	0	0	0	0	0	0	0	0	0	0	0	0	0	0	0	0
				Meta-Protein 4678RPOA_MYCGE DNA-directed RNA polymerase subunit alpha OS=Mycoplasma genitalium (strain ATCC 33530 / G-37 / NCTC 10195) GN=rpoA PE=3 SV=1	0	0	0	0	0	0	0	0	0	0	0	0	0	0	0	0	0	0	0	0	0	1	0	0	0	0	0	0	0	0	0	0	0	0	0	0	0	0	0	0	0	0	0	0	0
				Meta-Protein 3462BLAST_SUSC_BACTN TonB-dependent receptor SusC OS=Bacteroides thetaiotaomicron (strain ATCC 29148 / DSM 2079 / NCTC 10582 / E50 / VPI-5482) GN=susC PE=1 SV=1_Q8A1G1	0	0	1	0	0	0	0	0	0	0	0	0	0	0	0	0	0	0	0	0	0	0	0	0	0	0	0	0	0	0	0	0	0	0	0	0	0	0	0	0	0	0	0	0	0
				Meta-Protein 1530BLAST_PERM_HUMAN Myeloperoxidase OS=Homo sapiens GN=MPO PE=1 SV=1_P05164	0	0	0	0	0	0	0	0	0	0	0	0	0	0	0	0	0	0	4	4	0	0	0	5	7	1	5	1	0	1	0	0	0	1	1	0	0	0	0	0	0	0	0	0	0
				Meta-Protein 1687BLAST_PMG1_YEAST Phosphoglycerate mutase 1 OS=Saccharomyces cerevisiae (strain ATCC 204508 / S288c) GN=GPM1 PE=1 SV=3_P00950	0	0	0	0	0	0	0	0	0	0	0	0	0	0	0	0	0	0	3	5	0	0	0	0	0	0	0	2	0	0	0	0	0	0	0	0	0	0	0	0	0	0	0	0	0
				Meta-Protein 3615BLAST_GLGA_ANOFW Glycogen synthase OS=Anoxybacillus flavithermus (strain DSM 21510 / WK1) GN=glgA PE=3 SV=1_B7GK04	0	0	0	1	1	0	0	0	0	0	0	0	0	0	0	0	0	0	0	0	0	0	0	0	0	0	0	0	0	0	0	0	0	0	0	0	0	0	0	0	0	0	0	0	0
				Meta-Protein 4186BLAST_VORA_METTH Ketoisovalerate oxidoreductase subunit VorA OS=Methanothermobacter thermautotrophicus (strain ATCC 29096 / DSM 1053 / JCM 10044 / NBRC 100330 / Delta H) GN=vorA PE=3 SV=3_O26801	0	0	0	0	0	0	0	0	0	0	0	0	0	0	0	2	1	0	0	0	0	0	0	0	0	0	0	0	0	0	0	0	0	0	0	0	0	0	0	0	0	0	0	0	0
				Meta-Protein 4607BLAST_RL29_PARD8 50S ribosomal protein L29 OS=Parabacteroides distasonis (strain ATCC 8503 / DSM 20701 / CIP 104284 / JCM 5825 / NCTC 11152) GN=rpmC PE=3 SV=1_A6LEI3	0	0	0	0	0	0	0	0	0	0	0	0	0	0	0	0	0	0	0	0	0	3	0	0	0	0	0	0	0	0	0	0	0	0	0	0	0	0	0	0	0	0	0	0	0
				Meta-Protein 3429BLAST_Y789_TREPA Uncharacterized protein TP_0789 OS=Treponema pallidum (strain Nichols) GN=TP_0789 PE=3 SV=1_O83768	0	1	1	0	1	0	1	0	0	0	0	0	0	0	0	0	0	0	0	0	0	0	0	0	0	0	0	0	0	0	0	0	0	0	0	0	0	0	0	0	0	0	0	0	0
				Meta-Protein 323BLAST_IOLM_THEMA scyllo-inosose 3-dehydrogenase OS=Thermotoga maritima (strain ATCC 43589 / MSB8 / DSM 3109 / JCM 10099) GN=iolM PE=1 SV=1_Q9WYP3	1	0	0	4	1	6	1	1	0	0	0	0	0	0	0	0	0	0	0	0	0	0	0	0	0	0	0	0	0	0	0	0	0	0	0	0	0	0	0	0	0	0	0	0	0
				Meta-Protein 2769BLAST_Y2784_BRUAB Putative binding protein BruAb2_0484 OS=Brucella abortus biovar 1 (strain 9-941) GN=BruAb2_0484 PE=3 SV=1_Q578M8	10	10	7	0	0	0	1	1	1	0	0	0	0	0	0	2	1	1	0	0	0	0	0	0	0	0	0	0	0	0	0	0	0	0	0	0	0	0	0	0	0	0	0	0	0
				Meta-Protein 375BLAST_Y1039_PYRHO Uncharacterized ABC transporter extracellular-binding protein PH1039 OS=Pyrococcus horikoshii (strain ATCC 700860 / DSM 12428 / JCM 9974 / NBRC 100139 / OT-3) GN=PH1039 PE=3 SV=1_O58758	16	16	13	20	14	5	10	12	10	0	0	0	0	3	2	5	2	2	0	0	0	0	0	0	0	0	0	0	0	0	0	0	0	0	0	0	0	0	0	0	0	0	0	0	0
				Meta-Protein 802BLAST_MTRD_METTM Tetrahydromethanopterin S-methyltransferase subunit D OS=Methanothermobacter marburgensis (strain ATCC BAA-927 / DSM 2133 / JCM 14651 / NBRC 100331 / OCM 82 / Marburg) GN=mtrD PE=1 SV=2_P80183	0	4	2	4	5	3	4	3	4	0	0	0	1	1	2	0	0	1	0	0	0	0	0	0	0	0	0	0	0	0	0	0	0	0	0	0	0	0	0	0	0	0	0	0	0
				Meta-Protein 599Metagenome unknown	2	2	2	1	1	0	1	0	0	0	0	0	0	0	0	2	0	0	0	0	0	0	0	0	0	0	0	0	0	0	0	0	0	0	0	0	0	0	0	0	0	0	0	0	0
				Meta-Protein 2220BLAST_THI4_METTH Thiamine thiazole synthase OS=Methanothermobacter thermautotrophicus (strain ATCC 29096 / DSM 1053 / JCM 10044 / NBRC 100330 / Delta H) GN=thi4 PE=3 SV=2_O27657	0	0	0	0	0	0	0	0	0	0	0	0	0	0	0	0	0	0	0	0	0	0	0	1	0	0	0	0	0	0	0	0	0	0	0	0	0	0	0	0	0	0	0	0	0
				Meta-Protein 3085BLAST_DPO1_CALBD DNA polymerase I OS=Caldicellulosiruptor bescii (strain ATCC BAA-1888 / DSM 6725 / Z-1320) GN=polA PE=3 SV=2_Q59156	1	0	0	0	0	0	0	0	0	0	0	0	0	0	0	0	0	0	0	0	0	0	0	0	0	0	0	0	0	0	0	0	0	0	0	0	0	0	0	0	0	0	0	0	0
				Meta-Protein 2726BLAST_Y2784_BRUAB Putative binding protein BruAb2_0484 OS=Brucella abortus biovar 1 (strain 9-941) GN=BruAb2_0484 PE=3 SV=1_Q578M8	1	1	0	0	0	0	0	0	0	0	0	0	0	0	0	0	0	0	0	0	0	0	0	0	0	0	0	0	0	0	0	0	0	0	0	0	0	0	0	0	0	0	0	0	0
				Meta-Protein 1198BLAST_CHVE_AGRFC Multiple sugar-binding periplasmic receptor ChvE OS=Agrobacterium fabrum (strain C58 / ATCC 33970) GN=chvE PE=1 SV=2_P25548	0	0	0	0	0	0	0	0	0	0	0	0	0	0	1	1	1	0	0	0	0	0	0	0	0	0	0	0	0	0	0	0	0	0	0	0	0	0	0	0	0	0	0	0	0
				Meta-Protein 837BLAST_GUNI_CLOTH Endoglucanase 1 OS=Clostridium thermocellum (strain ATCC 27405 / DSM 1237 / NBRC 103400 / NCIMB 10682 / NRRL B-4536 / VPI 7372) GN=celI PE=1 SV=2_Q02934	0	1	1	4	6	12	17	18	11	0	0	0	6	2	0	1	0	0	0	0	0	0	0	0	0	0	0	0	0	0	0	0	0	0	0	0	0	0	0	0	0	0	0	0	0
				Meta-Protein 2144Metagenome Unknown	0	0	0	0	0	0	0	0	0	0	0	0	0	0	0	0	0	0	0	0	0	1	0	0	0	0	0	0	0	0	0	0	0	0	0	0	0	0	0	0	0	0	0	0	0
				Meta-Protein 4857OMPF_SERMA Outer membrane protein F OS=Serratia marcescens GN=ompF PE=3 SV=1	0	0	0	0	0	0	0	0	0	0	0	0	0	0	0	0	0	0	0	0	0	0	0	0	2	1	1	0	0	0	0	0	0	1	2	1	0	0	0	0	0	0	0	0	0
				Meta-Protein 1042BLAST_AMP_CLOTM Putative aminopeptidase OS=Clostridium thermocellum GN=celM PE=3 SV=1_P55742	0	0	0	1	2	2	0	1	0	0	0	0	0	0	0	0	0	0	0	0	0	0	0	0	0	0	0	0	0	0	0	0	0	0	0	0	0	0	0	0	0	0	0	0	0
				Meta-Protein 24BLAST_CH60_CARHZ 60 kDa chaperonin OS=Carboxydothermus hydrogenoformans (strain ATCC BAA-161 / DSM 6008 / Z-2901) GN=groL PE=3 SV=1_Q3ADX3	24	25	21	36	29	42	45	26	22	2	2	1	3	3	1	14	4	4	9	7	2	3	3	3	60	93	20	3	4	5	4	1	0	29	13	8	0	2	1	4	0	1	0	0	0
				Meta-Protein 3338BLAST_GSIB_PECAS Glutathione-binding protein GsiB OS=Pectobacterium atrosepticum (strain SCRI 1043 / ATCC BAA-672) GN=gsiB PE=3 SV=1_Q6D3B0	0	1	0	4	3	2	1	2	1	0	0	0	0	0	0	0	0	0	0	0	0	0	0	0	0	0	0	0	0	0	0	0	0	0	0	0	0	0	0	0	0	0	0	0	0
				Meta-Protein 2562BLAST_HSP16_ONYPE Probable Hsp20 family chaperone OS=Onion yellows phytoplasma (strain OY-M) GN=PAM_028 PE=1 SV=1_P81958	0	0	0	0	0	0	0	0	0	0	0	0	0	0	0	0	0	0	0	0	0	0	0	0	0	0	0	0	0	0	0	0	0	3	3	0	0	0	0	0	0	0	0	0	0
				Meta-Protein 3306BLAST_RL7_DESRM 50S ribosomal protein L7/L12 OS=Desulfotomaculum reducens (strain MI-1) GN=rplL PE=3 SV=1_A4J102	1	1	0	2	0	0	1	0	0	0	0	0	0	0	0	0	0	0	0	0	0	0	0	0	0	0	0	0	0	0	0	0	0	0	0	0	0	0	0	0	0	0	0	0	0
				Meta-Protein 3788Metagenome unknown	0	0	0	1	0	2	0	0	0	0	0	0	0	0	0	0	0	0	0	0	0	0	0	0	0	0	0	0	0	0	0	0	0	0	0	0	0	0	0	0	0	0	0	0	0
				Meta-Protein 966Metagenome unknown	0	0	0	3	0	2	0	0	0	0	0	0	0	0	0	0	0	0	0	0	0	0	0	0	0	0	0	0	0	0	0	0	0	0	0	0	0	0	0	0	0	0	0	0	0
				Meta-Protein 5125BLAST_LIVJ_SALTY Leu/Ile/Val/Thr-binding protein OS=Salmonella typhimurium (strain LT2 / SGSC1412 / ATCC 700720) GN=livJ PE=1 SV=1_P17215	0	0	0	0	0	0	0	0	0	0	0	0	0	0	0	0	0	0	0	0	0	0	0	0	0	0	0	0	0	0	0	0	0	0	0	0	0	0	0	0	0	0	0	0	0
				Meta-Protein 1776BLAST_ANCA_CLOTH Cellulosome-anchoring protein OS=Clostridium thermocellum (strain ATCC 27405 / DSM 1237 / NBRC 103400 / NCIMB 10682 / NRRL B-4536 / VPI 7372) GN=ancA PE=1 SV=1_Q06848	0	0	0	0	0	0	0	0	0	0	0	0	0	0	0	0	0	0	2	1	9	11	10	1	0	0	0	0	0	0	0	1	0	0	0	0	0	0	0	0	0	0	0	0	0
				Meta-Protein 560BLAST_AL4A1_DICDI Delta-1-pyrroline-5-carboxylate dehydrogenase; mitochondrial OS=Dictyostelium discoideum GN=DDB_G0283293 PE=3 SV=1_Q54RA2	1	1	1	14	17	16	8	5	6	2	2	2	2	3	0	1	0	1	0	0	0	0	0	0	0	0	0	0	0	0	0	0	0	0	0	0	0	0	0	0	0	0	0	0	0
				Meta-Protein 430BLAST_RUBY_PORGI Rubrerythrin OS=Porphyromonas gingivalis (strain ATCC BAA-308 / W83) GN=rbr PE=2 SV=1_Q9AGG3	5	3	3	1	0	0	3	1	1	0	1	0	0	0	0	1	1	0	0	0	0	0	0	0	0	0	0	0	0	0	0	0	0	0	0	0	0	0	0	0	0	0	0	0	0
				Meta-Protein 2959BLAST_SLAP1_CLOTH Cell surface glycoprotein 1 OS=Clostridium thermocellum (strain ATCC 27405 / DSM 1237 / NBRC 103400 / NCIMB 10682 / NRRL B-4536 / VPI 7372) GN=olpB PE=3 SV=2_Q06852	2	2	0	0	0	0	0	0	0	0	0	0	0	0	0	2	1	2	0	0	0	0	0	0	0	0	0	0	0	0	0	0	0	0	0	0	0	0	0	0	0	0	0	0	0
				Meta-Protein 2287Metagenome Unknown	0	0	0	0	0	0	0	0	0	0	0	0	0	0	0	0	0	0	0	0	0	0	0	0	3	0	1	0	0	0	0	0	0	0	0	1	0	0	0	0	0	0	0	0	0
				Meta-Protein 1173BLAST_FLA_BACHD Flagellin OS=Bacillus halodurans (strain ATCC BAA-125 / DSM 18197 / FERM 7344 / JCM 9153 / C-125) GN=hag PE=1 SV=1_Q05203	0	0	0	0	0	0	0	0	1	0	0	0	0	0	0	0	0	0	0	0	0	0	0	0	0	0	0	0	0	0	0	0	0	0	0	0	0	0	0	0	0	0	0	0	0
				Meta-Protein 1266BLAST_MSCL_CAMHC Large-conductance mechanosensitive channel OS=Campylobacter hominis (strain ATCC BAA-381 / LMG 19568 / NCTC 13146 / CH001A) GN=mscL PE=3 SV=1_A7I339	0	0	0	0	0	0	0	0	0	0	0	0	0	0	0	1	0	0	0	0	0	0	0	0	0	0	0	0	0	0	0	0	0	0	0	0	0	0	0	0	0	0	0	0	0
				Meta-Protein 2057BLAST_EFTU_MOOTA Elongation factor Tu OS=Moorella thermoacetica (strain ATCC 39073 / JCM 9320) GN=tuf PE=3 SV=1_Q2RFP5	0	0	0	0	0	0	0	0	0	0	0	0	0	0	0	0	0	0	0	0	0	1	0	0	0	0	0	0	0	0	0	0	0	0	0	0	0	0	0	0	0	0	0	0	0
				Meta-Protein 192BLAST_SLAP2_CLOTH Cell surface glycoprotein 2 OS=Clostridium thermocellum (strain ATCC 27405 / DSM 1237 / NBRC 103400 / NCIMB 10682 / NRRL B-4536 / VPI 7372) GN=Cthe_3079 PE=1 SV=1_Q06853	12	7	5	8	7	5	6	6	3	1	2	1	0	3	1	3	3	3	0	0	0	0	0	0	0	0	0	0	0	0	0	0	0	0	0	0	0	0	0	0	0	0	0	0	0
				Meta-Protein 746PSAB_CHAVU Photosystem I P700 chlorophyll a apoprotein A2 OS=Chara vulgaris GN=psaB PE=3 SV=1	3	4	5	4	6	3	3	3	1	1	2	1	1	1	0	2	3	2	0	0	0	0	0	0	0	0	0	0	0	0	0	0	0	0	0	0	0	0	0	0	0	0	0	0	0
				Meta-Protein 3431Metagenome unknown	0	1	0	0	0	0	1	0	0	0	0	0	0	0	0	0	0	0	0	0	0	0	0	0	0	0	0	0	0	0	0	0	0	0	0	0	0	0	0	0	0	0	0	0	0
				Meta-Protein 5184Metagenome unknown	0	0	0	0	0	0	0	0	0	0	0	0	0	0	0	0	0	0	0	0	0	0	0	0	0	0	0	0	0	0	0	0	0	0	0	0	0	0	0	0	0	0	0	0	0
				Meta-Protein 405BLAST_Y2784_BRUAB Putative binding protein BruAb2_0484 OS=Brucella abortus biovar 1 (strain 9-941) GN=BruAb2_0484 PE=3 SV=1_Q578M8	14	12	7	8	6	7	12	6	1	2	0	0	2	1	0	5	2	3	0	0	0	0	0	0	0	0	0	0	0	0	0	0	0	0	0	0	0	0	0	0	0	0	0	0	0
				Meta-Protein 3284Metagenome unknown	1	1	1	1	2	2	1	0	1	0	0	0	0	0	0	0	0	0	0	0	0	0	0	0	0	0	0	0	0	0	0	0	0	0	0	0	0	0	0	0	0	0	0	0	0
				Meta-Protein 1943Metagenome Unknown	0	0	0	0	0	0	0	0	0	0	0	0	0	0	0	0	0	0	0	0	2	2	0	0	0	0	0	0	0	0	0	0	0	0	0	0	0	0	0	0	0	0	0	0	0
				Meta-Protein 455Metagenome unknown	6	6	5	8	10	10	6	5	5	0	0	1	4	2	2	5	3	2	0	0	0	0	0	0	0	0	0	0	0	0	0	0	0	0	0	0	0	0	0	0	0	0	0	0	0
				Meta-Protein 3839KLD7A_MOUSE Kelch domain-containing protein 7A OS=Mus musculus GN=Klhdc7a PE=1 SV=3	0	0	0	0	1	0	0	0	0	0	0	0	0	0	0	0	0	0	0	0	0	0	0	0	0	0	0	0	0	0	0	0	0	0	0	0	0	0	0	0	0	0	0	0	0
				Meta-Protein 4206RER4_ARATH Protein RETICULATA-RELATED 4; chloroplastic OS=Arabidopsis thaliana GN=RER4 PE=2 SV=1	0	0	0	0	0	0	0	0	0	0	0	0	0	0	0	1	0	0	0	0	0	0	0	0	0	0	0	0	0	0	0	0	0	0	0	0	0	0	0	0	0	0	0	0	0
				Meta-Protein 1455AFRP_STRGR A-factor receptor protein OS=Streptomyces griseus GN=arpA PE=1 SV=1	0	0	0	0	0	0	0	0	0	0	0	0	0	0	0	0	0	0	2	1	0	0	0	0	0	0	0	0	0	0	0	0	0	0	0	0	0	0	0	0	0	0	0	0	0
				Meta-Protein 2853Metagenome unknown	4	4	4	2	1	1	2	3	3	2	1	1	2	2	2	2	2	2	0	0	0	0	0	0	0	0	0	0	0	0	0	0	0	0	0	0	0	0	0	0	0	0	0	0	0
				Meta-Protein 2933Metagenome unknown	2	2	2	2	2	2	2	2	2	0	0	0	0	0	0	0	0	0	0	0	0	0	0	0	0	0	0	0	0	0	0	0	0	0	0	0	0	0	0	0	0	0	0	0	0
				Meta-Protein 3066BLAST_GCSPB_BACHD Probable glycine dehydrogenase (decarboxylating) subunit 2 OS=Bacillus halodurans (strain ATCC BAA-125 / DSM 18197 / FERM 7344 / JCM 9153 / C-125) GN=gcvPB PE=3 SV=1_Q9K936	1	0	1	2	2	2	2	0	2	0	0	0	0	0	0	0	0	0	0	0	0	0	0	0	0	0	0	0	0	0	0	0	0	0	0	0	0	0	0	0	0	0	0	0	0
				Meta-Protein 2993BLAST_HPR_THEMA Hydroxypyruvate reductase OS=Thermotoga maritima (strain ATCC 43589 / MSB8 / DSM 3109 / JCM 10099) GN=TM_1401 PE=1 SV=1_Q9X1C1	3	1	1	0	0	0	0	0	0	0	0	0	0	0	0	1	0	0	0	0	0	0	0	0	0	0	0	0	0	0	0	0	0	0	0	0	0	0	0	0	0	0	0	0	0
				Meta-Protein 3611Metagenome unknown	0	0	0	2	2	0	0	0	0	0	0	0	0	0	0	0	0	0	0	0	0	0	0	0	0	0	0	0	0	0	0	0	0	0	0	0	0	0	0	0	0	0	0	0	0
				Meta-Protein 4524BLAST_FINC_BOVIN Fibronectin OS=Bos taurus GN=FN1 PE=1 SV=4_P07589	0	0	0	0	0	0	0	0	0	0	0	0	0	0	0	0	0	0	0	0	2	2	1	0	0	0	0	0	0	0	0	0	0	0	0	0	0	0	0	0	0	0	0	0	0
				Meta-Protein 277BLAST_YCJN_ECOLI Putative ABC transporter periplasmic-binding protein YcjN OS=Escherichia coli (strain K12) GN=ycjN PE=3 SV=1_P76042	2	0	0	0	0	0	0	0	0	0	0	0	0	0	0	1	0	0	0	0	0	0	0	0	0	0	0	0	0	0	0	0	0	0	0	0	0	0	0	0	0	0	0	0	0
				Meta-Protein 4017BLAST_IMDH_BACSU Inosine-5-monophosphate dehydrogenase OS=Bacillus subtilis (strain 168) GN=guaB PE=1 SV=2_P21879	0	0	0	0	0	0	1	0	0	0	0	0	0	0	0	0	0	0	0	0	0	0	0	0	0	0	0	0	0	0	0	0	0	0	0	0	0	0	0	0	0	0	0	0	0
				Meta-Protein 1779BLAST_TKT_HAEIN Transketolase OS=Haemophilus influenzae (strain ATCC 51907 / DSM 11121 / KW20 / Rd) GN=tktA PE=3 SV=1_P43757	0	0	0	0	0	0	0	0	0	0	0	0	0	0	0	0	0	0	1	0	0	0	0	0	0	0	0	0	0	0	0	0	0	0	0	0	0	0	0	0	0	0	0	0	0
				Meta-Protein 914BLAST_SLAPH_BRECH Surface layer protein OS=Brevibacillus choshinensis PE=1 SV=1_P38538	0	0	0	1	0	1	0	0	0	0	0	0	0	0	0	0	0	0	0	0	0	0	0	0	0	0	0	0	0	0	0	0	0	0	0	0	0	0	0	0	0	0	0	0	0
				Meta-Protein 4853BLAST_CH10_CLOBH 10 kDa chaperonin OS=Clostridium botulinum (strain Hall / ATCC 3502 / NCTC 13319 / Type A) GN=groS PE=3 SV=1_A5I724	0	0	0	0	0	0	0	0	0	0	0	0	0	0	0	0	0	0	0	0	0	0	0	0	2	1	0	0	0	0	0	0	0	1	0	0	0	0	0	0	0	0	0	0	0
				Meta-Protein 3827BLAST_Y3401_MYCTU Uncharacterized glycosyl hydrolase Rv3401 OS=Mycobacterium tuberculosis (strain ATCC 25618 / H37Rv) GN=Rv3401 PE=1 SV=1_P9WN13	0	0	0	0	1	1	0	0	0	0	0	0	0	0	0	0	0	0	0	0	0	0	0	0	0	0	0	0	0	0	0	0	0	0	0	0	0	0	0	0	0	0	0	0	0
				Meta-Protein 204BLAST_MOCB_RHIML Putative rhizopine-binding protein OS=Rhizobium meliloti GN=mocB PE=3 SV=1_P49308	7	1	3	7	4	4	5	0	3	0	0	0	0	0	1	0	0	0	0	0	0	0	0	0	0	0	0	0	0	0	0	0	0	0	0	0	0	0	0	0	0	0	0	0	0
				Meta-Protein 3325BLAST_ALF_STRP1 Fructose-bisphosphate aldolase OS=Streptococcus pyogenes serotype M1 GN=fba PE=3 SV=2_P68905	0	1	1	0	0	0	0	0	0	0	0	0	0	0	0	3	0	1	0	0	0	0	0	0	0	0	0	0	0	0	0	0	0	0	0	0	0	0	0	0	0	0	0	0	0
				Meta-Protein 971BLAST_AMP_CLOTM Putative aminopeptidase OS=Clostridium thermocellum GN=celM PE=3 SV=1_P55742	0	0	0	1	1	1	1	0	0	0	0	0	0	0	0	0	0	0	0	0	0	0	0	0	0	0	0	0	0	0	0	0	0	0	0	0	0	0	0	0	0	0	0	0	0
				Meta-Protein 4699BLAST_MSMX_BACSU Maltodextrin import ATP-binding protein MsmX OS=Bacillus subtilis (strain 168) GN=msmX PE=3 SV=1_P94360	0	0	0	0	0	0	0	0	0	0	0	0	0	0	0	0	0	0	0	0	0	1	0	0	0	0	0	0	0	0	0	0	0	0	0	0	0	0	0	0	0	0	0	0	0
				Meta-Protein 4843Metagenome Unknown	0	0	0	0	0	0	0	0	0	0	0	0	0	0	0	0	0	0	0	0	0	0	0	0	2	0	0	0	0	0	0	0	0	0	0	0	0	0	0	0	0	0	0	0	0
				Meta-Protein 4287BLAST_BGAL_ACTPL Beta-galactosidase OS=Actinobacillus pleuropneumoniae GN=lacZ PE=3 SV=1_P70753	0	0	0	0	0	0	0	0	0	0	0	0	0	0	0	0	0	1	0	0	0	0	0	0	0	0	0	0	0	0	0	0	0	0	0	0	0	0	0	0	0	0	0	0	0
				Meta-Protein 1528Metagenome Unknown	0	0	0	0	0	0	0	0	0	0	0	0	0	0	0	0	0	0	2	2	0	0	0	0	0	0	0	0	0	0	0	0	0	0	0	0	0	0	0	0	0	0	0	0	0
				Meta-Protein 310BLAST_Y233_STRP6 Uncharacterized protein M6_Spy0233 OS=Streptococcus pyogenes serotype M6 (strain ATCC BAA-946 / MGAS10394) GN=M6_Spy0233 PE=1 SV=1_Q5XDZ5	4	4	6	3	2	2	3	4	4	0	0	0	0	1	0	2	2	1	0	0	0	0	0	0	0	0	0	0	0	0	0	0	0	0	0	0	0	0	0	0	0	0	0	0	0
				Meta-Protein 2579BLAST_PRDA_ACESD D-proline reductase proprotein PrdA OS=Acetoanaerobium sticklandii (strain ATCC 12662 / DSM 519 / JCM 1433 / NCIMB 10654) GN=prdA PE=1 SV=2_Q9Z4P6	0	0	0	0	0	0	0	0	0	0	0	0	0	0	0	0	0	0	0	0	0	0	0	0	0	0	0	0	0	0	0	0	0	0	1	0	0	0	0	0	0	0	0	0	0
				Meta-Protein 675BLAST_TPL_CLOSW Tyrosine phenol-lyase OS=Clostridium saccharolyticum (strain ATCC 35040 / DSM 2544 / NRCC 2533 / WM1) GN=tpl PE=3 SV=1_D9R201	2	2	2	0	0	0	1	0	0	0	0	0	0	0	0	1	1	1	0	0	0	0	0	0	0	0	0	0	0	0	0	0	0	0	0	0	0	0	0	0	0	0	0	0	0
				Meta-Protein 745BLAST_MURA3_CALS4 UDP-N-acetylglucosamine 1-carboxyvinyltransferase 3 OS=Caldanaerobacter subterraneus subsp. tengcongensis (strain DSM 15242 / JCM 11007 / NBRC 100824 / MB4) GN=murA3 PE=3 SV=1_Q8R6V0	1	0	0	0	0	0	0	0	0	0	0	0	0	0	0	0	0	0	0	0	0	0	0	0	0	0	0	0	0	0	0	0	0	0	0	0	0	0	0	0	0	0	0	0	0
				Meta-Protein 5040Metagenome unknown	0	0	0	0	0	0	0	0	0	0	0	0	0	0	0	0	0	0	0	0	0	0	0	0	0	0	0	0	0	0	0	0	0	0	0	0	0	0	1	0	0	0	0	0	0
				Meta-Protein 3676Metagenome unknown	0	0	0	1	1	1	0	0	0	0	0	0	0	0	0	0	0	0	0	0	0	0	0	0	0	0	0	0	0	0	0	0	0	0	0	0	0	0	0	0	0	0	0	0	0
				Meta-Protein 1638ACP_BACTN Acyl carrier protein OS=Bacteroides thetaiotaomicron (strain ATCC 29148 / DSM 2079 / NCTC 10582 / E50 / VPI-5482) GN=acpP PE=3 SV=1	0	0	0	0	0	0	0	0	0	0	0	0	0	0	0	0	0	0	2	1	0	0	0	0	0	0	0	0	0	0	0	0	0	0	0	0	0	0	0	0	0	0	0	0	0
				Meta-Protein 2701BLAST_Y4TQ_SINFN Probable peptide ABC transporter permease protein y4tQ OS=Sinorhizobium fredii (strain NBRC 101917 / NGR234) GN=NGR_a01420 PE=3 SV=1_Q53192	0	0	0	0	0	0	0	0	0	0	0	0	0	0	0	0	0	0	0	0	0	0	0	0	0	0	0	0	0	0	0	0	0	0	0	0	0	0	0	0	0	0	0	0	0
				Meta-Protein 1673BLAST_RRBR2_CLOAB Reverse rubrerythrin-2 OS=Clostridium acetobutylicum (strain ATCC 824 / DSM 792 / JCM 1419 / LMG 5710 / VKM B-1787) GN=rbr3B PE=1 SV=1_Q97D83	0	0	0	0	0	0	0	0	0	0	0	0	0	0	0	0	0	0	1	0	4	0	4	3	3	0	1	2	0	0	2	0	1	0	0	1	0	0	0	0	0	0	0	0	0
				Meta-Protein 69BLAST_RS2_LACP7 30S ribosomal protein S2 OS=Lachnoclostridium phytofermentans (strain ATCC 700394 / DSM 18823 / ISDg) GN=rpsB PE=3 SV=1_A9KNC4	7	3	5	7	1	1	2	2	2	0	0	0	0	0	0	6	1	2	3	1	2	3	2	3	6	6	1	2	0	0	0	1	0	5	3	3	0	0	0	0	0	0	0	0	0
				Meta-Protein 2108BLAST_GLPK_AGARV Glycerol kinase OS=Agathobacter rectalis (strain ATCC 33656 / DSM 3377 / JCM 17463 / KCTC 5835 / VPI 0990) GN=glpK PE=3 SV=1_C4ZGB4	0	0	0	0	0	0	0	0	0	0	0	0	0	0	0	0	0	0	0	0	0	1	0	0	0	0	0	0	0	0	0	1	0	0	0	0	0	0	0	0	0	0	0	0	0
				Meta-Protein 690BLAST_GLT_PYRHO Glutamate transporter homolog OS=Pyrococcus horikoshii (strain ATCC 700860 / DSM 12428 / JCM 9974 / NBRC 100139 / OT-3) GN=PH1295 PE=1 SV=1_O59010	5	3	2	0	0	0	0	0	0	0	0	0	0	0	0	0	0	0	0	0	0	0	0	0	0	0	0	0	0	0	0	0	0	0	0	0	0	0	0	0	0	0	0	0	0
				Meta-Protein 4552Metagenome Unknown	0	0	0	0	0	0	0	0	0	0	0	0	0	0	0	0	0	0	0	0	2	2	2	0	0	0	0	0	0	0	0	0	0	0	0	0	0	0	0	0	0	0	0	0	0
				Meta-Protein 1942BLAST_DAPDH_BACFN Meso-diaminopimelate D-dehydrogenase OS=Bacteroides fragilis (strain ATCC 25285 / DSM 2151 / JCM 11019 / NCTC 9343) GN=ddh PE=1 SV=1_Q5L9Q6	0	0	0	0	0	0	0	0	0	0	0	0	0	0	0	0	0	0	0	0	5	5	4	0	0	0	0	0	0	0	2	1	1	0	0	0	0	0	0	0	0	0	0	0	0
				Meta-Protein 1761BLAST_DHAS_SYNY3 Aspartate-semialdehyde dehydrogenase OS=Synechocystis sp. (strain PCC 6803 / Kazusa) GN=asd PE=3 SV=2_Q55512	0	0	0	0	0	0	0	0	0	0	0	0	0	0	0	0	0	0	1	1	3	9	3	2	0	0	0	0	0	0	3	0	1	0	0	0	0	0	0	0	0	0	0	0	0
				Meta-Protein 2518BLAST_ADC2_ORYSJ Arginine decarboxylase 2 OS=Oryza sativa subsp. japonica GN=ADC2 PE=1 SV=2_Q7XRA1	0	0	0	0	0	0	0	0	0	0	0	0	0	0	0	0	0	0	0	0	0	0	0	0	0	0	1	0	0	0	0	0	0	0	0	0	0	0	0	0	0	0	0	0	0
				Meta-Protein 2175Metagenome Unknown	0	0	0	0	0	0	0	0	0	0	0	0	0	0	0	0	0	0	0	0	0	1	0	0	0	0	0	0	0	0	0	0	0	0	0	0	0	0	0	0	0	0	0	0	0
				Meta-Protein 2971Metagenome unknown	2	0	1	0	0	0	0	0	0	0	0	0	0	0	0	0	0	0	0	0	0	0	0	0	0	0	0	0	0	0	0	0	0	0	0	0	0	0	0	0	0	0	0	0	0
[truncated: 3,377 more rows]
[truncated: 9 more columns]

## Sheet: ScatternPlot
	Average Group 1	Average Group 2	pvalue (Ttest)								Upper bound			Lower bound
[truncated: 49 more rows]

[truncated: 2 more sheets: BGP01, BGP01a vs BGP02a]
